# Supplementary material for: Trade-Offs Predicted by Metabolic Network Structure Give Rise to Evolutionary Specialization and Phenotypic Diversification
Source: Mol Biol Evol. 2022 Jun 9;39(6):msac124. doi: 10.1093/molbev/msac124 (PMC9206417; doi:10.1093/molbev/msac124)
Supplement: msac124_Supplementary_Data [file msac124_supplementary_data.zip]

Archive with 3 entries (3 files):
- Ekkers_et-al_MBE_online supplementary material_final.pdf
- Ekkers_et-al_MBE_supplementary_table_S1.xlsx
- Ekkers_et-al_MBE_supplementary_table_S2.xlsx
