# Supplementary material for: Trade-Offs Predicted by Metabolic Network Structure Give Rise to Evolutionary Specialization and Phenotypic Diversification
Source: Mol Biol Evol. 2022 Jun 9;39(6):msac124. doi: 10.1093/molbev/msac124 (PMC9206417; doi:10.1093/molbev/msac124)
Supplement: msac124_Supplementary_Data [file msac124_supplementary_data.zip › Ekkers_et-al_MBE_supplementary_table_S1.xlsx]

## Sheet: SNP-indels single-strain
treatment	replicate	timepoint	colony_name	plated_sugar	strain_name	phenotype	Genomic position	Reference Allele	Alternative allele	Predicted effect	Annotation for the variant. In the case of intergenic regions, the closest 3’ and 5’ genes are annotated are annotated.	Genomic distance to the closest 5’ start codon	Genomic distance to the closest 3’ start codon
fructose	3	1	e	f	F3_t1_ef	FS	1174591	A	C	non_coding_transcript_exon_variant	tnp905	1244	601
fructose	3	1	e	f	F3_t1_ef	FS	1321234	TTTTCATCGTTCTACA	TTTTCATCGTTCTACTTTCATCGTTCTACA	intergenic_region	xpt-llmg_1347	382	579
fructose	3	1	e	f	F3_t1_ef	FS	1321265	TC	GT	intergenic_region	xpt-llmg_1347	413	548
fructose	3	1	e	f	F3_t1_ef	FS	1321309	T	C	intergenic_region	xpt-llmg_1347	457	504
fructose	3	1	e	f	F3_t1_ef	FS	1321432	A	G	intergenic_region	xpt-llmg_1347	580	381
fructose	3	1	e	f	F3_t1_ef	FS	1321454	A	T	intergenic_region	xpt-llmg_1347	602	359
fructose	3	1	e	f	F3_t1_ef	FS	1321462	A	G	intergenic_region	xpt-llmg_1347	610	351
fructose	3	1	e	f	F3_t1_ef	FS	1321473	G	C	intergenic_region	xpt-llmg_1347	621	340
fructose	3	1	e	f	F3_t1_ef	FS	1321503	TGGGCT	TGGCT	intergenic_region	xpt-llmg_1347	651	310
fructose	3	1	e	f	F3_t1_ef	FS	1321585	A	T	synonymous_variant	llmg_1347	733	228
fructose	3	1	e	f	F3_t1_ef	FS	1321678	A	T	synonymous_variant	llmg_1347	826	135
fructose	3	1	e	f	F3_t1_ef	FS	1322214	ATA	AA	intergenic_region	llmg_1348-llmg_1349	49	1449
fructose	3	1	e	f	F3_t1_ef	FS	1333534	A	G	intergenic_region	llmg_1358-llmg_1359	819	777
fructose	3	1	e	f	F3_t1_ef	FS	1333706	T	C	intergenic_region	llmg_1358-llmg_1359	991	605
fructose	3	1	e	f	F3_t1_ef	FS	1333731	TGTTTTCA	TTGTTTTTCATCGTTCTACTTTCA	intergenic_region	llmg_1358-llmg_1359	1016	580
fructose	3	1	e	f	F3_t1_ef	FS	1349590	A	T	intergenic_region	ltrE-ltrD	866	588
fructose	3	1	e	f	F3_t1_ef	FS	1355208	C	G	missense_variant	llmg_1379	991	207
fructose	3	1	e	f	F3_t1_ef	FS	1373700	A	G	synonymous_variant	llmg_1399	781	451
fructose	3	1	e	f	F3_t1_ef	FS	599375	A	G	missense_variant	greA	354	208
fructose	3	1	f	f	F3_t1_ff	FS	107694	A	C	missense_variant	relA	1897	1273
fructose	3	1	f	f	F3_t1_ff	FS	1321145	AATGTTCGGCTCTTCA	AA	intergenic_region	xpt-llmg_1347	293	668
fructose	3	1	f	f	F3_t1_ff	FS	1321205	C	T	intergenic_region	xpt-llmg_1347	353	608
fructose	3	1	f	f	F3_t1_ff	FS	1321265	TC	GT	intergenic_region	xpt-llmg_1347	413	548
fructose	3	1	f	f	F3_t1_ff	FS	1321309	T	C	intergenic_region	xpt-llmg_1347	457	504
fructose	3	1	f	f	F3_t1_ff	FS	1321432	A	G	intergenic_region	xpt-llmg_1347	580	381
fructose	3	1	f	f	F3_t1_ff	FS	1321454	A	T	intergenic_region	xpt-llmg_1347	602	359
fructose	3	1	f	f	F3_t1_ff	FS	1321473	G	C	intergenic_region	xpt-llmg_1347	621	340
fructose	3	1	f	f	F3_t1_ff	FS	1321585	A	T	synonymous_variant	llmg_1347	733	228
fructose	3	1	f	f	F3_t1_ff	FS	1333646	AATGTTCGGCTCTTCA	AA	intergenic_region	llmg_1358-llmg_1359	931	665
fructose	3	1	f	f	F3_t1_ff	FS	1633930	T	A	stop_gained	xerD	1158	523
fructose	3	1	f	f	F3_t1_ff	FS	185024	G	C	missense_variant	llmg_0196	299	878
fructose	3	1	f	f	F3_t1_ff	FS	1892381	A	C	missense_variant	llmg_1912	674	327
fructose	3	1	f	f	F3_t1_ff	FS	2085725	T	C	missense_variant	ps442	1197	370
fructose	3	1	f	f	F3_t1_ff	FS	2252058	A	T	missense_variant	llmg_2300	82	864
fructose	3	1	f	f	F3_t1_ff	FS	250825	C	T	intergenic_region	llmg_0263-fbp	1251	83
fructose	3	1	f	f	F3_t1_ff	FS	438172	G	A	missense_variant	msmK	654	789
fructose	3	1	f	f	F3_t1_ff	FS	659126	T	G	non_coding_transcript_exon_variant	tnp905	602	805
fructose	3	1	f	f	F3_t1_ff	FS	67602	G	C	missense_variant	pdhC	913	898
fructose	3	1	f	f	F3_t1_ff	FS	67607	T	A	missense_variant	pdhC	918	893
fructose	3	1	f	f	F3_t1_ff	FS	82555	G	C	intergenic_region	llmg_0086-llmg_0087	289	907
fructose	3	2	b	f	F3_t2_bf	FS	1078651	C	T	missense_variant	pfk	469	641
fructose	3	2	b	f	F3_t2_bf	FS	1321145	AATGTTCGGCTCTTCA	AA	intergenic_region	xpt-llmg_1347	293	668
fructose	3	2	b	f	F3_t2_bf	FS	1321205	C	T	intergenic_region	xpt-llmg_1347	353	608
fructose	3	2	b	f	F3_t2_bf	FS	1321265	TC	GT	intergenic_region	xpt-llmg_1347	413	548
fructose	3	2	b	f	F3_t2_bf	FS	1321309	T	C	intergenic_region	xpt-llmg_1347	457	504
fructose	3	2	b	f	F3_t2_bf	FS	1321432	A	G	intergenic_region	xpt-llmg_1347	580	381
fructose	3	2	b	f	F3_t2_bf	FS	1321454	A	T	intergenic_region	xpt-llmg_1347	602	359
fructose	3	2	b	f	F3_t2_bf	FS	1321462	A	G	intergenic_region	xpt-llmg_1347	610	351
fructose	3	2	b	f	F3_t2_bf	FS	1321678	A	T	synonymous_variant	llmg_1347	826	135
fructose	3	2	b	f	F3_t2_bf	FS	1322215	T	A	intergenic_region	llmg_1348-llmg_1349	50	1448
fructose	3	2	b	f	F3_t2_bf	FS	1333534	A	G	intergenic_region	llmg_1358-llmg_1359	819	777
fructose	3	2	b	f	F3_t2_bf	FS	1333646	AATGTTCGGCTCTTCA	AA	intergenic_region	llmg_1358-llmg_1359	931	665
fructose	3	2	b	f	F3_t2_bf	FS	1336570	C	T	intergenic_region	llmg_1362-llmg_1364	310	1136
fructose	3	2	b	f	F3_t2_bf	FS	1345541	G	T	missense_variant	matR	1622	1774
fructose	3	2	b	f	F3_t2_bf	FS	1358756	T	C	missense_variant	llmg_1384	48	452
fructose	3	2	b	f	F3_t2_bf	FS	1373986	A	T	synonymous_variant	llmg_1399	1067	165
fructose	3	2	b	f	F3_t2_bf	FS	730646	G	C	missense_variant	mapA	531	1876
fructose	3	2	b	f	F3_t2_bf	FS	955362	A	C	non_coding_transcript_exon_variant	tnp905	2192	601
fructose	3	2	f	f	F3_t2_ff	FS	1078651	C	T	missense_variant	pfk	469	641
fructose	3	2	f	f	F3_t2_ff	FS	1321145	AATGTTCGGCTCTTCA	AA	intergenic_region	xpt-llmg_1347	293	668
fructose	3	2	f	f	F3_t2_ff	FS	1321205	C	T	intergenic_region	xpt-llmg_1347	353	608
fructose	3	2	f	f	F3_t2_ff	FS	1321229	CTTGTTTTTCA	CTGTTTTCA	intergenic_region	xpt-llmg_1347	377	584
fructose	3	2	f	f	F3_t2_ff	FS	1321265	TC	GT	intergenic_region	xpt-llmg_1347	413	548
fructose	3	2	f	f	F3_t2_ff	FS	1321309	T	C	intergenic_region	xpt-llmg_1347	457	504
fructose	3	2	f	f	F3_t2_ff	FS	1321432	A	G	intergenic_region	xpt-llmg_1347	580	381
fructose	3	2	f	f	F3_t2_ff	FS	1321454	A	T	intergenic_region	xpt-llmg_1347	602	359
fructose	3	2	f	f	F3_t2_ff	FS	1321462	A	G	intergenic_region	xpt-llmg_1347	610	351
fructose	3	2	f	f	F3_t2_ff	FS	1322214	ATA	AA	intergenic_region	llmg_1348-llmg_1349	49	1449
fructose	3	2	f	f	F3_t2_ff	FS	1333534	A	G	intergenic_region	llmg_1358-llmg_1359	819	777
fructose	3	2	f	f	F3_t2_ff	FS	1333646	AATGTTCGGCTCTTCA	AA	intergenic_region	llmg_1358-llmg_1359	931	665
fructose	3	2	f	f	F3_t2_ff	FS	1345541	G	T	missense_variant	matR	1622	1774
fructose	3	2	f	f	F3_t2_ff	FS	1369996	G	A	missense_variant	cluA	1179	2923
fructose	3	2	f	f	F3_t2_ff	FS	1859819	T	G	non_coding_transcript_exon_variant	tnp905	603	1210
fructose	3	2	f	f	F3_t2_ff	FS	2128289	A	C	non_coding_transcript_exon_variant	tnp905	789	601
fructose	3	2	f	f	F3_t2_ff	FS	730646	G	C	missense_variant	mapA	531	1876
fructose	3	3	e	f	F3_t3_ef	FS	107694	A	C	missense_variant	relA	1897	1273
fructose	3	3	e	f	F3_t3_ef	FS	1078234	C	A	missense_variant	pfk	52	1058
fructose	3	3	e	f	F3_t3_ef	FS	1321047	A	G	intergenic_region	xpt-llmg_1347	195	766
fructose	3	3	e	f	F3_t3_ef	FS	1322214	ATA	AA	intergenic_region	llmg_1348-llmg_1349	49	1449
fructose	3	3	e	f	F3_t3_ef	FS	1333536	ATAA	TTAT	intergenic_region	llmg_1358-llmg_1359	821	775
fructose	3	3	e	f	F3_t3_ef	FS	1333646	AATGTTCGGCTCTTCA	AA	intergenic_region	llmg_1358-llmg_1359	931	665
fructose	3	3	e	f	F3_t3_ef	FS	1371108	T	G	missense_variant	cluA	2291	1811
fructose	3	3	e	f	F3_t3_ef	FS	1380362	G	A	intergenic_region	llmg_1411-guaC	301	1224
fructose	3	3	e	f	F3_t3_ef	FS	1633930	T	A	stop_gained	xerD	1158	523
fructose	3	3	e	f	F3_t3_ef	FS	185024	G	C	missense_variant	llmg_0196	299	878
fructose	3	3	e	f	F3_t3_ef	FS	1892381	A	C	missense_variant	llmg_1912	674	327
fructose	3	3	e	f	F3_t3_ef	FS	2085725	T	C	missense_variant	ps442	1197	370
fructose	3	3	e	f	F3_t3_ef	FS	2086758	A	C	non_coding_transcript_exon_variant	tnp905	663	601
fructose	3	3	e	f	F3_t3_ef	FS	250825	C	T	intergenic_region	llmg_0263-fbp	1251	83
fructose	3	3	e	f	F3_t3_ef	FS	438172	G	A	missense_variant	msmK	654	789
fructose	3	3	e	f	F3_t3_ef	FS	669804	T	A	intergenic_region	llmg_0676-llmg_0677	61	229
fructose	3	3	e	f	F3_t3_ef	FS	67602	G	C	missense_variant	pdhC	913	898
fructose	3	3	e	f	F3_t3_ef	FS	67607	T	A	missense_variant	pdhC	918	893
fructose	3	3	e	f	F3_t3_ef	FS	698635	G	A	intergenic_region	llmg_0713-tnp981	233	1141
fructose	3	3	e	f	F3_t3_ef	FS	733016	T	C	synonymous_variant	malR	494	658
fructose	3	3	e	f	F3_t3_ef	FS	82555	G	C	intergenic_region	llmg_0086-llmg_0087	289	907
fructose	3	3	f	f	F3_t3_ff	FS	107694	A	C	missense_variant	relA	1897	1273
fructose	3	3	f	f	F3_t3_ff	FS	1078234	C	A	missense_variant	pfk	52	1058
fructose	3	3	f	f	F3_t3_ff	FS	1321145	AATGTTCGGCTCTTCA	AA	intergenic_region	xpt-llmg_1347	293	668
fructose	3	3	f	f	F3_t3_ff	FS	1321205	C	T	intergenic_region	xpt-llmg_1347	353	608
fructose	3	3	f	f	F3_t3_ff	FS	1321265	TC	GT	intergenic_region	xpt-llmg_1347	413	548
fructose	3	3	f	f	F3_t3_ff	FS	1321309	T	C	intergenic_region	xpt-llmg_1347	457	504
fructose	3	3	f	f	F3_t3_ff	FS	1321432	A	G	intergenic_region	xpt-llmg_1347	580	381
fructose	3	3	f	f	F3_t3_ff	FS	1321454	A	T	intergenic_region	xpt-llmg_1347	602	359
fructose	3	3	f	f	F3_t3_ff	FS	1321462	A	G	intergenic_region	xpt-llmg_1347	610	351
fructose	3	3	f	f	F3_t3_ff	FS	1321473	G	C	intergenic_region	xpt-llmg_1347	621	340
fructose	3	3	f	f	F3_t3_ff	FS	1321585	A	T	synonymous_variant	llmg_1347	733	228
fructose	3	3	f	f	F3_t3_ff	FS	1322214	ATA	AA	intergenic_region	llmg_1348-llmg_1349	49	1449
fructose	3	3	f	f	F3_t3_ff	FS	1325436	T	C	missense_variant	telA	520	113
fructose	3	3	f	f	F3_t3_ff	FS	1333534	A	G	intergenic_region	llmg_1358-llmg_1359	819	777
fructose	3	3	f	f	F3_t3_ff	FS	1333646	AATGTTCGGCTCTTCA	AA	intergenic_region	llmg_1358-llmg_1359	931	665
fructose	3	3	f	f	F3_t3_ff	FS	1341616	A	T	missense_variant	llmg_1366	2872	251
fructose	3	3	f	f	F3_t3_ff	FS	1347891	G	A	synonymous_variant	mobA_E1	576	477
fructose	3	3	f	f	F3_t3_ff	FS	1373961	CATC	TATT	missense_variant	llmg_1399	1042	190
fructose	3	3	f	f	F3_t3_ff	FS	1633930	T	A	stop_gained	xerD	1158	523
fructose	3	3	f	f	F3_t3_ff	FS	185024	G	C	missense_variant	llmg_0196	299	878
fructose	3	3	f	f	F3_t3_ff	FS	1892381	A	C	missense_variant	llmg_1912	674	327
fructose	3	3	f	f	F3_t3_ff	FS	2085725	T	C	missense_variant	ps442	1197	370
fructose	3	3	f	f	F3_t3_ff	FS	2128289	A	C	non_coding_transcript_exon_variant	tnp905	789	601
fructose	3	3	f	f	F3_t3_ff	FS	250825	C	T	intergenic_region	llmg_0263-fbp	1251	83
fructose	3	3	f	f	F3_t3_ff	FS	438172	G	A	missense_variant	msmK	654	789
fructose	3	3	f	f	F3_t3_ff	FS	67602	G	C	missense_variant	pdhC	913	898
fructose	3	3	f	f	F3_t3_ff	FS	67607	T	A	missense_variant	pdhC	918	893
fructose	3	3	f	f	F3_t3_ff	FS	698635	G	A	intergenic_region	llmg_0713-tnp981	233	1141
fructose	3	3	f	f	F3_t3_ff	FS	733016	T	C	synonymous_variant	malR	494	658
fructose	3	3	f	f	F3_t3_ff	FS	82555	G	C	intergenic_region	llmg_0086-llmg_0087	289	907
fructose	4	1	a	f	F4_t1_af	FS	1108832	C	A	stop_gained	tnp905	1223	601
fructose	4	1	a	f	F4_t1_af	FS	1321145	AATGTTCGGCTCTTCA	AA	intergenic_region	xpt-llmg_1347	293	668
fructose	4	1	a	f	F4_t1_af	FS	1321205	C	T	intergenic_region	xpt-llmg_1347	353	608
fructose	4	1	a	f	F4_t1_af	FS	1321229	CTTGTTTTTCA	CTGGTTTCA	intergenic_region	xpt-llmg_1347	377	584
fructose	4	1	a	f	F4_t1_af	FS	1321265	TC	GT	intergenic_region	xpt-llmg_1347	413	548
fructose	4	1	a	f	F4_t1_af	FS	1321309	T	C	intergenic_region	xpt-llmg_1347	457	504
fructose	4	1	a	f	F4_t1_af	FS	1321432	A	G	intergenic_region	xpt-llmg_1347	580	381
fructose	4	1	a	f	F4_t1_af	FS	1322215	T	A	intergenic_region	llmg_1348-llmg_1349	50	1448
fructose	4	1	a	f	F4_t1_af	FS	1333534	A	G	intergenic_region	llmg_1358-llmg_1359	819	777
fructose	4	1	a	f	F4_t1_af	FS	1333646	AATGTTCGGCTCTTCA	AA	intergenic_region	llmg_1358-llmg_1359	931	665
fructose	4	1	a	f	F4_t1_af	FS	1952735	T	C	missense_variant	llmg_1971	905	265
fructose	4	1	c	f	F4_t1_cf	FS	1321213	GGTCG	AGTCA	intergenic_region	xpt-llmg_1347	361	600
fructose	4	1	c	f	F4_t1_cf	FS	1321226	A	G	intergenic_region	xpt-llmg_1347	374	587
fructose	4	1	c	f	F4_t1_cf	FS	1321230	TTGT	TG	intergenic_region	xpt-llmg_1347	378	583
fructose	4	1	c	f	F4_t1_cf	FS	1333706	TAATT	TGGGGAT	intergenic_region	llmg_1358-llmg_1359	991	605
fructose	4	1	c	f	F4_t1_cf	FS	1333714	GGTCG	AGTCA	intergenic_region	llmg_1358-llmg_1359	999	597
fructose	4	1	c	f	F4_t1_cf	FS	1333727	A	G	intergenic_region	llmg_1358-llmg_1359	1012	584
fructose	4	2	c	f	F4_t2_cf	FS	107694	A	C	missense_variant	relA	1897	1273
fructose	4	2	c	f	F4_t2_cf	FS	1078234	C	A	missense_variant	pfk	52	1058
fructose	4	2	c	f	F4_t2_cf	FS	1321145	AATGTTCGGCTCTTCA	AA	intergenic_region	xpt-llmg_1347	293	668
fructose	4	2	c	f	F4_t2_cf	FS	1321205	C	T	intergenic_region	xpt-llmg_1347	353	608
fructose	4	2	c	f	F4_t2_cf	FS	1321265	TC	GT	intergenic_region	xpt-llmg_1347	413	548
fructose	4	2	c	f	F4_t2_cf	FS	1321309	T	C	intergenic_region	xpt-llmg_1347	457	504
fructose	4	2	c	f	F4_t2_cf	FS	1321432	A	G	intergenic_region	xpt-llmg_1347	580	381
fructose	4	2	c	f	F4_t2_cf	FS	1321454	A	T	intergenic_region	xpt-llmg_1347	602	359
fructose	4	2	c	f	F4_t2_cf	FS	1321462	A	G	intergenic_region	xpt-llmg_1347	610	351
fructose	4	2	c	f	F4_t2_cf	FS	1321678	A	T	synonymous_variant	llmg_1347	826	135
fructose	4	2	c	f	F4_t2_cf	FS	1333534	A	G	intergenic_region	llmg_1358-llmg_1359	819	777
fructose	4	2	c	f	F4_t2_cf	FS	1333646	AATGTTCGGCTCTTCA	AA	intergenic_region	llmg_1358-llmg_1359	931	665
fructose	4	2	c	f	F4_t2_cf	FS	1373700	A	G	synonymous_variant	llmg_1399	781	451
fructose	4	2	c	f	F4_t2_cf	FS	1633930	T	A	stop_gained	xerD	1158	523
fructose	4	2	c	f	F4_t2_cf	FS	185024	G	C	missense_variant	llmg_0196	299	878
fructose	4	2	c	f	F4_t2_cf	FS	1892381	A	C	missense_variant	llmg_1912	674	327
fructose	4	2	c	f	F4_t2_cf	FS	2085725	T	C	missense_variant	ps442	1197	370
fructose	4	2	c	f	F4_t2_cf	FS	250825	C	T	intergenic_region	llmg_0263-fbp	1251	83
fructose	4	2	c	f	F4_t2_cf	FS	438172	G	A	missense_variant	msmK	654	789
fructose	4	2	c	f	F4_t2_cf	FS	67602	G	C	missense_variant	pdhC	913	898
fructose	4	2	c	f	F4_t2_cf	FS	67607	T	A	missense_variant	pdhC	918	893
fructose	4	2	c	f	F4_t2_cf	FS	676409	A	G	intergenic_region	tnp981-llmg_0685	2375	146
fructose	4	2	c	f	F4_t2_cf	FS	698635	G	A	intergenic_region	llmg_0713-tnp981	233	1141
fructose	4	2	c	f	F4_t2_cf	FS	82555	G	C	intergenic_region	llmg_0086-llmg_0087	289	907
fructose	4	2	e	f	F4_t2_ef	FS	107694	A	C	missense_variant	relA	1897	1273
fructose	4	2	e	f	F4_t2_ef	FS	1078234	C	A	missense_variant	pfk	52	1058
fructose	4	2	e	f	F4_t2_ef	FS	1321145	AATGTTCGGCTCTTCA	AA	intergenic_region	xpt-llmg_1347	293	668
fructose	4	2	e	f	F4_t2_ef	FS	1321205	C	T	intergenic_region	xpt-llmg_1347	353	608
fructose	4	2	e	f	F4_t2_ef	FS	1321265	TC	GT	intergenic_region	xpt-llmg_1347	413	548
fructose	4	2	e	f	F4_t2_ef	FS	1321309	T	C	intergenic_region	xpt-llmg_1347	457	504
fructose	4	2	e	f	F4_t2_ef	FS	1321432	A	G	intergenic_region	xpt-llmg_1347	580	381
fructose	4	2	e	f	F4_t2_ef	FS	1321454	A	T	intergenic_region	xpt-llmg_1347	602	359
fructose	4	2	e	f	F4_t2_ef	FS	1321462	A	G	intergenic_region	xpt-llmg_1347	610	351
fructose	4	2	e	f	F4_t2_ef	FS	1321503	TGGGCT	TGGCT	intergenic_region	xpt-llmg_1347	651	310
fructose	4	2	e	f	F4_t2_ef	FS	1321585	A	T	synonymous_variant	llmg_1347	733	228
fructose	4	2	e	f	F4_t2_ef	FS	1322214	ATA	AA	intergenic_region	llmg_1348-llmg_1349	49	1449
fructose	4	2	e	f	F4_t2_ef	FS	1333534	A	G	intergenic_region	llmg_1358-llmg_1359	819	777
fructose	4	2	e	f	F4_t2_ef	FS	1333646	AATGTTCGGCTCTTCA	AA	intergenic_region	llmg_1358-llmg_1359	931	665
fructose	4	2	e	f	F4_t2_ef	FS	1341616	A	T	missense_variant	llmg_1366	2872	251
fructose	4	2	e	f	F4_t2_ef	FS	1359911	C	A	stop_gained	llmg_1386	506	823
fructose	4	2	e	f	F4_t2_ef	FS	1371108	T	G	missense_variant	cluA	2291	1811
fructose	4	2	e	f	F4_t2_ef	FS	1373961	CATC	TATT	missense_variant	llmg_1399	1042	190
fructose	4	2	e	f	F4_t2_ef	FS	1633930	T	A	stop_gained	xerD	1158	523
fructose	4	2	e	f	F4_t2_ef	FS	185024	G	C	missense_variant	llmg_0196	299	878
fructose	4	2	e	f	F4_t2_ef	FS	1892381	A	C	missense_variant	llmg_1912	674	327
fructose	4	2	e	f	F4_t2_ef	FS	2085725	T	C	missense_variant	ps442	1197	370
fructose	4	2	e	f	F4_t2_ef	FS	250825	C	T	intergenic_region	llmg_0263-fbp	1251	83
fructose	4	2	e	f	F4_t2_ef	FS	438172	G	A	missense_variant	msmK	654	789
fructose	4	2	e	f	F4_t2_ef	FS	67602	G	C	missense_variant	pdhC	913	898
fructose	4	2	e	f	F4_t2_ef	FS	67607	T	A	missense_variant	pdhC	918	893
fructose	4	2	e	f	F4_t2_ef	FS	726139	G	C	missense_variant	dexA	1506	116
fructose	4	2	e	f	F4_t2_ef	FS	733016	T	C	synonymous_variant	malR	494	658
fructose	4	2	e	f	F4_t2_ef	FS	82555	G	C	intergenic_region	llmg_0086-llmg_0087	289	907
fructose	4	3	c	f	F4_t3_cf	FS	1321047	A	G	intergenic_region	xpt-llmg_1347	195	766
fructose	4	3	c	f	F4_t3_cf	FS	1322214	ATA	AA	intergenic_region	llmg_1348-llmg_1349	49	1449
fructose	4	3	c	f	F4_t3_cf	FS	1333951	T	A	intergenic_region	llmg_1358-llmg_1359	1236	360
fructose	4	3	c	f	F4_t3_cf	FS	1380354	A	T	intergenic_region	llmg_1411-guaC	293	1232
fructose	4	3	c	f	F4_t3_cf	FS	1380496	G	C	intergenic_region	llmg_1411-guaC	435	1090
fructose	4	3	c	f	F4_t3_cf	FS	545742	A	G	synonymous_variant	tnp981	941	368
fructose	4	3	c	f	F4_t3_cf	FS	648706	G	A	synonymous_variant	tnpIS-LL6	354	839
fructose	4	3	c	f	F4_t3_cf	FS	648724	C	T	synonymous_variant	tnpIS-LL6	372	821
fructose	4	3	c	f	F4_t3_cf	FS	666441	A	C	intergenic_region	llmg_0671-repB	60	304
fructose	4	3	c	f	F4_t3_cf	FS	698638	G	T	intergenic_region	llmg_0713-tnp981	236	1138
fructose	4	3	c	f	F4_t3_cf	FS	723606	C	A	missense_variant	dexC	1042	783
fructose	4	3	c	f	F4_t3_cf	FS	817055	G	A	missense_variant	ps353	1326	248
fructose	4	3	c	f	F4_t3_cf	FS	817295	T	C	intergenic_region	ps353-ps354	1566	8
fructose	4	3	c	f	F4_t3_cf	FS	817301	G	T	intergenic_region	ps353-ps354	1572	2
fructose	4	3	c	f	F4_t3_cf	FS	817308	T	A	missense_variant	ps354	5	287
fructose	4	3	c	f	F4_t3_cf	FS	820583	T	A	missense_variant	ps358	1296	595
fructose	4	3	d	f	F4_t3_df	FS	1079189	TCTTAACCTTAACT	TCTTAACT	conservative_inframe_deletion	pfk	1007	103
fructose	4	3	d	f	F4_t3_df	FS	1321047	A	G	intergenic_region	xpt-llmg_1347	195	766
fructose	4	3	d	f	F4_t3_df	FS	1322214	ATA	AA	intergenic_region	llmg_1348-llmg_1349	49	1449
fructose	4	3	d	f	F4_t3_df	FS	1333951	T	A	intergenic_region	llmg_1358-llmg_1359	1236	360
fructose	4	3	d	f	F4_t3_df	FS	1355208	C	G	missense_variant	llmg_1379	991	207
fructose	4	3	d	f	F4_t3_df	FS	1374304	A	T	missense_variant	llmg_1400	153	164
fructose	4	3	d	f	F4_t3_df	FS	1375257	T	C	synonymous_variant	llmg_1402	310	207
fructose	4	3	d	f	F4_t3_df	FS	1380354	A	T	intergenic_region	llmg_1411-guaC	293	1232
fructose	4	3	d	f	F4_t3_df	FS	1380496	G	C	intergenic_region	llmg_1411-guaC	435	1090
fructose	4	3	d	f	F4_t3_df	FS	545742	A	G	synonymous_variant	tnp981	941	368
fructose	4	3	d	f	F4_t3_df	FS	723820	T	C	synonymous_variant	dexC	1256	569
fructose	4	3	d	f	F4_t3_df	FS	781963	A	G	intergenic_region	ps304-ps305	60	1151
fructose	4	3	d	f	F4_t3_df	FS	781985	A	G	intergenic_region	ps304-ps305	82	1129
fructose	4	3	d	f	F4_t3_df	FS	817055	G	A	missense_variant	ps353	1326	248
fructose	4	3	d	f	F4_t3_df	FS	817295	T	C	intergenic_region	ps353-ps354	1566	8
fructose	4	3	d	f	F4_t3_df	FS	817301	G	T	intergenic_region	ps353-ps354	1572	2
fructose	4	3	d	f	F4_t3_df	FS	817308	T	A	missense_variant	ps354	5	287
fructose	4	3	d	f	F4_t3_df	FS	820583	T	A	missense_variant	ps358	1296	595
fructose	4	3	d	f	F4_t3_df	FS	989255	A	C	non_coding_transcript_exon_variant	tnp905	648	601
galactose	1	1	b	g	G1_t1_bg	GS	107694	A	C	missense_variant	relA	1897	1273
galactose	1	1	b	g	G1_t1_bg	GS	1633930	T	A	stop_gained	xerD	1158	523
galactose	1	1	b	g	G1_t1_bg	GS	1690055	C	T	synonymous_variant	tnp904	601	2693
galactose	1	1	b	g	G1_t1_bg	GS	185024	G	C	missense_variant	llmg_0196	299	878
galactose	1	1	b	g	G1_t1_bg	GS	1859819	T	G	non_coding_transcript_exon_variant	tnp905	603	1210
galactose	1	1	b	g	G1_t1_bg	GS	1892381	A	C	missense_variant	llmg_1912	674	327
galactose	1	1	b	g	G1_t1_bg	GS	2085725	T	C	missense_variant	ps442	1197	370
galactose	1	1	b	g	G1_t1_bg	GS	2252058	A	T	missense_variant	llmg_2300	82	864
galactose	1	1	b	g	G1_t1_bg	GS	438172	G	A	missense_variant	msmK	654	789
galactose	1	1	b	g	G1_t1_bg	GS	67602	G	C	missense_variant	pdhC	913	898
galactose	1	1	b	g	G1_t1_bg	GS	67607	T	A	missense_variant	pdhC	918	893
galactose	1	1	b	g	G1_t1_bg	GS	82555	G	C	intergenic_region	llmg_0086-llmg_0087	289	907
galactose	1	1	b	g	G1_t1_bg	GS	989255	A	C	non_coding_transcript_exon_variant	tnp905	648	601
galactose	1	2	a	g	G1_t2_ag	GS	107694	A	C	missense_variant	relA	1897	1273
galactose	1	2	a	g	G1_t2_ag	GS	1217378	C	T	missense_variant	llmg_1245	598	515
galactose	1	2	a	g	G1_t2_ag	GS	1232190	A	C	intergenic_region	llmg_1263-llmg_1264	202	64
galactose	1	2	a	g	G1_t2_ag	GS	1321047	A	G	intergenic_region	xpt-llmg_1347	195	766
galactose	1	2	a	g	G1_t2_ag	GS	1322212	AGATA	AA	intergenic_region	llmg_1348-llmg_1349	47	1451
galactose	1	2	a	g	G1_t2_ag	GS	1333798	T	A	intergenic_region	llmg_1358-llmg_1359	1083	513
galactose	1	2	a	g	G1_t2_ag	GS	1380405	A	G	intergenic_region	llmg_1411-guaC	344	1181
galactose	1	2	a	g	G1_t2_ag	GS	1380496	G	C	intergenic_region	llmg_1411-guaC	435	1090
galactose	1	2	a	g	G1_t2_ag	GS	1633930	T	A	stop_gained	xerD	1158	523
galactose	1	2	a	g	G1_t2_ag	GS	185024	G	C	missense_variant	llmg_0196	299	878
galactose	1	2	a	g	G1_t2_ag	GS	1892381	A	C	missense_variant	llmg_1912	674	327
galactose	1	2	a	g	G1_t2_ag	GS	2085725	T	C	missense_variant	ps442	1197	370
galactose	1	2	a	g	G1_t2_ag	GS	2128289	A	C	non_coding_transcript_exon_variant	tnp905	789	601
galactose	1	2	a	g	G1_t2_ag	GS	2142692	C	T	synonymous_variant	tnp904	601	1976
galactose	1	2	a	g	G1_t2_ag	GS	2252058	A	T	missense_variant	llmg_2300	82	864
galactose	1	2	a	g	G1_t2_ag	GS	438172	G	A	missense_variant	msmK	654	789
galactose	1	2	a	g	G1_t2_ag	GS	611075	T	G	missense_variant	tnp981	655	682
galactose	1	2	a	g	G1_t2_ag	GS	67602	G	C	missense_variant	pdhC	913	898
galactose	1	2	a	g	G1_t2_ag	GS	67607	T	A	missense_variant	pdhC	918	893
galactose	1	2	a	g	G1_t2_ag	GS	778865	G	A	intergenic_region	rbsB-ps301	998	1298
galactose	1	2	a	g	G1_t2_ag	GS	794574	C	A	intergenic_region	ps330-tnp712	520	82
galactose	1	2	a	g	G1_t2_ag	GS	820924	C	A	intergenic_region	ps358-llmg_0854	1637	254
galactose	1	2	a	g	G1_t2_ag	GS	82555	G	C	intergenic_region	llmg_0086-llmg_0087	289	907
galactose	1	2	b	g	G1_t2_bg	GS	107694	A	C	missense_variant	relA	1897	1273
galactose	1	2	b	g	G1_t2_bg	GS	1321047	A	G	intergenic_region	xpt-llmg_1347	195	766
galactose	1	2	b	g	G1_t2_bg	GS	1322215	T	A	intergenic_region	llmg_1348-llmg_1349	50	1448
galactose	1	2	b	g	G1_t2_bg	GS	1322221	ACA	AA	intergenic_region	llmg_1348-llmg_1349	56	1442
galactose	1	2	b	g	G1_t2_bg	GS	1333646	AATGTTCGGCTCTTCA	AA	intergenic_region	llmg_1358-llmg_1359	931	665
galactose	1	2	b	g	G1_t2_bg	GS	1333798	T	A	intergenic_region	llmg_1358-llmg_1359	1083	513
galactose	1	2	b	g	G1_t2_bg	GS	1380405	A	G	intergenic_region	llmg_1411-guaC	344	1181
galactose	1	2	b	g	G1_t2_bg	GS	1380496	G	C	intergenic_region	llmg_1411-guaC	435	1090
galactose	1	2	b	g	G1_t2_bg	GS	1633930	T	A	stop_gained	xerD	1158	523
galactose	1	2	b	g	G1_t2_bg	GS	185024	G	C	missense_variant	llmg_0196	299	878
galactose	1	2	b	g	G1_t2_bg	GS	1892381	A	C	missense_variant	llmg_1912	674	327
galactose	1	2	b	g	G1_t2_bg	GS	2085725	T	C	missense_variant	ps442	1197	370
galactose	1	2	b	g	G1_t2_bg	GS	2252058	A	T	missense_variant	llmg_2300	82	864
galactose	1	2	b	g	G1_t2_bg	GS	438172	G	A	missense_variant	msmK	654	789
galactose	1	2	b	g	G1_t2_bg	GS	67602	G	C	missense_variant	pdhC	913	898
galactose	1	2	b	g	G1_t2_bg	GS	67607	T	A	missense_variant	pdhC	918	893
galactose	1	2	b	g	G1_t2_bg	GS	778865	G	A	intergenic_region	rbsB-ps301	998	1298
galactose	1	2	b	g	G1_t2_bg	GS	820924	C	A	intergenic_region	ps358-llmg_0854	1637	254
galactose	1	2	b	g	G1_t2_bg	GS	82555	G	C	intergenic_region	llmg_0086-llmg_0087	289	907
galactose	1	2	b	g	G1_t2_bg	GS	955362	A	C	non_coding_transcript_exon_variant	tnp905	2192	601
galactose	1	3	c	g	G1_t3_cg	GS	107694	A	C	missense_variant	relA	1897	1273
galactose	1	3	c	g	G1_t3_cg	GS	1189226	CATGGTCAAAAAATGGTCAAAAAA	CATGGTCAAAAAATGGTCAAAAAATGGTCAAAAAA	frameshift_variant	dltB	2395	363
galactose	1	3	c	g	G1_t3_cg	GS	1321047	A	G	intergenic_region	xpt-llmg_1347	195	766
galactose	1	3	c	g	G1_t3_cg	GS	1322214	ATA	AA	intergenic_region	llmg_1348-llmg_1349	49	1449
galactose	1	3	c	g	G1_t3_cg	GS	1333798	T	A	intergenic_region	llmg_1358-llmg_1359	1083	513
galactose	1	3	c	g	G1_t3_cg	GS	1371108	T	G	missense_variant	cluA	2291	1811
galactose	1	3	c	g	G1_t3_cg	GS	1380405	A	G	intergenic_region	llmg_1411-guaC	344	1181
galactose	1	3	c	g	G1_t3_cg	GS	1633930	T	A	stop_gained	xerD	1158	523
galactose	1	3	c	g	G1_t3_cg	GS	185024	G	C	missense_variant	llmg_0196	299	878
galactose	1	3	c	g	G1_t3_cg	GS	1892381	A	C	missense_variant	llmg_1912	674	327
galactose	1	3	c	g	G1_t3_cg	GS	2085725	T	C	missense_variant	ps442	1197	370
galactose	1	3	c	g	G1_t3_cg	GS	2252058	A	T	missense_variant	llmg_2300	82	864
galactose	1	3	c	g	G1_t3_cg	GS	2365581	ATGATTTATTAAAAAATTACTGACAAACAACTTAGATTCGCTCTTAATGGTTTGTCAGT	AT	frameshift_variant&stop_lost&splice_region_variant	llmg_2422	213	155
galactose	1	3	c	g	G1_t3_cg	GS	438172	G	A	missense_variant	msmK	654	789
galactose	1	3	c	g	G1_t3_cg	GS	59274	C	A	stop_gained	tnp905	784	601
galactose	1	3	c	g	G1_t3_cg	GS	67602	G	C	missense_variant	pdhC	913	898
galactose	1	3	c	g	G1_t3_cg	GS	67607	T	A	missense_variant	pdhC	918	893
galactose	1	3	c	g	G1_t3_cg	GS	724394	G	A	intergenic_region	dexC-dexA	5	239
galactose	1	3	c	g	G1_t3_cg	GS	778865	G	A	intergenic_region	rbsB-ps301	998	1298
galactose	1	3	c	g	G1_t3_cg	GS	820924	C	A	intergenic_region	ps358-llmg_0854	1637	254
galactose	1	3	c	g	G1_t3_cg	GS	82555	G	C	intergenic_region	llmg_0086-llmg_0087	289	907
galactose	1	3	d	g	G1_t3_dg	GS	107694	A	C	missense_variant	relA	1897	1273
galactose	1	3	d	g	G1_t3_dg	GS	1189226	CATGGTCAAAAAATGGTCAAAAAA	CATGGTCAAAAAATGGTCAAAAAATGGTCAAAAAA	frameshift_variant	dltB	2395	363
galactose	1	3	d	g	G1_t3_dg	GS	1321047	A	G	intergenic_region	xpt-llmg_1347	195	766
galactose	1	3	d	g	G1_t3_dg	GS	1322213	GATA	AAA	intergenic_region	llmg_1348-llmg_1349	48	1450
galactose	1	3	d	g	G1_t3_dg	GS	1333798	T	A	intergenic_region	llmg_1358-llmg_1359	1083	513
galactose	1	3	d	g	G1_t3_dg	GS	1371108	T	G	missense_variant	cluA	2291	1811
galactose	1	3	d	g	G1_t3_dg	GS	1380405	A	G	intergenic_region	llmg_1411-guaC	344	1181
galactose	1	3	d	g	G1_t3_dg	GS	1380496	G	C	intergenic_region	llmg_1411-guaC	435	1090
galactose	1	3	d	g	G1_t3_dg	GS	1633930	T	A	stop_gained	xerD	1158	523
galactose	1	3	d	g	G1_t3_dg	GS	185024	G	C	missense_variant	llmg_0196	299	878
galactose	1	3	d	g	G1_t3_dg	GS	1892381	A	C	missense_variant	llmg_1912	674	327
galactose	1	3	d	g	G1_t3_dg	GS	2085725	T	C	missense_variant	ps442	1197	370
galactose	1	3	d	g	G1_t3_dg	GS	2252058	A	T	missense_variant	llmg_2300	82	864
galactose	1	3	d	g	G1_t3_dg	GS	2365581	ATGATTTATTAAAAAATTACTGACAAACAACTTAGATTCGCTCTTAATGGTTTGTCAGT	AT	frameshift_variant&stop_lost&splice_region_variant	llmg_2422	213	155
galactose	1	3	d	g	G1_t3_dg	GS	438172	G	A	missense_variant	msmK	654	789
galactose	1	3	d	g	G1_t3_dg	GS	67602	G	C	missense_variant	pdhC	913	898
galactose	1	3	d	g	G1_t3_dg	GS	67607	T	A	missense_variant	pdhC	918	893
galactose	1	3	d	g	G1_t3_dg	GS	724394	G	A	intergenic_region	dexC-dexA	5	239
galactose	1	3	d	g	G1_t3_dg	GS	778865	G	A	intergenic_region	rbsB-ps301	998	1298
galactose	1	3	d	g	G1_t3_dg	GS	820924	C	A	intergenic_region	ps358-llmg_0854	1637	254
galactose	1	3	d	g	G1_t3_dg	GS	82555	G	C	intergenic_region	llmg_0086-llmg_0087	289	907
galactose	2	1	a	g	G2_t1_ag	GS	1395546	G	A	missense_variant	llmg_1427	915	14
galactose	2	1	a	g	G2_t1_ag	GS	659126	T	G	non_coding_transcript_exon_variant	tnp905	602	805
galactose	2	2	b	g	G2_t2_bg	GS	1321265	TC	GT	intergenic_region	xpt-llmg_1347	413	548
galactose	2	2	b	g	G2_t2_bg	GS	1321309	T	C	intergenic_region	xpt-llmg_1347	457	504
galactose	2	2	b	g	G2_t2_bg	GS	1321432	A	G	intergenic_region	xpt-llmg_1347	580	381
galactose	2	2	b	g	G2_t2_bg	GS	1321454	A	T	intergenic_region	xpt-llmg_1347	602	359
galactose	2	2	b	g	G2_t2_bg	GS	1321462	A	G	intergenic_region	xpt-llmg_1347	610	351
galactose	2	2	b	g	G2_t2_bg	GS	1321503	TGGGCT	TGGCT	intergenic_region	xpt-llmg_1347	651	310
galactose	2	2	b	g	G2_t2_bg	GS	1321585	A	T	synonymous_variant	llmg_1347	733	228
galactose	2	2	b	g	G2_t2_bg	GS	1321678	A	T	synonymous_variant	llmg_1347	826	135
galactose	2	2	b	g	G2_t2_bg	GS	1333534	A	G	intergenic_region	llmg_1358-llmg_1359	819	777
galactose	2	2	b	g	G2_t2_bg	GS	1333706	T	C	intergenic_region	llmg_1358-llmg_1359	991	605
galactose	2	2	b	g	G2_t2_bg	GS	1333731	TG	TTGT	intergenic_region	llmg_1358-llmg_1359	1016	580
galactose	2	2	b	g	G2_t2_bg	GS	540043	TAAAAAAAACAATCT	TAAAAAAACAATCT	intergenic_region	pgmA-llmg_0542	57	628
galactose	2	2	b	g	G2_t2_bg	GS	712481	AATCGATATTTGCA	AATCGATATTTGCATCGATATTTGCA	intergenic_region	ptnAB-fer	65	408
galactose	2	2	b	g	G2_t2_bg	GS	727753	G	A	missense_variant	amyY	903	714
galactose	2	2	c	g	G2_t2_cg	GS	2128289	A	C	non_coding_transcript_exon_variant	tnp905	789	601
galactose	2	2	c	g	G2_t2_cg	GS	540043	TAAAAAAAACAATCT	TAAAAAAACAATCT	intergenic_region	pgmA-llmg_0542	57	628
galactose	2	2	c	g	G2_t2_cg	GS	712481	AATCGATATTTGCA	AATCGATATTTGCATCGATATTTGCA	intergenic_region	ptnAB-fer	65	408
galactose	2	2	c	g	G2_t2_cg	GS	727753	G	A	missense_variant	amyY	903	714
galactose	2	3	a	g	G2_t3_ag	GS	1191198	GATA	GA	intergenic_region	dltD-mgtA	1380	381
galactose	2	3	a	g	G2_t3_ag	GS	1321213	GGTCG	AGTCA	intergenic_region	xpt-llmg_1347	361	600
galactose	2	3	a	g	G2_t3_ag	GS	1321226	A	G	intergenic_region	xpt-llmg_1347	374	587
galactose	2	3	a	g	G2_t3_ag	GS	1321230	TTGT	TG	intergenic_region	xpt-llmg_1347	378	583
galactose	2	3	a	g	G2_t3_ag	GS	1321265	TC	GT	intergenic_region	xpt-llmg_1347	413	548
galactose	2	3	a	g	G2_t3_ag	GS	1321309	T	C	intergenic_region	xpt-llmg_1347	457	504
galactose	2	3	a	g	G2_t3_ag	GS	1321432	A	G	intergenic_region	xpt-llmg_1347	580	381
galactose	2	3	a	g	G2_t3_ag	GS	1321454	A	T	intergenic_region	xpt-llmg_1347	602	359
galactose	2	3	a	g	G2_t3_ag	GS	1322215	T	A	intergenic_region	llmg_1348-llmg_1349	50	1448
galactose	2	3	a	g	G2_t3_ag	GS	1333706	TAATT	TGGGGAT	intergenic_region	llmg_1358-llmg_1359	991	605
galactose	2	3	a	g	G2_t3_ag	GS	1333714	GGTCG	AGTCA	intergenic_region	llmg_1358-llmg_1359	999	597
galactose	2	3	a	g	G2_t3_ag	GS	1333727	A	G	intergenic_region	llmg_1358-llmg_1359	1012	584
galactose	2	3	a	g	G2_t3_ag	GS	1371108	T	G	missense_variant	cluA	2291	1811
galactose	2	3	a	g	G2_t3_ag	GS	540043	TAAAAAAAACAATCT	TAAAAAAACAATCT	intergenic_region	pgmA-llmg_0542	57	628
galactose	2	3	a	g	G2_t3_ag	GS	669804	T	A	intergenic_region	llmg_0676-llmg_0677	61	229
galactose	2	3	a	g	G2_t3_ag	GS	693641	T	A	missense_variant	llmg_0705	127	605
galactose	2	3	a	g	G2_t3_ag	GS	712481	AATCGATATTTGCA	AATCGATATTTGCATCGATATTTGCA	intergenic_region	ptnAB-fer	65	408
galactose	2	3	a	g	G2_t3_ag	GS	727753	G	A	missense_variant	amyY	903	714
galactose	2	3	a	g	G2_t3_ag	GS	955362	A	C	non_coding_transcript_exon_variant	tnp905	2192	601
galactose	2	3	a	g	G2_t3_ag	GS	980473	C	T	missense_variant	llmg_1014	1645	2191
galactose	2	3	c	g	G2_t3_cg	NA	1081096	CTA	CTTA	frameshift_variant&stop_gained	ldh	178	1867
galactose	2	3	c	g	G2_t3_cg	NA	1191201	A	G	intergenic_region	dltD-mgtA	1383	378
galactose	2	3	c	g	G2_t3_cg	NA	1321265	TC	GT	intergenic_region	xpt-llmg_1347	413	548
galactose	2	3	c	g	G2_t3_cg	NA	1321309	T	C	intergenic_region	xpt-llmg_1347	457	504
galactose	2	3	c	g	G2_t3_cg	NA	1321432	A	G	intergenic_region	xpt-llmg_1347	580	381
galactose	2	3	c	g	G2_t3_cg	NA	1321454	A	T	intergenic_region	xpt-llmg_1347	602	359
galactose	2	3	c	g	G2_t3_cg	NA	1321462	A	G	intergenic_region	xpt-llmg_1347	610	351
galactose	2	3	c	g	G2_t3_cg	NA	1321503	TGGGCT	TGGCT	intergenic_region	xpt-llmg_1347	651	310
galactose	2	3	c	g	G2_t3_cg	NA	1321585	A	T	synonymous_variant	llmg_1347	733	228
galactose	2	3	c	g	G2_t3_cg	NA	1321678	A	T	synonymous_variant	llmg_1347	826	135
galactose	2	3	c	g	G2_t3_cg	NA	1333535	T	C	intergenic_region	llmg_1358-llmg_1359	820	776
galactose	2	3	c	g	G2_t3_cg	NA	1333706	T	C	intergenic_region	llmg_1358-llmg_1359	991	605
galactose	2	3	c	g	G2_t3_cg	NA	1333731	TG	TTGT	intergenic_region	llmg_1358-llmg_1359	1016	580
galactose	2	3	c	g	G2_t3_cg	NA	1372392	C	A	missense_variant	cluA	3575	527
galactose	2	3	c	g	G2_t3_cg	NA	1859819	T	G	non_coding_transcript_exon_variant	tnp905	603	1210
galactose	2	3	c	g	G2_t3_cg	NA	2128289	A	C	non_coding_transcript_exon_variant	tnp905	789	601
galactose	2	3	c	g	G2_t3_cg	NA	540043	TAAAAAAAACAATCT	TAAAAAAACAATCT	intergenic_region	pgmA-llmg_0542	57	628
galactose	2	3	c	g	G2_t3_cg	NA	609280	G	C	intergenic_region	llmg_0619-tnpIS-LL6	644	1140
galactose	2	3	c	g	G2_t3_cg	NA	617761	A	C	missense_variant	llmg_0628	474	703
galactose	2	3	c	g	G2_t3_cg	NA	705426	G	A	missense_variant	tnp981	608	2013
galactose	2	3	c	g	G2_t3_cg	NA	705502	A	C	missense_variant	tnp981	684	1937
galactose	2	3	c	g	G2_t3_cg	NA	712481	AATCGATATTTGCA	AATCGATATTTGCATCGATATTTGCA	intergenic_region	ptnAB-fer	65	408
galactose	2	3	f	g	G2_t3_fg	GS	1174591	A	C	non_coding_transcript_exon_variant	tnp905	1244	601
galactose	2	3	f	g	G2_t3_fg	GS	1191198	GATA	GA	intergenic_region	dltD-mgtA	1380	381
galactose	2	3	f	g	G2_t3_fg	GS	1321213	GGTCG	AGTCA	intergenic_region	xpt-llmg_1347	361	600
galactose	2	3	f	g	G2_t3_fg	GS	1321226	A	G	intergenic_region	xpt-llmg_1347	374	587
galactose	2	3	f	g	G2_t3_fg	GS	1321230	TTGT	TG	intergenic_region	xpt-llmg_1347	378	583
galactose	2	3	f	g	G2_t3_fg	GS	1321265	TC	GT	intergenic_region	xpt-llmg_1347	413	548
galactose	2	3	f	g	G2_t3_fg	GS	1321309	T	C	intergenic_region	xpt-llmg_1347	457	504
galactose	2	3	f	g	G2_t3_fg	GS	1321432	A	G	intergenic_region	xpt-llmg_1347	580	381
galactose	2	3	f	g	G2_t3_fg	GS	1321454	A	T	intergenic_region	xpt-llmg_1347	602	359
galactose	2	3	f	g	G2_t3_fg	GS	1321462	A	G	intergenic_region	xpt-llmg_1347	610	351
galactose	2	3	f	g	G2_t3_fg	GS	1321503	TGGGCT	TGGCT	intergenic_region	xpt-llmg_1347	651	310
galactose	2	3	f	g	G2_t3_fg	GS	1321585	A	T	synonymous_variant	llmg_1347	733	228
galactose	2	3	f	g	G2_t3_fg	GS	1333534	A	G	intergenic_region	llmg_1358-llmg_1359	819	777
galactose	2	3	f	g	G2_t3_fg	GS	1333706	TAATT	TGGGGAT	intergenic_region	llmg_1358-llmg_1359	991	605
galactose	2	3	f	g	G2_t3_fg	GS	1333714	GGTCG	AGTCA	intergenic_region	llmg_1358-llmg_1359	999	597
galactose	2	3	f	g	G2_t3_fg	GS	1333727	A	G	intergenic_region	llmg_1358-llmg_1359	1012	584
galactose	2	3	f	g	G2_t3_fg	GS	2086758	A	C	non_coding_transcript_exon_variant	tnp905	663	601
galactose	2	3	f	g	G2_t3_fg	GS	540043	TAAAAAAAACAATCT	TAAAAAAACAATCT	intergenic_region	pgmA-llmg_0542	57	628
galactose	2	3	f	g	G2_t3_fg	GS	669808	C	G	intergenic_region	llmg_0676-llmg_0677	65	225
galactose	2	3	f	g	G2_t3_fg	GS	712481	AATCGATATTTGCA	AATCGATATTTGCATCGATATTTGCA	intergenic_region	ptnAB-fer	65	408
galactose	2	3	f	g	G2_t3_fg	GS	727753	G	A	missense_variant	amyY	903	714
galactose	2	3	f	g	G2_t3_fg	GS	980473	C	T	missense_variant	llmg_1014	1645	2191
mix	2	1	d	g	M2_t1_dg	FS	54821	CAAGAAAGAAAGGGAGT	CAAGAAAGGGAGT	frameshift_variant	llmg_0059	420	109
mix	2	1	d	g	M2_t1_dg	FS	599394	C	T	missense_variant	greA	373	189
mix	2	1	d	g	M2_t1_dg	FS	955362	A	C	non_coding_transcript_exon_variant	tnp905	2192	601
mix	2	2	a	g	M2_t2_ag	GS	115008	C	T	synonymous_variant	tnp904	601	1237
mix	2	2	b	g	M2_t2_bg	GS	2128289	A	C	non_coding_transcript_exon_variant	tnp905	789	601
mix	2	2	b	g	M2_t2_bg	GS	989255	A	C	non_coding_transcript_exon_variant	tnp905	648	601
mix	2	2	e	g	M2_t2_eg	FS	107694	A	C	missense_variant	relA	1897	1273
mix	2	2	e	g	M2_t2_eg	FS	1321205	C	T	intergenic_region	xpt-llmg_1347	353	608
mix	2	2	e	g	M2_t2_eg	FS	1321265	TC	GT	intergenic_region	xpt-llmg_1347	413	548
mix	2	2	e	g	M2_t2_eg	FS	1321309	T	C	intergenic_region	xpt-llmg_1347	457	504
mix	2	2	e	g	M2_t2_eg	FS	1321432	A	G	intergenic_region	xpt-llmg_1347	580	381
mix	2	2	e	g	M2_t2_eg	FS	1321454	A	T	intergenic_region	xpt-llmg_1347	602	359
mix	2	2	e	g	M2_t2_eg	FS	1321462	A	G	intergenic_region	xpt-llmg_1347	610	351
mix	2	2	e	g	M2_t2_eg	FS	1633930	T	A	stop_gained	xerD	1158	523
mix	2	2	e	g	M2_t2_eg	FS	185024	G	C	missense_variant	llmg_0196	299	878
mix	2	2	e	g	M2_t2_eg	FS	1892381	A	C	missense_variant	llmg_1912	674	327
mix	2	2	e	g	M2_t2_eg	FS	2085725	T	C	missense_variant	ps442	1197	370
mix	2	2	e	g	M2_t2_eg	FS	2252058	A	T	missense_variant	llmg_2300	82	864
mix	2	2	e	g	M2_t2_eg	FS	438172	G	A	missense_variant	msmK	654	789
mix	2	2	e	g	M2_t2_eg	FS	67602	G	C	missense_variant	pdhC	913	898
mix	2	2	e	g	M2_t2_eg	FS	67607	T	A	missense_variant	pdhC	918	893
mix	2	2	e	g	M2_t2_eg	FS	82555	G	C	intergenic_region	llmg_0086-llmg_0087	289	907
mix	2	3	b	f	M2_t3_bf	FS	778865	G	A	intergenic_region	rbsB-ps301	998	1298
mix	2	3	b	f	M2_t3_bf	FS	796740	A	T	intergenic_region	llmg_0823-ps333	849	290
mix	2	3	b	f	M2_t3_bf	FS	815189	G	T	missense_variant	ps352	2131	403
mix	2	3	b	f	M2_t3_bf	FS	820924	C	A	intergenic_region	ps358-llmg_0854	1637	254
mix	2	3	b	g	M2_t3_bg	FS	1299514	C	A	stop_gained	tnp905	948	601
mix	2	3	b	g	M2_t3_bg	FS	778865	G	A	intergenic_region	rbsB-ps301	998	1298
mix	2	3	b	g	M2_t3_bg	FS	820924	C	A	intergenic_region	ps358-llmg_0854	1637	254
mix	2	3	d	g	M2_t3_dg	FS	955362	A	C	non_coding_transcript_exon_variant	tnp905	2192	601
mix	2	3	d	g	M2_t3_dg	FS	989255	A	C	non_coding_transcript_exon_variant	tnp905	648	601
mix	2	3	e	g	M2_t3_eg	FS	611075	T	G	missense_variant	tnp981	655	682
mix	4	1	a	f	M4_t1_af	FS	2450343	G	T	stop_gained	tnp905	603	1562
mix	4	1	b	f	M4_t1_bf	FS	659126	T	G	non_coding_transcript_exon_variant	tnp905	602	805
mix	4	1	c	g	M4_t1_cg	FS	1232624	T	C	synonymous_variant	tnp981	370	1681
mix	4	1	c	g	M4_t1_cg	FS	1321047	A	G	intergenic_region	xpt-llmg_1347	195	766
mix	4	1	c	g	M4_t1_cg	FS	1322210	AGAGAT	AAAAA	intergenic_region	llmg_1348-llmg_1349	45	1453
mix	4	1	c	g	M4_t1_cg	FS	1333646	AATGTTCGGCTCTTCA	AA	intergenic_region	llmg_1358-llmg_1359	931	665
mix	4	1	c	g	M4_t1_cg	FS	1333711	A	G	intergenic_region	llmg_1358-llmg_1359	996	600
mix	4	1	c	g	M4_t1_cg	FS	1359911	C	A	stop_gained	llmg_1386	506	823
mix	4	1	c	g	M4_t1_cg	FS	1359917	T	A	missense_variant	llmg_1386	512	817
mix	4	1	c	g	M4_t1_cg	FS	1379077	A	G	intergenic_region	llmg_1410-llmg_1411	214	984
mix	4	1	c	g	M4_t1_cg	FS	1380134	A	T	intergenic_region	llmg_1411-guaC	73	1452
mix	4	1	c	g	M4_t1_cg	FS	1688924	A	G	synonymous_variant	tnp981	1890	368
mix	4	1	c	g	M4_t1_cg	FS	545742	A	G	synonymous_variant	tnp981	941	368
mix	4	1	c	g	M4_t1_cg	FS	670999	A	G	non_coding_transcript_exon_variant	llmg_pseudo_18	966	368
mix	4	1	f	g	M4_t1_fg	FS	107694	A	C	missense_variant	relA	1897	1273
mix	4	1	f	g	M4_t1_fg	FS	1204409	A	G	synonymous_variant	tnp981	1168	368
mix	4	1	f	g	M4_t1_fg	FS	1232624	T	C	synonymous_variant	tnp981	370	1681
mix	4	1	f	g	M4_t1_fg	FS	1322212	AGATA	AGAA	intergenic_region	llmg_1348-llmg_1349	47	1451
mix	4	1	f	g	M4_t1_fg	FS	1333711	A	G	intergenic_region	llmg_1358-llmg_1359	996	600
mix	4	1	f	g	M4_t1_fg	FS	1360324	G	T	missense_variant	llmg_1386	919	410
mix	4	1	f	g	M4_t1_fg	FS	1360329	G	T	stop_gained	llmg_1386	924	405
mix	4	1	f	g	M4_t1_fg	FS	1371108	T	G	missense_variant	cluA	2291	1811
mix	4	1	f	g	M4_t1_fg	FS	1372392	C	A	missense_variant	cluA	3575	527
mix	4	1	f	g	M4_t1_fg	FS	1379019	T	G	intergenic_region	llmg_1410-llmg_1411	156	1042
mix	4	1	f	g	M4_t1_fg	FS	1633930	T	A	stop_gained	xerD	1158	523
mix	4	1	f	g	M4_t1_fg	FS	1688924	A	G	synonymous_variant	tnp981	1890	368
mix	4	1	f	g	M4_t1_fg	FS	185024	G	C	missense_variant	llmg_0196	299	878
mix	4	1	f	g	M4_t1_fg	FS	1892381	A	C	missense_variant	llmg_1912	674	327
mix	4	1	f	g	M4_t1_fg	FS	2085725	T	C	missense_variant	ps442	1197	370
mix	4	1	f	g	M4_t1_fg	FS	2252058	A	T	missense_variant	llmg_2300	82	864
mix	4	1	f	g	M4_t1_fg	FS	438172	G	A	missense_variant	msmK	654	789
mix	4	1	f	g	M4_t1_fg	FS	670999	A	G	non_coding_transcript_exon_variant	llmg_pseudo_18	966	368
mix	4	1	f	g	M4_t1_fg	FS	67602	G	C	missense_variant	pdhC	913	898
mix	4	1	f	g	M4_t1_fg	FS	67607	T	A	missense_variant	pdhC	918	893
mix	4	1	f	g	M4_t1_fg	FS	82555	G	C	intergenic_region	llmg_0086-llmg_0087	289	907
mix	4	2	a	f	M4_t2_af	FS	1174591	A	C	non_coding_transcript_exon_variant	tnp905	1244	601
mix	4	2	a	f	M4_t2_af	FS	2086758	A	C	non_coding_transcript_exon_variant	tnp905	663	601
mix	4	2	a	f	M4_t2_af	FS	989255	A	C	non_coding_transcript_exon_variant	tnp905	648	601
mix	4	2	a	g	M4_t2_ag	GS	1204409	A	G	synonymous_variant	tnp981	1168	368
mix	4	2	a	g	M4_t2_ag	GS	1322172	G	A	intergenic_region	llmg_1348-llmg_1349	7	1491
mix	4	2	a	g	M4_t2_ag	GS	1322213	GATA	AAA,GAA	intergenic_region	llmg_1348-llmg_1349	48	1450
mix	4	2	a	g	M4_t2_ag	GS	1333682	T	A	intergenic_region	llmg_1358-llmg_1359	967	629
mix	4	2	a	g	M4_t2_ag	GS	1380496	G	C	intergenic_region	llmg_1411-guaC	435	1090
mix	4	2	a	g	M4_t2_ag	GS	545742	A	G	synonymous_variant	tnp981	941	368
mix	4	2	a	g	M4_t2_ag	GS	670999	A	G	non_coding_transcript_exon_variant	llmg_pseudo_18	966	368
mix	4	2	a	g	M4_t2_ag	GS	671221	T	C	missense_variant	llmg_0678	1188	146
mix	4	2	d	f	M4_t2_df	FS	1322212	AGATA	AGAA	intergenic_region	llmg_1348-llmg_1349	47	1451
mix	4	2	d	f	M4_t2_df	FS	1333682	T	A	intergenic_region	llmg_1358-llmg_1359	967	629
mix	4	2	d	f	M4_t2_df	FS	1380252	A	T	intergenic_region	llmg_1411-guaC	191	1334
mix	4	2	d	f	M4_t2_df	FS	1688924	A	G	synonymous_variant	tnp981	1890	368
mix	4	2	d	f	M4_t2_df	FS	545742	A	G	synonymous_variant	tnp981	941	368
mix	4	2	d	f	M4_t2_df	FS	670999	A	G	non_coding_transcript_exon_variant	llmg_pseudo_18	966	368
mix	4	2	d	f	M4_t2_df	FS	868444	T	C	synonymous_variant	tnp981	370	1484
mix	4	2	e	g	M4_t2_eg	FS	1321205	C	T	intergenic_region	xpt-llmg_1347	353	608
mix	4	2	e	g	M4_t2_eg	FS	1321265	TC	GT	intergenic_region	xpt-llmg_1347	413	548
mix	4	2	e	g	M4_t2_eg	FS	1321309	T	C	intergenic_region	xpt-llmg_1347	457	504
mix	4	2	e	g	M4_t2_eg	FS	1321432	A	G	intergenic_region	xpt-llmg_1347	580	381
mix	4	2	e	g	M4_t2_eg	FS	1321454	A	T	intergenic_region	xpt-llmg_1347	602	359
mix	4	2	e	g	M4_t2_eg	FS	1852838	CTTTTTTTTGTGTTCC	CTTTTTTTGTGTTCC	frameshift_variant	glgP	1746	2412
mix	4	3	a	f	M4_t3_af	FS	1321205	C	T	intergenic_region	xpt-llmg_1347	353	608
mix	4	3	a	f	M4_t3_af	FS	1321265	TC	GT	intergenic_region	xpt-llmg_1347	413	548
mix	4	3	a	f	M4_t3_af	FS	1321309	T	C	intergenic_region	xpt-llmg_1347	457	504
mix	4	3	a	f	M4_t3_af	FS	1321432	A	G	intergenic_region	xpt-llmg_1347	580	381
mix	4	3	a	f	M4_t3_af	FS	1321454	A	T	intergenic_region	xpt-llmg_1347	602	359
mix	4	3	a	f	M4_t3_af	FS	1321462	A	G	intergenic_region	xpt-llmg_1347	610	351
mix	4	3	a	f	M4_t3_af	FS	1321585	A	T	synonymous_variant	llmg_1347	733	228
mix	4	3	a	f	M4_t3_af	FS	1322213	GATA	AAA	intergenic_region	llmg_1348-llmg_1349	48	1450
mix	4	3	a	f	M4_t3_af	FS	1333534	A	G	intergenic_region	llmg_1358-llmg_1359	819	777
mix	4	3	a	f	M4_t3_af	FS	2128289	A	C	non_coding_transcript_exon_variant	tnp905	789	601
mix	4	3	a	f	M4_t3_af	FS	675927	C	A	intergenic_region	tnp981-llmg_0685	1893	628
mix	4	3	a	f	M4_t3_af	FS	698630	C	A	intergenic_region	llmg_0713-tnp981	228	1146
mix	4	3	a	f	M4_t3_af	FS	698635	G	C	intergenic_region	llmg_0713-tnp981	233	1141
mix	4	3	c	g	M4_t3_cg	FS	778865	G	A	intergenic_region	rbsB-ps301	998	1298
mix	4	3	c	g	M4_t3_cg	FS	820924	C	A	intergenic_region	ps358-llmg_0854	1637	254
mix	4	3	c	g	M4_t3_cg	FS	955362	A	C	non_coding_transcript_exon_variant	tnp905	2192	601
mix	4	3	e	g	M4_t3_eg	GS	114585	A	C	missense_variant	llmg_0121	178	1660
mix	4	3	e	g	M4_t3_eg	GS	1321205	C	T	intergenic_region	xpt-llmg_1347	353	608
mix	4	3	e	g	M4_t3_eg	GS	1321265	TC	GT	intergenic_region	xpt-llmg_1347	413	548
mix	4	3	e	g	M4_t3_eg	GS	1321309	T	C	intergenic_region	xpt-llmg_1347	457	504
mix	4	3	e	g	M4_t3_eg	GS	1321432	A	G	intergenic_region	xpt-llmg_1347	580	381
mix	4	3	e	g	M4_t3_eg	GS	1321454	A	T	intergenic_region	xpt-llmg_1347	602	359
mix	4	3	e	g	M4_t3_eg	GS	1321462	A	G	intergenic_region	xpt-llmg_1347	610	351
mix	4	3	e	g	M4_t3_eg	GS	1321585	A	T	synonymous_variant	llmg_1347	733	228
mix	4	3	e	g	M4_t3_eg	GS	1321678	A	T	synonymous_variant	llmg_1347	826	135
mix	4	3	e	g	M4_t3_eg	GS	1333534	A	G	intergenic_region	llmg_1358-llmg_1359	819	777
mix	4	3	e	g	M4_t3_eg	GS	1356536	G	A	missense_variant	llmg_1382	865	308
mix	4	3	e	g	M4_t3_eg	GS	1357806	A	C	missense_variant	traD	962	902
mix	4	3	e	g	M4_t3_eg	GS	669806	A	C	intergenic_region	llmg_0676-llmg_0677	63	227
mix	4	3	e	g	M4_t3_eg	GS	671366	G	T	missense_variant	llmg_0678	1333	1
mix	4	3	e	g	M4_t3_eg	GS	733421	T	C	synonymous_variant	malR	899	253
mix	4	3	f	f	M4_t3_ff	FS	266648	C	T	missense_variant	acmA	1376	268
mix	4	3	f	f	M4_t3_ff	FS	643576	T	G	missense_variant	tnp981	839	682
mix	4	3	f	f	M4_t3_ff	FS	778865	G	A	intergenic_region	rbsB-ps301	998	1298
mix	4	3	f	f	M4_t3_ff	FS	820924	C	A	intergenic_region	ps358-llmg_0854	1637	254
mix	4	3	f	f	M4_t3_ff	FS	903008	AGGGAAA	AGGAAA	frameshift_variant	llmg_0933	206	233

## Sheet: SNP-indels population
treatment	replicate	timepoint	pop_name	Genomic position	Reference Allele	Alternative alleles	Altenative allele frequency	p-value of genotype call	mean_coverage	max_coverage	Type of genetic variant	Predicted effect	Annotation for the variant. In the case of intergenic regions, the closest 3’ and 5’ genes are annotated are annotated.	Genomic distance to the closest 5’ start codon	Genomic distance to the closest 3’ start codon
fructose	1	1	F1_t1	1007288	C	T	100	8.09581e-162	473.306	560	snps	synonymous_variant	bglP	689	1269
fructose	1	1	F1_t1	1061785	A	T	100	8.33053e-156	473.306	560	snps	missense_variant	llmg_1101	1248	104
fructose	1	1	F1_t1	107694	A	M	5.82	1.02401e-08	473.306	560	snps	missense_variant	relA	1897	1273
fructose	1	1	F1_t1	1093299	G	+C/+C	98.31	3.74798e-167	473.306	560	indels	frameshift_variant	llmg_1127	3978	1675
fructose	1	1	F1_t1	1093562	G	+C/+C	97.95	2.65535e-136	473.306	560	indels	frameshift_variant	llmg_1128	4241	1412
fructose	1	1	F1_t1	1098537	G	T	97.93	1.58885e-134	473.306	560	snps	stop_gained	sbcC	732	2658
fructose	1	1	F1_t1	1098538	A	C	97.89	3.71362e-132	473.306	560	snps	missense_variant	sbcC	733	2657
fructose	1	1	F1_t1	1098540	G	A	97.93	4.06258e-135	473.306	560	snps	missense_variant	sbcC	735	2655
fructose	1	1	F1_t1	1120236	G	-T/-T	96.84	6.45256e-137	473.306	560	indels	frameshift_variant	llmg_1152	910	1179
fructose	1	1	F1_t1	116074	T	G	92.89	1.34553e-240	473.306	560	snps	synonymous_variant	acpD	1667	171
fructose	1	1	F1_t1	116078	A	G	92.53	1.00447e-233	473.306	560	snps	missense_variant	acpD	1671	167
fructose	1	1	F1_t1	1201767	C	-T/-T	82.02	7.20614e-88	473.306	560	indels	intergenic_region	llmg_1230-tnp1077	1346	1401
fructose	1	1	F1_t1	1210278	G	+A/+A	95.87	5.54234e-115	473.306	560	indels	non_coding_transcript_exon_variant	llmg_pseudo_39	981	517
fructose	1	1	F1_t1	1277684	T	A	100	1.34639e-151	473.306	560	snps	missense_variant	llmg_1306	2224	689
fructose	1	1	F1_t1	1318541	G	-A/-A	96.5	2.83268e-107	473.306	560	indels	frameshift_variant	llmg_1344	90	1660
fructose	1	1	F1_t1	1492365	T	A	100	3.13931e-167	473.306	560	snps	synonymous_variant	kinE	552	783
fructose	1	1	F1_t1	1500910	C	A	100	4.49893e-187	473.306	560	snps	missense_variant	llmg_1528	877	585
fructose	1	1	F1_t1	1532424	G	C	100	8.91748e-141	473.306	560	snps	missense_variant	llmg_1560	56	473
fructose	1	1	F1_t1	1572256	T	A	100	3.41944e-149	473.306	560	snps	intergenic_region	llmg_1598-deoD	542	885
fructose	1	1	F1_t1	1572258	G	A	100	8.56573e-150	473.306	560	snps	intergenic_region	llmg_1598-deoD	544	883
fructose	1	1	F1_t1	1588193	T	G	99.59	2.13608e-144	473.306	560	snps	missense_variant	ugd	296	887
fructose	1	1	F1_t1	1588245	T	A	100	8.80053e-144	473.306	560	snps	missense_variant	ugd	348	835
fructose	1	1	F1_t1	1588246	A	T	99.18	2.63805e-142	473.306	560	snps	missense_variant	ugd	349	834
fructose	1	1	F1_t1	1588356	T	A	100	3.41944e-149	473.306	560	snps	missense_variant	ugd	459	724
fructose	1	1	F1_t1	1610761	T	C	100	5.22655e-157	473.306	560	snps	missense_variant	llmg_1634	433	1285
fructose	1	1	F1_t1	1614128	G	+T/+T	98.56	1.27261e-157	473.306	560	indels	frameshift_variant	mleP	315	1148
fructose	1	1	F1_t1	1633930	T	W	8.04	7.52137e-08	473.306	560	snps	stop_gained	xerD	1158	523
fructose	1	1	F1_t1	1647858	A	R	8.4	3.07688e-07	473.306	560	snps	non_coding_transcript_exon_variant	tnp905	1139	1104
fructose	1	1	F1_t1	1681037	T	C	100	9.14975e-135	473.306	560	snps	missense_variant	pepV	555	992
fructose	1	1	F1_t1	1731090	T	C	100	1.96908e-168	473.306	560	snps	synonymous_variant	llmg_1749	113	1002
fructose	1	1	F1_t1	1817902	C	A	100	1.96908e-168	473.306	560	snps	missense_variant	xylS	902	1386
fructose	1	1	F1_t1	1826407	A	G	100	3.09306e-170	473.306	560	snps	synonymous_variant	llmg_1845	707	33
fructose	1	1	F1_t1	1826459	A	+T/+T	90.59	1.1613e-133	473.306	560	indels	intergenic_region	llmg_1845-cspB	19	504
fructose	1	1	F1_t1	1838903	T	C	100	4.49893e-187	473.306	560	snps	missense_variant	rmaB	697	217
fructose	1	1	F1_t1	185024	G	S	7.34	1.52355e-11	473.306	560	snps	missense_variant	llmg_0196	299	878
fructose	1	1	F1_t1	1853472	C	A	100	4.71323e-178	473.306	560	snps	missense_variant	glgP	2380	1778
fructose	1	1	F1_t1	1854998	T	A	100	7.28795e-183	473.306	560	snps	synonymous_variant	glgA	3906	252
fructose	1	1	F1_t1	1869108	C	-A/-A	88.41	7.25334e-145	473.306	560	indels	frameshift_variant	xisTn5276	15	530
fructose	1	1	F1_t1	1891450	C	A	100	7.17519e-186	473.306	560	snps	missense_variant	llmg_1911	903	257
fructose	1	1	F1_t1	1892381	A	M	7.36	3.84166e-08	473.306	560	snps	missense_variant	llmg_1912	674	327
fructose	1	1	F1_t1	1916378	A	-T/-T	99.74	5.40296e-232	473.306	560	indels	non_coding_transcript_exon_variant	llmg_pseudo_59	275	353
fructose	1	1	F1_t1	1921433	G	-T/-T	97.08	2.36669e-205	473.306	560	indels	frameshift_variant	llmg_1941	762	75
fructose	1	1	F1_t1	1921460	T	-C/-C	96.5	7.62058e-199	473.306	560	indels	frameshift_variant	llmg_1941	789	48
fructose	1	1	F1_t1	1921472	T	-C/-C	98.66	2.28368e-212	473.306	560	indels	frameshift_variant	llmg_1941	801	36
fructose	1	1	F1_t1	1921516	C	T	99.75	8.4551e-240	473.306	560	snps	intergenic_region	llmg_1941-glnP	8	379
fructose	1	1	F1_t1	1921528	G	-T/-T	93.73	3.35897e-207	473.306	560	indels	intergenic_region	llmg_1941-glnP	20	367
fructose	1	1	F1_t1	1921635	C	-T/-T	94.76	1.10297e-195	473.306	560	indels	intergenic_region	llmg_1941-glnP	127	260
fructose	1	1	F1_t1	1921650	A	-T/-T	81.18	1.44794e-140	473.306	560	indels	intergenic_region	llmg_1941-glnP	142	245
fructose	1	1	F1_t1	1921654	A	-G/-G	99.34	3.42322e-178	473.306	560	indels	intergenic_region	llmg_1941-glnP	146	241
fructose	1	1	F1_t1	1921663	C	-T/-T	99.11	1.06744e-194	473.306	560	indels	intergenic_region	llmg_1941-glnP	155	232
fructose	1	1	F1_t1	1921673	C	-A/-A	98.04	1.5728e-200	473.306	560	indels	intergenic_region	llmg_1941-glnP	165	222
fructose	1	1	F1_t1	1921679	A	-T/-T	97.53	8.37175e-201	473.306	560	indels	intergenic_region	llmg_1941-glnP	171	216
fructose	1	1	F1_t1	1921692	A	-G/-G	96.65	8.03679e-209	473.306	560	indels	intergenic_region	llmg_1941-glnP	184	203
fructose	1	1	F1_t1	1921701	T	-A/-A	87.82	3.34075e-168	473.306	560	indels	intergenic_region	llmg_1941-glnP	193	194
fructose	1	1	F1_t1	1921706	A	-T/-T	99.13	4.46456e-200	473.306	560	indels	intergenic_region	llmg_1941-glnP	198	189
fructose	1	1	F1_t1	1921716	A	-T/-T	98.4	9.30811e-212	473.306	560	indels	intergenic_region	llmg_1941-glnP	208	179
fructose	1	1	F1_t1	1921723	G	-A/-A	98.94	3.13979e-217	473.306	560	indels	intergenic_region	llmg_1941-glnP	215	172
fructose	1	1	F1_t1	1921742	A	-T/-T	93.52	9.5226e-192	473.306	560	indels	intergenic_region	llmg_1941-glnP	234	153
fructose	1	1	F1_t1	1921752	G	-A/-A	97.96	1.33491e-219	473.306	560	indels	intergenic_region	llmg_1941-glnP	244	143
fructose	1	1	F1_t1	1921775	C	-T/-T	97.37	1.13808e-208	473.306	560	indels	intergenic_region	llmg_1941-glnP	267	120
fructose	1	1	F1_t1	1921787	A	-G/-G	96	2.47917e-198	473.306	560	indels	intergenic_region	llmg_1941-glnP	279	108
fructose	1	1	F1_t1	1933214	G	C	100	7.40149e-180	473.306	560	snps	synonymous_variant	atpB	506	222
fructose	1	1	F1_t1	1933215	C	G	100	4.64131e-181	473.306	560	snps	missense_variant	atpB	507	221
fructose	1	1	F1_t1	1935398	C	-T/-T	95.53	1.55757e-163	473.306	560	indels	non_coding_transcript_exon_variant	comEC	741	1752
fructose	1	1	F1_t1	1942432	T	C	100	8.09581e-162	473.306	560	snps	missense_variant	llmg_1960	1117	1280
fructose	1	1	F1_t1	1942730	C	A	100	4.15273e-202	473.306	560	snps	intergenic_region	llmg_1960-tenA	1415	982
fructose	1	1	F1_t1	1978863	T	C	90.75	5.38677e-181	473.306	560	snps	missense_variant	adhA	843	200
fructose	1	1	F1_t1	2044751	G	A	100	1.91071e-257	473.306	560	snps	missense_variant	ftsA	1293	107
fructose	1	1	F1_t1	2085725	T	Y	6.98	3.93422e-08	473.306	560	snps	missense_variant	ps442	1197	370
fructose	1	1	F1_t1	2112670	C	+T/+T	91.51	1.49453e-178	473.306	560	indels	intergenic_region	llmg_2151-llmg_2152	810	397
fructose	1	1	F1_t1	2122554	G	A	100	1.50144e-219	473.306	560	snps	missense_variant	cfa	1568	170
fructose	1	1	F1_t1	2122558	C	T	100	9.40957e-221	473.306	560	snps	missense_variant	cfa	1572	166
fructose	1	1	F1_t1	2135991	C	Y	7.47	9.17617e-09	473.306	560	snps	intergenic_region	SSU_rRNA_archaea-llmg_2168	5916	776
fructose	1	1	F1_t1	2180478	T	C	89.05	5.20199e-180	473.306	560	snps	missense_variant	llmg_2216	247	185
fructose	1	1	F1_t1	218269	G	+C/+C	96.77	8.90323e-234	473.306	560	indels	frameshift_variant	llmg_0227	1041	11
fructose	1	1	F1_t1	2183053	G	-A/-A	94.76	1.52492e-234	473.306	560	indels	frameshift_variant	llmg_2218	1072	401
fructose	1	1	F1_t1	2188935	T	C	92.09	3.54852e-188	473.306	560	snps	synonymous_variant	llmg_2226	995	501
fructose	1	1	F1_t1	2216886	T	C	99.17	4.82227e-209	473.306	560	snps	missense_variant	ps515	166	166
fructose	1	1	F1_t1	2230257	G	-A/-A	98.14	3.29434e-211	473.306	560	indels	frameshift_variant	llmg_2272	40	1757
fructose	1	1	F1_t1	2252058	A	W	6.08	8.44285e-08	473.306	560	snps	missense_variant	llmg_2300	82	864
fructose	1	1	F1_t1	2266724	T	C	100	2.78707e-271	473.306	560	snps	missense_variant	argR	28	1921
fructose	1	1	F1_t1	228760	C	T	89.76	4.56854e-191	473.306	560	snps	missense_variant	llmg_0240	208	576
fructose	1	1	F1_t1	2388987	T	G	99.53	4.42801e-250	473.306	560	snps	non_coding_transcript_exon_variant	llmg_pseudo_75	1232	883
fructose	1	1	F1_t1	2458040	C	T	92.15	2.31687e-214	473.306	560	snps	non_coding_transcript_exon_variant	llmg_pseudo_77	442	417
fructose	1	1	F1_t1	295026	T	C	100	2.45039e-292	473.306	560	snps	missense_variant	rimI2	117	356
fructose	1	1	F1_t1	311626	T	C	99.73	3.47213e-218	473.306	560	snps	missense_variant	lmrC	516	1209
fructose	1	1	F1_t1	438172	G	R	5.26	7.37827e-07	473.306	560	snps	missense_variant	msmK	654	789
fructose	1	1	F1_t1	447854	G	A	100	1.94513e-254	473.306	560	snps	missense_variant	llmg_0454	291	1341
fructose	1	1	F1_t1	549521	C	+T/+T	89.5	2.41499e-172	473.306	560	indels	intergenic_region	tnp905-tdk	193	196
fructose	1	1	F1_t1	589180	G	+C/+C	98.03	3.41705e-170	473.306	560	indels	intergenic_region	llmg_0600-llmg_0601	966	721
fructose	1	1	F1_t1	594325	T	A	100	3.51288e-143	473.306	560	snps	missense_variant	recJ	787	1565
fructose	1	1	F1_t1	599286	G	T	97.94	7.37062e-190	473.306	560	snps	missense_variant	greA	265	297
fructose	1	1	F1_t1	617310	A	C	99.7	5.59672e-196	473.306	560	snps	synonymous_variant	llmg_0628	23	1154
fructose	1	1	F1_t1	636585	C	-A/-A	96.31	6.05596e-159	473.306	560	indels	frameshift_variant	llmg_0642	1642	301
fructose	1	1	F1_t1	666478	T	Y	7.04	3.91935e-08	473.306	560	snps	intergenic_region	llmg_0671-repB	97	267
fructose	1	1	F1_t1	672541	A	T	100	2.86545e-185	473.306	560	snps	synonymous_variant	llmg_0681	476	46
fructose	1	1	F1_t1	672676	T	Y	14.29	6.488e-17	473.306	560	snps	intergenic_region	llmg_0681-tnp712	89	123
fructose	1	1	F1_t1	672705	T	G	100	9.56976e-218	473.306	560	snps	intergenic_region	llmg_0681-tnp712	118	94
fructose	1	1	F1_t1	674846	G	-A/-A	99.4	2.34721e-194	473.306	560	indels	intergenic_region	llmg_0683-llmg_pseudo_19	812	1709
fructose	1	1	F1_t1	67602	G	S	9.25	8.39533e-14	473.306	560	snps	missense_variant	pdhC	913	898
fructose	1	1	F1_t1	67607	T	W	8.83	3.69594e-13	473.306	560	snps	missense_variant	pdhC	918	893
fructose	1	1	F1_t1	678534	C	M	8.78	7.19683e-08	473.306	560	snps	missense_variant	llmg_0689	387	167
fructose	1	1	F1_t1	72496	T	G	98.15	2.49588e-243	473.306	560	snps	missense_variant	llmg_0076	806	241
fructose	1	1	F1_t1	72497	G	T	98.15	2.49588e-243	473.306	560	snps	synonymous_variant	llmg_0076	807	240
fructose	1	1	F1_t1	732730	T	+C/+C	97.6	1.89007e-161	473.306	560	indels	frameshift_variant	malR	208	944
fructose	1	1	F1_t1	736748	C	A	96.83	2.65828e-171	473.306	560	snps	missense_variant	dxsB	671	1191
fructose	1	1	F1_t1	82555	G	S	5.48	1.25556e-09	473.306	560	snps	intergenic_region	llmg_0086-llmg_0087	289	907
fructose	1	1	F1_t1	827811	C	T	100	7.86231e-168	473.306	560	snps	intergenic_region	uxuA-uxuT	1229	32
fructose	1	1	F1_t1	876869	C	G	100	2.20471e-144	473.306	560	snps	missense_variant	amtB	243	1080
fructose	1	1	F1_t1	894624	T	+G/+G	94.59	6.92844e-170	473.306	560	indels	frameshift_variant	llmg_0924	6002	185
fructose	1	1	F1_t1	912618	T	A	100	5.22655e-157	473.306	560	snps	missense_variant	llmg_0944	136	488
fructose	1	1	F1_t1	912718	T	A	100	1.96908e-168	473.306	560	snps	missense_variant	llmg_0944	236	388
fructose	1	1	F1_t1	945239	G	+C/+C	95.65	1.91269e-72	473.306	560	indels	non_coding_transcript_exon_variant	tnp904	614	586
fructose	1	1	F1_t1	970845	C	A	100	3.60572e-137	473.306	560	snps	missense_variant	llmg_1005	232	711
fructose	1	1	F1_t1	977525	A	-C/-C	99.65	8.81521e-168	473.306	560	indels	frameshift_variant	lplA	1173	1303
fructose	1	1	F1_t1	994144	C	G	99.6	3.39892e-146	473.306	560	snps	missense_variant	llmg_1029	148	665
fructose	1	2	F1_t2	1007288	C	T	99.74	3.44689e-224	582.199	678	snps	synonymous_variant	bglP	689	1269
fructose	1	2	F1_t2	1032810	T	W	7.63	6.54334e-07	582.199	678	snps	missense_variant	llmg_1073	968	931
fructose	1	2	F1_t2	1061785	A	T	100	4.28941e-196	582.199	678	snps	missense_variant	llmg_1101	1248	104
fructose	1	2	F1_t2	1093299	G	+C/+C	96.78	3.19958e-218	582.199	678	indels	frameshift_variant	llmg_1127	3978	1675
fructose	1	2	F1_t2	1093562	G	+C/+C	98.02	3.70422e-198	582.199	678	indels	frameshift_variant	llmg_1128	4241	1412
fructose	1	2	F1_t2	1098537	G	T	97.71	2.22973e-146	582.199	678	snps	stop_gained	sbcC	732	2658
fructose	1	2	F1_t2	1098538	A	C	98.09	5.69157e-147	582.199	678	snps	missense_variant	sbcC	733	2657
fructose	1	2	F1_t2	1098540	G	A	98.1	1.45271e-147	582.199	678	snps	missense_variant	sbcC	735	2655
fructose	1	2	F1_t2	1120236	G	-T/-T	98.77	1.29387e-185	582.199	678	indels	frameshift_variant	llmg_1152	910	1179
fructose	1	2	F1_t2	116074	T	G	98.14	0	582.199	678	snps	synonymous_variant	acpD	1667	171
fructose	1	2	F1_t2	116078	A	G	98.1	0	582.199	678	snps	missense_variant	acpD	1671	167
fructose	1	2	F1_t2	1201767	C	-T/-T	84.53	1.21849e-107	582.199	678	indels	intergenic_region	llmg_1230-tnp1077	1346	1401
fructose	1	2	F1_t2	1210278	G	+A/+A	93.4	4.00364e-150	582.199	678	indels	non_coding_transcript_exon_variant	llmg_pseudo_39	981	517
fructose	1	2	F1_t2	1277684	T	A	100	1.68576e-198	582.199	678	snps	missense_variant	llmg_1306	2224	689
fructose	1	2	F1_t2	1318541	G	-A/-A	94.27	3.26232e-141	582.199	678	indels	frameshift_variant	llmg_1344	90	1660
fructose	1	2	F1_t2	1333706	T	*/+GGGG	11.07	7.27317e-20	582.199	678	indels	intergenic_region	llmg_1358-llmg_1359	991	605
fructose	1	2	F1_t2	1333707	A	*/-AT	8.2	5.4318e-15	582.199	678	indels	intergenic_region	llmg_1358-llmg_1359	992	604
fructose	1	2	F1_t2	1333714	G	R	11.69	5.48889e-24	582.199	678	snps	intergenic_region	llmg_1358-llmg_1359	999	597
fructose	1	2	F1_t2	1333718	G	R	12.16	6.41138e-26	582.199	678	snps	intergenic_region	llmg_1358-llmg_1359	1003	593
fructose	1	2	F1_t2	1333727	A	R	3.7	2.8888e-09	582.199	678	snps	intergenic_region	llmg_1358-llmg_1359	1012	584
fructose	1	2	F1_t2	1492365	T	A	100	6.73286e-198	582.199	678	snps	synonymous_variant	kinE	552	783
fructose	1	2	F1_t2	1500910	C	A	100	1.02283e-205	582.199	678	snps	missense_variant	llmg_1528	877	585
fructose	1	2	F1_t2	1532424	G	C	100	1.05678e-199	582.199	678	snps	missense_variant	llmg_1560	56	473
fructose	1	2	F1_t2	1572256	T	A	100	6.20219e-213	582.199	678	snps	intergenic_region	llmg_1598-deoD	542	885
fructose	1	2	F1_t2	1572258	G	A	100	9.89553e-212	582.199	678	snps	intergenic_region	llmg_1598-deoD	544	883
fructose	1	2	F1_t2	1588193	T	G	100	4.15273e-202	582.199	678	snps	missense_variant	ugd	296	887
fructose	1	2	F1_t2	1588245	T	A	100	4.28941e-196	582.199	678	snps	missense_variant	ugd	348	835
fructose	1	2	F1_t2	1588246	A	T	99.7	3.52963e-197	582.199	678	snps	missense_variant	ugd	349	834
fructose	1	2	F1_t2	1588356	T	A	100	6.30619e-210	582.199	678	snps	missense_variant	ugd	459	724
fructose	1	2	F1_t2	1610761	T	C	100	1.5788e-210	582.199	678	snps	missense_variant	llmg_1634	433	1285
fructose	1	2	F1_t2	1614128	G	+T/+T	97.43	5.5328e-214	582.199	678	indels	frameshift_variant	mleP	315	1148
fructose	1	2	F1_t2	1647858	A	R	15.43	1.1444e-16	582.199	678	snps	non_coding_transcript_exon_variant	tnp905	1139	1104
fructose	1	2	F1_t2	1681037	T	C	100	2.35558e-221	582.199	678	snps	missense_variant	pepV	555	992
fructose	1	2	F1_t2	1731090	T	C	100	3.39071e-238	582.199	678	snps	synonymous_variant	llmg_1749	113	1002
fructose	1	2	F1_t2	1817902	C	A	100	7.91073e-251	582.199	678	snps	missense_variant	xylS	902	1386
fructose	1	2	F1_t2	1826407	A	G	100	5.13456e-246	582.199	678	snps	synonymous_variant	llmg_1845	707	33
fructose	1	2	F1_t2	1826459	A	+T/+T	91.6	3.32737e-192	582.199	678	indels	intergenic_region	llmg_1845-cspB	19	504
fructose	1	2	F1_t2	1838903	T	C	100	3.33201e-241	582.199	678	snps	missense_variant	rmaB	697	217
fructose	1	2	F1_t2	1853472	C	A	100	8.48743e-239	582.199	678	snps	missense_variant	glgP	2380	1778
fructose	1	2	F1_t2	1854998	T	A	100	2.16184e-236	582.199	678	snps	synonymous_variant	glgA	3906	252
fructose	1	2	F1_t2	1869108	C	-A/-A	92.13	7.00662e-190	582.199	678	indels	frameshift_variant	xisTn5276	15	530
fructose	1	2	F1_t2	1891450	C	A	100	8.19524e-245	582.199	678	snps	missense_variant	llmg_1911	903	257
fructose	1	2	F1_t2	1904209	A	*/-T	29.21	7.10537e-36	582.199	678	indels	frameshift_variant	recD	2766	60
fructose	1	2	F1_t2	1916378	A	-T/-T	99.8	2.92228e-299	582.199	678	indels	non_coding_transcript_exon_variant	llmg_pseudo_59	275	353
fructose	1	2	F1_t2	1921433	G	-T/-T	97.14	3.06397e-248	582.199	678	indels	frameshift_variant	llmg_1941	762	75
fructose	1	2	F1_t2	1921460	T	-C/-C	97.77	7.20082e-249	582.199	678	indels	frameshift_variant	llmg_1941	789	48
fructose	1	2	F1_t2	1921472	T	-C/-C	97.26	9.1438e-240	582.199	678	indels	frameshift_variant	llmg_1941	801	36
fructose	1	2	F1_t2	1921516	C	T	99.79	2.63836e-280	582.199	678	snps	intergenic_region	llmg_1941-glnP	8	379
fructose	1	2	F1_t2	1921528	G	-T/-T	94.24	1.22585e-245	582.199	678	indels	intergenic_region	llmg_1941-glnP	20	367
fructose	1	2	F1_t2	1921635	C	-T/-T	95.01	1.3779e-237	582.199	678	indels	intergenic_region	llmg_1941-glnP	127	260
fructose	1	2	F1_t2	1921650	A	-T/-T	80.31	5.34695e-166	582.199	678	indels	intergenic_region	llmg_1941-glnP	142	245
fructose	1	2	F1_t2	1921654	A	-G/-G	97.79	3.08579e-201	582.199	678	indels	intergenic_region	llmg_1941-glnP	146	241
fructose	1	2	F1_t2	1921663	C	-T/-T	99	5.81554e-231	582.199	678	indels	intergenic_region	llmg_1941-glnP	155	232
fructose	1	2	F1_t2	1921673	C	-A/-A	98.32	5.77532e-235	582.199	678	indels	intergenic_region	llmg_1941-glnP	165	222
fructose	1	2	F1_t2	1921679	A	-T/-T	97.84	3.69601e-232	582.199	678	indels	intergenic_region	llmg_1941-glnP	171	216
fructose	1	2	F1_t2	1921692	A	-G/-G	93.86	2.32181e-220	582.199	678	indels	intergenic_region	llmg_1941-glnP	184	203
fructose	1	2	F1_t2	1921701	T	-A/-A	83.22	3.57434e-169	582.199	678	indels	intergenic_region	llmg_1941-glnP	193	194
fructose	1	2	F1_t2	1921706	A	-T/-T	98.61	3.20343e-205	582.199	678	indels	intergenic_region	llmg_1941-glnP	198	189
fructose	1	2	F1_t2	1921716	A	-T/-T	98.35	3.99051e-239	582.199	678	indels	intergenic_region	llmg_1941-glnP	208	179
fructose	1	2	F1_t2	1921723	G	-A/-A	98.59	2.69641e-243	582.199	678	indels	intergenic_region	llmg_1941-glnP	215	172
fructose	1	2	F1_t2	1921742	A	-T/-T	93.3	1.0017e-228	582.199	678	indels	intergenic_region	llmg_1941-glnP	234	153
fructose	1	2	F1_t2	1921752	G	-A/-A	97.36	3.31328e-249	582.199	678	indels	intergenic_region	llmg_1941-glnP	244	143
fructose	1	2	F1_t2	1921775	C	-T/-T	95.99	1.36956e-250	582.199	678	indels	intergenic_region	llmg_1941-glnP	267	120
fructose	1	2	F1_t2	1921787	A	-G/-G	96.69	8.94643e-261	582.199	678	indels	intergenic_region	llmg_1941-glnP	279	108
fructose	1	2	F1_t2	1933214	G	C	100	8.34038e-242	582.199	678	snps	synonymous_variant	atpB	506	222
fructose	1	2	F1_t2	1933215	C	G	100	8.34038e-242	582.199	678	snps	missense_variant	atpB	507	221
fructose	1	2	F1_t2	1935398	C	-T/-T	93.47	5.02658e-190	582.199	678	indels	non_coding_transcript_exon_variant	comEC	741	1752
fructose	1	2	F1_t2	1942432	T	C	100	8.6364e-236	582.199	678	snps	missense_variant	llmg_1960	1117	1280
fructose	1	2	F1_t2	1942730	C	A	100	1.19697e-258	582.199	678	snps	intergenic_region	llmg_1960-tenA	1415	982
fructose	1	2	F1_t2	1978863	T	C	97.69	8.30224e-264	582.199	678	snps	missense_variant	adhA	843	200
fructose	1	2	F1_t2	2044751	G	A	100	2.83814e-268	582.199	678	snps	missense_variant	ftsA	1293	107
fructose	1	2	F1_t2	2112670	C	+T/+T	94.31	6.27456e-259	582.199	678	indels	intergenic_region	llmg_2151-llmg_2152	810	397
fructose	1	2	F1_t2	2122554	G	A	100	2.45039e-292	582.199	678	snps	missense_variant	cfa	1568	170
fructose	1	2	F1_t2	2122558	C	T	100	1.5063e-296	582.199	678	snps	missense_variant	cfa	1572	166
fructose	1	2	F1_t2	2135991	C	Y	7.81	2.5322e-10	582.199	678	snps	intergenic_region	SSU_rRNA_archaea-llmg_2168	5916	776
fructose	1	2	F1_t2	2180478	T	C	97.26	1.0785e-280	582.199	678	snps	missense_variant	llmg_2216	247	185
fructose	1	2	F1_t2	2183053	G	-A/-A	95.74	3.37444e-296	582.199	678	indels	frameshift_variant	llmg_2218	1072	401
fructose	1	2	F1_t2	2188935	T	C	97.37	1.07802e-292	582.199	678	snps	synonymous_variant	llmg_2226	995	501
fructose	1	2	F1_t2	2216886	T	C	98.37	1.07167224410868e-311	582.199	678	snps	missense_variant	ps515	166	166
fructose	1	2	F1_t2	2230257	G	-A/-A	96.99	2.03404e-288	582.199	678	indels	frameshift_variant	llmg_2272	40	1757
fructose	1	2	F1_t2	2266724	T	C	100	0	582.199	678	snps	missense_variant	argR	28	1921
fructose	1	2	F1_t2	228760	C	T	98.14	0	582.199	678	snps	missense_variant	llmg_0240	208	576
fructose	1	2	F1_t2	2388987	T	G	99.21	2.53134e-294	582.199	678	snps	non_coding_transcript_exon_variant	llmg_pseudo_75	1232	883
fructose	1	2	F1_t2	2458040	C	T	98.46	0	582.199	678	snps	non_coding_transcript_exon_variant	llmg_pseudo_77	442	417
fructose	1	2	F1_t2	295026	T	C	100	0	582.199	678	snps	missense_variant	rimI2	117	356
fructose	1	2	F1_t2	311626	T	C	100	4.06013e-285	582.199	678	snps	missense_variant	lmrC	516	1209
fructose	1	2	F1_t2	447854	G	A	99.63	1.73749053804283e-318	582.199	678	snps	missense_variant	llmg_0454	291	1341
fructose	1	2	F1_t2	549521	C	+T/+T	88.74	2.50343e-170	582.199	678	indels	intergenic_region	tnp905-tdk	193	196
fructose	1	2	F1_t2	589180	G	+C/+C	97.69	3.55122e-216	582.199	678	indels	intergenic_region	llmg_0600-llmg_0601	966	721
fructose	1	2	F1_t2	594325	T	A	100	3.33201e-241	582.199	678	snps	missense_variant	recJ	787	1565
fructose	1	2	F1_t2	599286	G	T	99.53	7.04114e-252	582.199	678	snps	missense_variant	greA	265	297
fructose	1	2	F1_t2	617310	A	C	99.78	3.18937e-266	582.199	678	snps	synonymous_variant	llmg_0628	23	1154
fructose	1	2	F1_t2	636585	C	-A/-A	95.88	1.56551e-204	582.199	678	indels	frameshift_variant	llmg_0642	1642	301
fructose	1	2	F1_t2	648314	T	K	6.7	4.74892e-09	582.199	678	snps	missense_variant	llmg_0653	1277	38
fructose	1	2	F1_t2	672541	A	T	100	6.90693e-76	582.199	678	snps	synonymous_variant	llmg_0681	476	46
fructose	1	2	F1_t2	672705	T	G	100	3.51288e-143	582.199	678	snps	intergenic_region	llmg_0681-tnp712	118	94
fructose	1	2	F1_t2	674846	G	-A/-A	99.59	8.49221e-144	582.199	678	indels	intergenic_region	llmg_0683-llmg_pseudo_19	812	1709
fructose	1	2	F1_t2	699656	C	Y	12.76	2.13457e-12	582.199	678	snps	non_coding_transcript_exon_variant	llmg_pseudo_20	1254	120
fructose	1	2	F1_t2	72496	T	G	99.81	4.35588035999477e-319	582.199	678	snps	missense_variant	llmg_0076	806	241
fructose	1	2	F1_t2	72497	G	T	99.81	1.75434262809748e-315	582.199	678	snps	synonymous_variant	llmg_0076	807	240
fructose	1	2	F1_t2	732730	T	+C/+C	97.42	1.88036e-215	582.199	678	indels	frameshift_variant	malR	208	944
fructose	1	2	F1_t2	736748	C	A	98.56	2.4266e-237	582.199	678	snps	missense_variant	dxsB	671	1191
fructose	1	2	F1_t2	827811	C	T	99.74	2.19965e-233	582.199	678	snps	intergenic_region	uxuA-uxuT	1229	32
fructose	1	2	F1_t2	869198	G	R	6.2	8.38635e-08	582.199	678	snps	intergenic_region	tnp981-tRNA	1124	730
fructose	1	2	F1_t2	876869	C	G	100	6.62464e-201	582.199	678	snps	missense_variant	amtB	243	1080
fructose	1	2	F1_t2	894624	T	+G/+G	95.8	1.91133e-200	582.199	678	indels	frameshift_variant	llmg_0924	6002	185
fructose	1	2	F1_t2	912618	T	A	100	3.95261e-211	582.199	678	snps	missense_variant	llmg_0944	136	488
fructose	1	2	F1_t2	912718	T	A	100	2.23792e-230	582.199	678	snps	missense_variant	llmg_0944	236	388
fructose	1	2	F1_t2	945239	G	+C/+C	98.04	2.9031e-114	582.199	678	indels	non_coding_transcript_exon_variant	tnp904	614	586
fructose	1	2	F1_t2	970845	C	A	100	1.10887e-190	582.199	678	snps	missense_variant	llmg_1005	232	711
fructose	1	2	F1_t2	977525	A	-C/-C	98.48	2.29731e-187	582.199	678	indels	frameshift_variant	lplA	1173	1303
fructose	1	2	F1_t2	994144	C	G	99.12	4.34511e-197	582.199	678	snps	missense_variant	llmg_1029	148	665
fructose	1	3	F1_t3	1007288	C	T	100	4.39921e-62	322.246	394	snps	synonymous_variant	bglP	689	1269
fructose	1	3	F1_t3	1007288	C	T	100	1.50658e-25	64.478	96	snps	synonymous_variant	bglP	689	1269
fructose	1	3	F1_t3	1061785	A	T	100	4.38609e-56	322.246	394	snps	missense_variant	llmg_1101	1248	104
fructose	1	3	F1_t3	1061785	A	T	100	8.45562e-18	64.478	96	snps	missense_variant	llmg_1101	1248	104
fructose	1	3	F1_t3	1078780	A	R	50.6	1.97297e-16	322.246	394	snps	missense_variant	pfk	598	512
fructose	1	3	F1_t3	1093299	G	+C/+C	100	1.10191e-10	64.478	96	indels	frameshift_variant	llmg_1127	3978	1675
fructose	1	3	F1_t3	1093299	G	+C/+C	96.15	2.35758e-55	322.246	394	indels	frameshift_variant	llmg_1127	3978	1675
fructose	1	3	F1_t3	1093562	G	+C/+C	96	2.05679e-13	64.478	96	indels	frameshift_variant	llmg_1128	4241	1412
fructose	1	3	F1_t3	1093562	G	+C/+C	100	1.68092e-40	322.246	394	indels	frameshift_variant	llmg_1128	4241	1412
fructose	1	3	F1_t3	1098537	G	T	100	1.50658e-25	64.478	96	snps	stop_gained	sbcC	732	2658
fructose	1	3	F1_t3	1098537	G	T	98.04	2.83018e-58	322.246	394	snps	stop_gained	sbcC	732	2658
fructose	1	3	F1_t3	1098538	A	C	100	5.95624e-25	64.478	96	snps	missense_variant	sbcC	733	2657
fructose	1	3	F1_t3	1098538	A	C	99.04	4.61917e-60	322.246	394	snps	missense_variant	sbcC	733	2657
fructose	1	3	F1_t3	1098540	G	A	97.78	4.43043e-25	64.478	96	snps	missense_variant	sbcC	735	2655
fructose	1	3	F1_t3	1098540	G	A	99.04	4.61917e-60	322.246	394	snps	missense_variant	sbcC	735	2655
fructose	1	3	F1_t3	1120236	G	-T/-T	100	5.72695e-22	64.478	96	indels	frameshift_variant	llmg_1152	910	1179
fructose	1	3	F1_t3	1120236	G	-T/-T	99.28	2.38585e-80	322.246	394	indels	frameshift_variant	llmg_1152	910	1179
fructose	1	3	F1_t3	116074	T	G	100	1.08642e-47	64.478	96	snps	synonymous_variant	acpD	1667	171
fructose	1	3	F1_t3	116074	T	G	99.46	1.86582e-108	322.246	394	snps	synonymous_variant	acpD	1667	171
fructose	1	3	F1_t3	116078	A	G	100	4.00166e-110	322.246	394	snps	missense_variant	acpD	1671	167
fructose	1	3	F1_t3	116078	A	G	100	6.82191e-46	64.478	96	snps	missense_variant	acpD	1671	167
fructose	1	3	F1_t3	1201767	C	-T/-T	77.69	8.00961e-43	322.246	394	indels	intergenic_region	llmg_1230-tnp1077	1346	1401
fructose	1	3	F1_t3	1201767	C	-T/-T	76.19	1.22209e-07	64.478	96	indels	intergenic_region	llmg_1230-tnp1077	1346	1401
fructose	1	3	F1_t3	1210278	G	+A/+A	87.88	9.14823e-15	64.478	96	indels	non_coding_transcript_exon_variant	llmg_pseudo_39	981	517
fructose	1	3	F1_t3	1210278	G	+A/+A	93.48	7.3082e-46	322.246	394	indels	non_coding_transcript_exon_variant	llmg_pseudo_39	981	517
fructose	1	3	F1_t3	1223384	A	R	10.14	2.79573e-07	322.246	394	snps	intergenic_region	llmg_1251-llmg_1252	275	872
fructose	1	3	F1_t3	1223396	A	R	10.24	2.78043e-07	322.246	394	snps	intergenic_region	llmg_1251-llmg_1252	287	860
fructose	1	3	F1_t3	1223408	A	R	10.4	2.75704e-07	322.246	394	snps	intergenic_region	llmg_1251-llmg_1252	299	848
fructose	1	3	F1_t3	1277684	T	A	100	3.67417e-23	64.478	96	snps	missense_variant	llmg_1306	2224	689
fructose	1	3	F1_t3	1277684	T	A	100	6.91416e-52	322.246	394	snps	missense_variant	llmg_1306	2224	689
fructose	1	3	F1_t3	1318541	G	-A/-A	97.22	8.36134e-20	64.478	96	indels	frameshift_variant	llmg_1344	90	1660
fructose	1	3	F1_t3	1318541	G	-A/-A	94.55	3.13172e-28	322.246	394	indels	frameshift_variant	llmg_1344	90	1660
fructose	1	3	F1_t3	1322172	G	R	16.41	1.9526e-07	322.246	394	snps	intergenic_region	llmg_1348-llmg_1349	7	1491
fructose	1	3	F1_t3	1492365	T	A	100	1.05188e-38	322.246	394	snps	synonymous_variant	kinE	552	783
fructose	1	3	F1_t3	1492365	T	A	100	4.02288e-32	64.478	96	snps	synonymous_variant	kinE	552	783
fructose	1	3	F1_t3	1500910	C	A	100	1.09875e-53	322.246	394	snps	missense_variant	llmg_1528	877	585
fructose	1	3	F1_t3	1500910	C	A	100	5.72695e-22	64.478	96	snps	missense_variant	llmg_1528	877	585
fructose	1	3	F1_t3	1532424	G	C	100	1.45083e-22	64.478	96	snps	missense_variant	llmg_1560	56	473
fructose	1	3	F1_t3	1532424	G	C	100	2.71104e-45	322.246	394	snps	missense_variant	llmg_1560	56	473
fructose	1	3	F1_t3	1572256	T	A	100	1.72898e-49	322.246	394	snps	intergenic_region	llmg_1598-deoD	542	885
fructose	1	3	F1_t3	1572256	T	A	100	3.10101e-14	64.478	96	snps	intergenic_region	llmg_1598-deoD	542	885
fructose	1	3	F1_t3	1572258	G	A	100	3.10101e-14	64.478	96	snps	intergenic_region	llmg_1598-deoD	544	883
fructose	1	3	F1_t3	1572258	G	A	100	1.72898e-49	322.246	394	snps	intergenic_region	llmg_1598-deoD	544	883
fructose	1	3	F1_t3	1588193	T	G	100	6.75578e-43	322.246	394	snps	missense_variant	ugd	296	887
fructose	1	3	F1_t3	1588193	T	G	100	5.45666e-19	64.478	96	snps	missense_variant	ugd	296	887
fructose	1	3	F1_t3	1588245	T	A	100	4.28041e-44	322.246	394	snps	missense_variant	ugd	348	835
fructose	1	3	F1_t3	1588245	T	A	100	8.91375e-21	64.478	96	snps	missense_variant	ugd	348	835
fructose	1	3	F1_t3	1588246	A	T	100	3.51456e-20	64.478	96	snps	missense_variant	ugd	349	834
fructose	1	3	F1_t3	1588246	A	T	97.33	3.15213e-41	322.246	394	snps	missense_variant	ugd	349	834
fructose	1	3	F1_t3	1588356	T	A	100	2.35413e-24	64.478	96	snps	missense_variant	ugd	459	724
fructose	1	3	F1_t3	1588356	T	A	100	1.08642e-47	322.246	394	snps	missense_variant	ugd	459	724
fructose	1	3	F1_t3	1610761	T	C	100	9.3017e-24	64.478	96	snps	missense_variant	llmg_1634	433	1285
fructose	1	3	F1_t3	1610761	T	C	100	1.73842e-52	322.246	394	snps	missense_variant	llmg_1634	433	1285
fructose	1	3	F1_t3	1614128	G	+T/+T	96.94	2.9152e-53	322.246	394	indels	frameshift_variant	mleP	315	1148
fructose	1	3	F1_t3	1614128	G	+T/+T	96.67	2.62124e-16	64.478	96	indels	frameshift_variant	mleP	315	1148
fructose	1	3	F1_t3	1647858	A	R	22.54	1.62382e-13	322.246	394	snps	non_coding_transcript_exon_variant	tnp905	1139	1104
fructose	1	3	F1_t3	1681037	T	C	100	5.95624e-25	64.478	96	snps	missense_variant	pepV	555	992
fructose	1	3	F1_t3	1681037	T	C	100	6.75578e-43	322.246	394	snps	missense_variant	pepV	555	992
fructose	1	3	F1_t3	1687890	T	W	16.67	5.21824e-10	322.246	394	snps	non_coding_transcript_exon_variant	tnpIS-LL6	856	1402
fructose	1	3	F1_t3	1731090	T	C	100	1.73842e-52	322.246	394	snps	synonymous_variant	llmg_1749	113	1002
fructose	1	3	F1_t3	1731090	T	C	100	2.25982e-21	64.478	96	snps	synonymous_variant	llmg_1749	113	1002
fructose	1	3	F1_t3	1817902	C	A	100	5.95624e-25	64.478	96	snps	missense_variant	xylS	902	1386
fructose	1	3	F1_t3	1817902	C	A	100	6.82191e-46	322.246	394	snps	missense_variant	xylS	902	1386
fructose	1	3	F1_t3	1826407	A	G	100	5.95624e-25	64.478	96	snps	synonymous_variant	llmg_1845	707	33
fructose	1	3	F1_t3	1826407	A	G	100	2.76206e-54	322.246	394	snps	synonymous_variant	llmg_1845	707	33
fructose	1	3	F1_t3	1826459	A	+T/+T	88.54	8.58352e-43	322.246	394	indels	intergenic_region	llmg_1845-cspB	19	504
fructose	1	3	F1_t3	1826459	A	+T/+T	87.5	1.13644e-17	64.478	96	indels	intergenic_region	llmg_1845-cspB	19	504
fructose	1	3	F1_t3	1838903	T	C	100	5.72695e-22	64.478	96	snps	missense_variant	rmaB	697	217
fructose	1	3	F1_t3	1838903	T	C	100	4.38193e-71	322.246	394	snps	missense_variant	rmaB	697	217
fructose	1	3	F1_t3	1853472	C	A	100	3.32588e-17	64.478	96	snps	missense_variant	glgP	2380	1778
fructose	1	3	F1_t3	1853472	C	A	100	1.73842e-52	322.246	394	snps	missense_variant	glgP	2380	1778
fructose	1	3	F1_t3	1854998	T	A	100	4.39921e-62	322.246	394	snps	synonymous_variant	glgA	3906	252
fructose	1	3	F1_t3	1854998	T	A	100	2.25982e-21	64.478	96	snps	synonymous_variant	glgA	3906	252
fructose	1	3	F1_t3	1869108	C	-A/-A	92	3.13457e-24	64.478	96	indels	frameshift_variant	xisTn5276	15	530
fructose	1	3	F1_t3	1869108	C	-A/-A	96.08	3.46292e-54	322.246	394	indels	frameshift_variant	xisTn5276	15	530
fructose	1	3	F1_t3	1870991	A	R	11.83	5.25003e-07	322.246	394	snps	non_coding_transcript_exon_variant	tnpIS-LL6	280	912
fructose	1	3	F1_t3	1871588	C	Y	11.41	2.60476e-07	322.246	394	snps	non_coding_transcript_exon_variant	tnpIS-LL6	877	315
fructose	1	3	F1_t3	1891450	C	A	100	1.72898e-49	322.246	394	snps	missense_variant	llmg_1911	903	257
fructose	1	3	F1_t3	1891450	C	A	100	2.35413e-24	64.478	96	snps	missense_variant	llmg_1911	903	257
fructose	1	3	F1_t3	1916378	A	-T/-T	97.78	4.43043e-25	64.478	96	indels	non_coding_transcript_exon_variant	llmg_pseudo_59	275	353
fructose	1	3	F1_t3	1916378	A	-T/-T	99.22	2.23622e-74	322.246	394	indels	non_coding_transcript_exon_variant	llmg_pseudo_59	275	353
fructose	1	3	F1_t3	1921433	G	-T/-T	97.78	4.65621e-75	322.246	394	indels	frameshift_variant	llmg_1941	762	75
fructose	1	3	F1_t3	1921433	G	-T/-T	90.48	1.98639e-29	64.478	96	indels	frameshift_variant	llmg_1941	762	75
fructose	1	3	F1_t3	1921460	T	-C/-C	98.39	3.43982e-70	322.246	394	indels	frameshift_variant	llmg_1941	789	48
fructose	1	3	F1_t3	1921460	T	-C/-C	96.67	1.95725e-32	64.478	96	indels	frameshift_variant	llmg_1941	789	48
fructose	1	3	F1_t3	1921472	T	-C/-C	96.85	8.09261e-69	322.246	394	indels	frameshift_variant	llmg_1941	801	36
fructose	1	3	F1_t3	1921472	T	-C/-C	96.92	2.32571e-35	64.478	96	indels	frameshift_variant	llmg_1941	801	36
fructose	1	3	F1_t3	1921516	C	T	100	2.72637e-81	322.246	394	snps	intergenic_region	llmg_1941-glnP	8	379
fructose	1	3	F1_t3	1921516	C	T	100	6.31686e-31	64.478	96	snps	intergenic_region	llmg_1941-glnP	8	379
fructose	1	3	F1_t3	1921528	G	-T/-T	93.43	4.41874e-68	322.246	394	indels	intergenic_region	llmg_1941-glnP	20	367
fructose	1	3	F1_t3	1921528	G	-T/-T	92.86	1.24846e-27	64.478	96	indels	intergenic_region	llmg_1941-glnP	20	367
fructose	1	3	F1_t3	1921635	C	-T/-T	89.83	3.39122e-27	64.478	96	indels	intergenic_region	llmg_1941-glnP	127	260
fructose	1	3	F1_t3	1921635	C	-T/-T	91.67	1.20288e-68	322.246	394	indels	intergenic_region	llmg_1941-glnP	127	260
fructose	1	3	F1_t3	1921650	A	*/-T	74.05	5.94223e-43	322.246	394	indels	intergenic_region	llmg_1941-glnP	142	245
fructose	1	3	F1_t3	1921650	A	-T/-T	87.72	4.01133e-25	64.478	96	indels	intergenic_region	llmg_1941-glnP	142	245
fructose	1	3	F1_t3	1921654	A	-G/-G	100	6.96148e-58	322.246	394	indels	intergenic_region	llmg_1941-glnP	146	241
fructose	1	3	F1_t3	1921654	A	-G/-G	100	9.91165e-30	64.478	96	indels	intergenic_region	llmg_1941-glnP	146	241
fructose	1	3	F1_t3	1921663	C	-T/-T	98.17	2.68493e-61	322.246	394	indels	intergenic_region	llmg_1941-glnP	155	232
fructose	1	3	F1_t3	1921663	C	-T/-T	100	4.02288e-32	64.478	96	indels	intergenic_region	llmg_1941-glnP	155	232
fructose	1	3	F1_t3	1921673	C	-A/-A	100	6.96546e-67	322.246	394	indels	intergenic_region	llmg_1941-glnP	165	222
fructose	1	3	F1_t3	1921673	C	-A/-A	98.11	8.60897e-30	64.478	96	indels	intergenic_region	llmg_1941-glnP	165	222
fructose	1	3	F1_t3	1921679	A	-T/-T	96.23	2.36747e-28	64.478	96	indels	intergenic_region	llmg_1941-glnP	171	216
fructose	1	3	F1_t3	1921679	A	-T/-T	98.2	1.75523e-62	322.246	394	indels	intergenic_region	llmg_1941-glnP	171	216
fructose	1	3	F1_t3	1921692	A	-G/-G	98.5	1.56077e-75	322.246	394	indels	intergenic_region	llmg_1941-glnP	184	203
fructose	1	3	F1_t3	1921692	A	-G/-G	94.55	3.13172e-28	64.478	96	indels	intergenic_region	llmg_1941-glnP	184	203
fructose	1	3	F1_t3	1921701	T	-A/-A	87.97	2.11214e-58	322.246	394	indels	intergenic_region	llmg_1941-glnP	193	194
fructose	1	3	F1_t3	1921701	T	-A/-A	84.91	2.15499e-22	64.478	96	indels	intergenic_region	llmg_1941-glnP	193	194
fructose	1	3	F1_t3	1921706	A	-T/-T	100	1.55399e-28	64.478	96	indels	intergenic_region	llmg_1941-glnP	198	189
fructose	1	3	F1_t3	1921706	A	-T/-T	99.16	5.25832e-69	322.246	394	indels	intergenic_region	llmg_1941-glnP	198	189
fructose	1	3	F1_t3	1921716	A	-T/-T	100	1.09186e-77	322.246	394	indels	intergenic_region	llmg_1941-glnP	208	179
fructose	1	3	F1_t3	1921716	A	-T/-T	96.61	7.51333e-32	64.478	96	indels	intergenic_region	llmg_1941-glnP	208	179
fructose	1	3	F1_t3	1921723	G	-A/-A	96.92	1.40202e-70	322.246	394	indels	intergenic_region	llmg_1941-glnP	215	172
fructose	1	3	F1_t3	1921723	G	-A/-A	96.55	2.88216e-31	64.478	96	indels	intergenic_region	llmg_1941-glnP	215	172
fructose	1	3	F1_t3	1921742	A	-T/-T	91.18	3.97646e-64	322.246	394	indels	intergenic_region	llmg_1941-glnP	234	153
fructose	1	3	F1_t3	1921742	A	-T/-T	92.98	3.36973e-28	64.478	96	indels	intergenic_region	llmg_1941-glnP	234	153
fructose	1	3	F1_t3	1921752	G	-A/-A	98.18	5.68371e-31	64.478	96	indels	intergenic_region	llmg_1941-glnP	244	143
fructose	1	3	F1_t3	1921752	G	-A/-A	98.52	1.01222e-76	322.246	394	indels	intergenic_region	llmg_1941-glnP	244	143
fructose	1	3	F1_t3	1921775	C	-T/-T	96.71	5.00175e-82	322.246	394	indels	intergenic_region	llmg_1941-glnP	267	120
fructose	1	3	F1_t3	1921775	C	-T/-T	95.92	5.00439e-26	64.478	96	indels	intergenic_region	llmg_1941-glnP	267	120
fructose	1	3	F1_t3	1921787	A	-G/-G	97.97	9.53448e-83	322.246	394	indels	intergenic_region	llmg_1941-glnP	279	108
fructose	1	3	F1_t3	1921787	A	-G/-G	90.74	2.01401e-25	64.478	96	indels	intergenic_region	llmg_1941-glnP	279	108
fructose	1	3	F1_t3	1933214	G	C	100	2.77024e-57	322.246	394	snps	synonymous_variant	atpB	506	222
fructose	1	3	F1_t3	1933214	G	C	100	3.67417e-23	64.478	96	snps	synonymous_variant	atpB	506	222
fructose	1	3	F1_t3	1933215	C	G	100	2.77024e-57	322.246	394	snps	missense_variant	atpB	507	221
fructose	1	3	F1_t3	1933215	C	G	100	3.67417e-23	64.478	96	snps	missense_variant	atpB	507	221
fructose	1	3	F1_t3	1935398	C	-T/-T	90.18	1.07344e-51	322.246	394	indels	non_coding_transcript_exon_variant	comEC	741	1752
fructose	1	3	F1_t3	1935398	C	-T/-T	90.16	2.60365e-28	64.478	96	indels	non_coding_transcript_exon_variant	comEC	741	1752
fructose	1	3	F1_t3	1942432	T	C	100	2.77469e-60	322.246	394	snps	missense_variant	llmg_1960	1117	1280
fructose	1	3	F1_t3	1942432	T	C	100	2.35413e-24	64.478	96	snps	missense_variant	llmg_1960	1117	1280
fructose	1	3	F1_t3	1942730	C	A	100	2.50245e-30	64.478	96	snps	intergenic_region	llmg_1960-tenA	1415	982
fructose	1	3	F1_t3	1942730	C	A	100	1.71644e-82	322.246	394	snps	intergenic_region	llmg_1960-tenA	1415	982
fructose	1	3	F1_t3	1978863	T	C	100	5.72695e-22	64.478	96	snps	missense_variant	adhA	843	200
fructose	1	3	F1_t3	1978863	T	C	100	2.76158e-72	322.246	394	snps	missense_variant	adhA	843	200
fructose	1	3	F1_t3	2044751	G	A	100	9.91165e-30	64.478	96	snps	missense_variant	ftsA	1293	107
fructose	1	3	F1_t3	2044751	G	A	100	1.09639e-74	322.246	394	snps	missense_variant	ftsA	1293	107
fructose	1	3	F1_t3	2094677	C	Y	10.15	5.7407e-07	322.246	394	snps	synonymous_variant	ps428	546	231
fructose	1	3	F1_t3	2096986	G	*/-A	11.52	1.43185e-08	322.246	394	indels	frameshift_variant	ps421	323	217
fructose	1	3	F1_t3	2112670	C	+T/+T	89.11	1.4561e-45	322.246	394	indels	intergenic_region	llmg_2151-llmg_2152	810	397
fructose	1	3	F1_t3	2112670	C	+T/+T	88.52	2.52926e-27	64.478	96	indels	intergenic_region	llmg_2151-llmg_2152	810	397
fructose	1	3	F1_t3	2122554	G	A	99.13	1.27925e-66	322.246	394	snps	missense_variant	cfa	1568	170
fructose	1	3	F1_t3	2122554	G	A	100	3.92501e-29	64.478	96	snps	missense_variant	cfa	1568	170
fructose	1	3	F1_t3	2122558	C	T	100	6.95205e-70	322.246	394	snps	missense_variant	cfa	1572	166
fructose	1	3	F1_t3	2122558	C	T	100	2.50245e-30	64.478	96	snps	missense_variant	cfa	1572	166
fructose	1	3	F1_t3	2135991	C	Y	16.03	1.9965e-07	322.246	394	snps	intergenic_region	SSU_rRNA_archaea-llmg_2168	5916	776
fructose	1	3	F1_t3	2180478	T	C	99.22	5.65581e-75	322.246	394	snps	missense_variant	llmg_2216	247	185
fructose	1	3	F1_t3	2180478	T	C	100	1.50658e-25	64.478	96	snps	missense_variant	llmg_2216	247	185
fructose	1	3	F1_t3	218269	G	+C/+C	98.51	4.5385e-38	64.478	96	indels	frameshift_variant	llmg_0227	1041	11
fructose	1	3	F1_t3	218269	G	+C/+C	97.98	1.04117e-110	322.246	394	indels	frameshift_variant	llmg_0227	1041	11
fructose	1	3	F1_t3	2183053	G	-A/-A	94.59	1.22868e-75	322.246	394	indels	frameshift_variant	llmg_2218	1072	401
fructose	1	3	F1_t3	2183053	G	-A/-A	98.28	9.60721e-33	64.478	96	indels	frameshift_variant	llmg_2218	1072	401
fructose	1	3	F1_t3	2188935	T	C	98.39	4.14255e-35	64.478	96	snps	synonymous_variant	llmg_2226	995	501
fructose	1	3	F1_t3	2188935	T	C	100	6.93236e-73	322.246	394	snps	synonymous_variant	llmg_2226	995	501
fructose	1	3	F1_t3	2216886	T	C	98.21	1.34479e-94	322.246	394	snps	missense_variant	ps515	166	166
fructose	1	3	F1_t3	2216886	T	C	100	2.35413e-24	64.478	96	snps	missense_variant	ps515	166	166
fructose	1	3	F1_t3	2230257	G	-A/-A	95.45	1.38833e-34	64.478	96	indels	frameshift_variant	llmg_2272	40	1757
fructose	1	3	F1_t3	2230257	G	-A/-A	96.15	9.72691e-97	322.246	394	indels	frameshift_variant	llmg_2272	40	1757
fructose	1	3	F1_t3	2266724	T	C	100	4.11814e-101	322.246	394	snps	missense_variant	argR	28	1921
fructose	1	3	F1_t3	2266724	T	C	100	1.05188e-38	64.478	96	snps	missense_variant	argR	28	1921
fructose	1	3	F1_t3	228760	C	T	100	1.05045e-95	322.246	394	snps	missense_variant	llmg_0240	208	576
fructose	1	3	F1_t3	228760	C	T	100	2.60898e-36	64.478	96	snps	missense_variant	llmg_0240	208	576
fructose	1	3	F1_t3	2388987	T	G	100	6.16972e-118	322.246	394	snps	non_coding_transcript_exon_variant	llmg_pseudo_75	1232	883
fructose	1	3	F1_t3	2388987	T	G	100	9.63137e-27	64.478	96	snps	non_coding_transcript_exon_variant	llmg_pseudo_75	1232	883
fructose	1	3	F1_t3	2458040	C	T	97.78	4.43043e-25	64.478	96	snps	non_coding_transcript_exon_variant	llmg_pseudo_77	442	417
fructose	1	3	F1_t3	2458040	C	T	100	1.64238e-100	322.246	394	snps	non_coding_transcript_exon_variant	llmg_pseudo_77	442	417
fructose	1	3	F1_t3	295026	T	C	100	1.61217e-106	322.246	394	snps	missense_variant	rimI2	117	356
fructose	1	3	F1_t3	295026	T	C	100	2.64978e-39	64.478	96	snps	missense_variant	rimI2	117	356
fructose	1	3	F1_t3	311626	T	C	100	1.74541e-70	322.246	394	snps	missense_variant	lmrC	516	1209
fructose	1	3	F1_t3	311626	T	C	100	4.02288e-32	64.478	96	snps	missense_variant	lmrC	516	1209
fructose	1	3	F1_t3	447854	G	A	100	4.3066e-83	322.246	394	snps	missense_variant	llmg_0454	291	1341
fructose	1	3	F1_t3	447854	G	A	100	5.72695e-22	64.478	96	snps	missense_variant	llmg_0454	291	1341
fructose	1	3	F1_t3	549521	C	+T/+T	88.57	1.20891e-93	322.246	394	indels	intergenic_region	tnp905-tdk	193	196
fructose	1	3	F1_t3	549521	C	+T/+T	92.31	6.97718e-38	64.478	96	indels	intergenic_region	tnp905-tdk	193	196
fructose	1	3	F1_t3	589180	G	+C/+C	98.45	3.70456e-73	322.246	394	indels	intergenic_region	llmg_0600-llmg_0601	966	721
fructose	1	3	F1_t3	589180	G	+C/+C	100	6.15119e-28	64.478	96	indels	intergenic_region	llmg_0600-llmg_0601	966	721
fructose	1	3	F1_t3	594325	T	A	100	2.77024e-57	322.246	394	snps	missense_variant	recJ	787	1565
fructose	1	3	F1_t3	594325	T	A	100	3.51456e-20	64.478	96	snps	missense_variant	recJ	787	1565
fructose	1	3	F1_t3	599286	G	T	100	1.74541e-70	322.246	394	snps	missense_variant	greA	265	297
fructose	1	3	F1_t3	599286	G	T	100	1.50658e-25	64.478	96	snps	missense_variant	greA	265	297
fructose	1	3	F1_t3	617310	A	C	100	6.95205e-70	322.246	394	snps	synonymous_variant	llmg_0628	23	1154
fructose	1	3	F1_t3	617310	A	C	95.83	1.90363e-25	64.478	96	snps	synonymous_variant	llmg_0628	23	1154
fructose	1	3	F1_t3	636585	C	-A/-A	96.46	1.29673e-60	322.246	394	indels	frameshift_variant	llmg_0642	1642	301
fructose	1	3	F1_t3	636585	C	-A/-A	94.12	2.21417e-17	64.478	96	indels	frameshift_variant	llmg_0642	1642	301
fructose	1	3	F1_t3	672541	A	T	100	1.04171e-98	322.246	394	snps	synonymous_variant	llmg_0681	476	46
fructose	1	3	F1_t3	672541	A	T	100	2.4343e-27	64.478	96	snps	synonymous_variant	llmg_0681	476	46
fructose	1	3	F1_t3	672676	T	Y	16.45	6.92951e-13	322.246	394	snps	intergenic_region	llmg_0681-tnp712	89	123
fructose	1	3	F1_t3	672705	T	G	100	1.70059e-43	64.478	96	snps	intergenic_region	llmg_0681-tnp712	118	94
fructose	1	3	F1_t3	672705	T	G	100	3.51288e-143	322.246	394	snps	intergenic_region	llmg_0681-tnp712	118	94
fructose	1	3	F1_t3	674846	G	-A/-A	98.97	3.16633e-167	322.246	394	indels	intergenic_region	llmg_0683-llmg_pseudo_19	812	1709
fructose	1	3	F1_t3	674846	G	-A/-A	100	1.07728e-44	64.478	96	indels	intergenic_region	llmg_0683-llmg_pseudo_19	812	1709
fructose	1	3	F1_t3	699096	T	Y	9.8	5.84676e-07	322.246	394	snps	missense_variant	tnp981	694	680
fructose	1	3	F1_t3	72496	T	G	100	6.82191e-46	64.478	96	snps	missense_variant	llmg_0076	806	241
fructose	1	3	F1_t3	72496	T	G	100	1.69509e-88	322.246	394	snps	missense_variant	llmg_0076	806	241
fructose	1	3	F1_t3	72497	G	T	100	6.82191e-46	64.478	96	snps	synonymous_variant	llmg_0076	807	240
fructose	1	3	F1_t3	72497	G	T	100	2.69379e-87	322.246	394	snps	synonymous_variant	llmg_0076	807	240
fructose	1	3	F1_t3	732730	T	+C/+C	99	1.11542e-57	322.246	394	indels	frameshift_variant	malR	208	944
fructose	1	3	F1_t3	732730	T	+C/+C	97.96	1.96251e-27	64.478	96	indels	frameshift_variant	malR	208	944
fructose	1	3	F1_t3	736748	C	A	100	4.39202e-68	322.246	394	snps	missense_variant	dxsB	671	1191
fructose	1	3	F1_t3	736748	C	A	100	8.91375e-21	64.478	96	snps	missense_variant	dxsB	671	1191
fructose	1	3	F1_t3	827811	C	T	100	6.91416e-52	322.246	394	snps	intergenic_region	uxuA-uxuT	1229	32
fructose	1	3	F1_t3	827811	C	T	100	2.4343e-27	64.478	96	snps	intergenic_region	uxuA-uxuT	1229	32
fructose	1	3	F1_t3	869198	G	R	18	2.5769e-12	322.246	394	snps	intergenic_region	tnp981-tRNA	1124	730
fructose	1	3	F1_t3	876869	C	G	100	4.34832e-50	322.246	394	snps	missense_variant	amtB	243	1080
fructose	1	3	F1_t3	876869	C	G	100	2.25982e-21	64.478	96	snps	missense_variant	amtB	243	1080
fructose	1	3	F1_t3	894624	T	+G/+G	97.83	3.03473e-51	322.246	394	indels	frameshift_variant	llmg_0924	6002	185
fructose	1	3	F1_t3	894624	T	+G/+G	94.12	2.21417e-17	64.478	96	indels	frameshift_variant	llmg_0924	6002	185
fructose	1	3	F1_t3	912618	T	A	100	2.74977e-51	322.246	394	snps	missense_variant	llmg_0944	136	488
fructose	1	3	F1_t3	912618	T	A	100	3.67417e-23	64.478	96	snps	missense_variant	llmg_0944	136	488
fructose	1	3	F1_t3	912718	T	A	100	6.96148e-58	322.246	394	snps	missense_variant	llmg_0944	236	388
fructose	1	3	F1_t3	912718	T	A	100	2.4343e-27	64.478	96	snps	missense_variant	llmg_0944	236	388
fructose	1	3	F1_t3	945239	G	+C/+C	96.25	9.98217e-43	322.246	394	indels	non_coding_transcript_exon_variant	tnp904	614	586
fructose	1	3	F1_t3	970845	C	A	100	1.10438e-59	322.246	394	snps	missense_variant	llmg_1005	232	711
fructose	1	3	F1_t3	970845	C	A	100	1.55399e-28	64.478	96	snps	missense_variant	llmg_1005	232	711
fructose	1	3	F1_t3	977525	A	-C/-C	93.33	1.66584e-22	64.478	96	indels	frameshift_variant	lplA	1173	1303
fructose	1	3	F1_t3	977525	A	-C/-C	96.46	1.29673e-60	322.246	394	indels	frameshift_variant	lplA	1173	1303
fructose	1	3	F1_t3	994144	C	G	100	4.39921e-62	322.246	394	snps	missense_variant	llmg_1029	148	665
fructose	1	3	F1_t3	994144	C	G	97.5	3.67417e-23	64.478	96	snps	missense_variant	llmg_1029	148	665
fructose	2	1	F2_t1	1007288	C	T	99.69	2.23166e-189	553.938	648	snps	synonymous_variant	bglP	689	1269
fructose	2	1	F2_t1	1061785	A	T	100	1.5788e-210	553.938	648	snps	missense_variant	llmg_1101	1248	104
fructose	2	1	F2_t1	107694	A	M	5.74	8.67652e-12	553.938	648	snps	missense_variant	relA	1897	1273
fructose	2	1	F2_t1	1093299	G	+C/+C	98.02	3.70422e-198	553.938	648	indels	frameshift_variant	llmg_1127	3978	1675
fructose	2	1	F2_t1	1093562	G	+C/+C	99.04	5.86839e-181	553.938	648	indels	frameshift_variant	llmg_1128	4241	1412
fructose	2	1	F2_t1	1098537	G	K	59.29	4.29131e-80	553.938	648	snps	stop_gained	sbcC	732	2658
fructose	2	1	F2_t1	1098538	A	M	59.28	6.66767e-79	553.938	648	snps	missense_variant	sbcC	733	2657
fructose	2	1	F2_t1	1098540	G	R	60.12	6.81771e-81	553.938	648	snps	missense_variant	sbcC	735	2655
fructose	2	1	F2_t1	1120236	G	*/-T	62.24	1.38822e-85	553.938	648	indels	frameshift_variant	llmg_1152	910	1179
fructose	2	1	F2_t1	116074	T	K	50.62	5.41595e-124	553.938	648	snps	synonymous_variant	acpD	1667	171
fructose	2	1	F2_t1	116078	A	R	49.77	1.98877e-120	553.938	648	snps	missense_variant	acpD	1671	167
fructose	2	1	F2_t1	1201767	C	-T/-T	85.81	1.23677e-120	553.938	648	indels	intergenic_region	llmg_1230-tnp1077	1346	1401
fructose	2	1	F2_t1	1210278	G	+A/+A	92.81	2.59304e-156	553.938	648	indels	non_coding_transcript_exon_variant	llmg_pseudo_39	981	517
fructose	2	1	F2_t1	1277684	T	A	100	1.05678e-199	553.938	648	snps	missense_variant	llmg_1306	2224	689
fructose	2	1	F2_t1	1318541	G	-A/-A	92.8	2.58453e-115	553.938	648	indels	frameshift_variant	llmg_1344	90	1660
fructose	2	1	F2_t1	1333706	T	*/+GGGG	51.63	4.38704e-103	553.938	648	indels	intergenic_region	llmg_1358-llmg_1359	991	605
fructose	2	1	F2_t1	1333714	G	R	57.2	1.14604e-121	553.938	648	snps	intergenic_region	llmg_1358-llmg_1359	999	597
fructose	2	1	F2_t1	1333718	G	R	57.45	2.53425e-127	553.938	648	snps	intergenic_region	llmg_1358-llmg_1359	1003	593
fructose	2	1	F2_t1	1333727	A	R	49.71	2.25597e-129	553.938	648	snps	intergenic_region	llmg_1358-llmg_1359	1012	584
fructose	2	1	F2_t1	1492365	T	A	100	8.78727e-233	553.938	648	snps	synonymous_variant	kinE	552	783
fructose	2	1	F2_t1	1500910	C	A	100	1.24048e-252	553.938	648	snps	missense_variant	llmg_1528	877	585
fructose	2	1	F2_t1	1532424	G	C	100	3.00121e-176	553.938	648	snps	missense_variant	llmg_1560	56	473
fructose	2	1	F2_t1	1572256	T	A	100	1.02283e-205	553.938	648	snps	intergenic_region	llmg_1598-deoD	542	885
fructose	2	1	F2_t1	1572258	G	A	100	2.5608e-206	553.938	648	snps	intergenic_region	llmg_1598-deoD	544	883
fructose	2	1	F2_t1	1588193	T	G	100	1.88212e-177	553.938	648	snps	missense_variant	ugd	296	887
fructose	2	1	F2_t1	1588245	T	A	100	1.82497e-183	553.938	648	snps	missense_variant	ugd	348	835
fructose	2	1	F2_t1	1588246	A	T	99.35	3.48112e-181	553.938	648	snps	missense_variant	ugd	349	834
fructose	2	1	F2_t1	1588356	T	A	100	2.60314e-203	553.938	648	snps	missense_variant	ugd	459	724
fructose	2	1	F2_t1	1610761	T	C	100	5.69919e-228	553.938	648	snps	missense_variant	llmg_1634	433	1285
fructose	2	1	F2_t1	1614128	G	+T/+T	97.26	8.05308e-200	553.938	648	indels	frameshift_variant	mleP	315	1148
fructose	2	1	F2_t1	1633930	T	W	6.17	2.03403e-08	553.938	648	snps	stop_gained	xerD	1158	523
fructose	2	1	F2_t1	1647858	A	R	7.53	2.19779e-09	553.938	648	snps	non_coding_transcript_exon_variant	tnp905	1139	1104
fructose	2	1	F2_t1	1681037	T	C	100	1.40234e-231	553.938	648	snps	missense_variant	pepV	555	992
fructose	2	1	F2_t1	1731090	T	C	100	2.05132e-245	553.938	648	snps	synonymous_variant	llmg_1749	113	1002
fructose	2	1	F2_t1	1817902	C	A	100	2.12452e-239	553.938	648	snps	missense_variant	xylS	902	1386
fructose	2	1	F2_t1	1826407	A	G	100	3.88727e-214	553.938	648	snps	synonymous_variant	llmg_1845	707	33
fructose	2	1	F2_t1	1826459	A	+T/+T	91.99	2.46304e-185	553.938	648	indels	intergenic_region	llmg_1845-cspB	19	504
fructose	2	1	F2_t1	1838903	T	C	100	2.78707e-271	553.938	648	snps	missense_variant	rmaB	697	217
fructose	2	1	F2_t1	185024	G	S	10.24	5.55545e-22	553.938	648	snps	missense_variant	llmg_0196	299	878
fructose	2	1	F2_t1	1853472	C	A	100	7.63392e-257	553.938	648	snps	missense_variant	glgP	2380	1778
fructose	2	1	F2_t1	1854998	T	A	100	4.6973e-261	553.938	648	snps	synonymous_variant	glgA	3906	252
fructose	2	1	F2_t1	1869108	C	*/-A	51.86	3.89597e-85	553.938	648	indels	frameshift_variant	xisTn5276	15	530
fructose	2	1	F2_t1	1891450	C	A	100	3.27408e-244	553.938	648	snps	missense_variant	llmg_1911	903	257
fructose	2	1	F2_t1	1892381	A	M	6.46	2.82032e-10	553.938	648	snps	missense_variant	llmg_1912	674	327
fructose	2	1	F2_t1	1902872	C	M	42.04	5.74159e-69	553.938	648	snps	missense_variant	recD	1429	1397
fructose	2	1	F2_t1	1916378	A	-T/-T	99.19	3.81394e-287	553.938	648	indels	non_coding_transcript_exon_variant	llmg_pseudo_59	275	353
fructose	2	1	F2_t1	1921433	G	-T/-T	97.67	1.15325e-284	553.938	648	indels	frameshift_variant	llmg_1941	762	75
fructose	2	1	F2_t1	1921460	T	-C/-C	98.83	1.47245e-294	553.938	648	indels	frameshift_variant	llmg_1941	789	48
fructose	2	1	F2_t1	1921472	T	-C/-C	97.32	8.62116e-287	553.938	648	indels	frameshift_variant	llmg_1941	801	36
fructose	2	1	F2_t1	1921516	C	T	100	0	553.938	648	snps	intergenic_region	llmg_1941-glnP	8	379
fructose	2	1	F2_t1	1921528	G	-T/-T	94.05	3.39564e-279	553.938	648	indels	intergenic_region	llmg_1941-glnP	20	367
fructose	2	1	F2_t1	1921635	C	-T/-T	95.77	6.59711e-286	553.938	648	indels	intergenic_region	llmg_1941-glnP	127	260
fructose	2	1	F2_t1	1921650	A	-T/-T	83.49	6.9788e-207	553.938	648	indels	intergenic_region	llmg_1941-glnP	142	245
fructose	2	1	F2_t1	1921654	A	-G/-G	99.32	4.21588e-258	553.938	648	indels	intergenic_region	llmg_1941-glnP	146	241
fructose	2	1	F2_t1	1921663	C	-T/-T	98.79	5.15375e-285	553.938	648	indels	intergenic_region	llmg_1941-glnP	155	232
fructose	2	1	F2_t1	1921673	C	-A/-A	98.25	1.05201e-289	553.938	648	indels	intergenic_region	llmg_1941-glnP	165	222
fructose	2	1	F2_t1	1921679	A	-T/-T	97.05	2.1289e-276	553.938	648	indels	intergenic_region	llmg_1941-glnP	171	216
fructose	2	1	F2_t1	1921692	A	-G/-G	95.39	5.18707e-282	553.938	648	indels	intergenic_region	llmg_1941-glnP	184	203
fructose	2	1	F2_t1	1921701	T	-A/-A	89.16	5.39122e-236	553.938	648	indels	intergenic_region	llmg_1941-glnP	193	194
fructose	2	1	F2_t1	1921706	A	-T/-T	99.15	5.47109e-274	553.938	648	indels	intergenic_region	llmg_1941-glnP	198	189
fructose	2	1	F2_t1	1921716	A	-T/-T	97.96	1.57088e-300	553.938	648	indels	intergenic_region	llmg_1941-glnP	208	179
fructose	2	1	F2_t1	1921723	G	-A/-A	98.35	0	553.938	648	indels	intergenic_region	llmg_1941-glnP	215	172
fructose	2	1	F2_t1	1921742	A	-T/-T	94.28	9.33969e-283	553.938	648	indels	intergenic_region	llmg_1941-glnP	234	153
fructose	2	1	F2_t1	1921752	G	-A/-A	97.33	3.07086e-308	553.938	648	indels	intergenic_region	llmg_1941-glnP	244	143
fructose	2	1	F2_t1	1921775	C	-T/-T	95.41	3.23402e-295	553.938	648	indels	intergenic_region	llmg_1941-glnP	267	120
fructose	2	1	F2_t1	1921787	A	-G/-G	94.5	3.35917e-277	553.938	648	indels	intergenic_region	llmg_1941-glnP	279	108
fructose	2	1	F2_t1	1933214	G	C	100	7.91073e-251	553.938	648	snps	synonymous_variant	atpB	506	222
fructose	2	1	F2_t1	1933215	C	G	100	1.98005e-251	553.938	648	snps	missense_variant	atpB	507	221
fructose	2	1	F2_t1	1935398	C	-T/-T	94.51	2.26383e-250	553.938	648	indels	non_coding_transcript_exon_variant	comEC	741	1752
fructose	2	1	F2_t1	1942432	T	C	99.79	2.63836e-280	553.938	648	snps	missense_variant	llmg_1960	1117	1280
fructose	2	1	F2_t1	1942730	C	A	100	4.21233e-279	553.938	648	snps	intergenic_region	llmg_1960-tenA	1415	982
fructose	2	1	F2_t1	1978863	T	Y	54.94	5.39647e-112	553.938	648	snps	missense_variant	adhA	843	200
fructose	2	1	F2_t1	2044751	G	A	100	6.01912e-296	553.938	648	snps	missense_variant	ftsA	1293	107
fructose	2	1	F2_t1	2085725	T	Y	5.32	4.35332e-08	553.938	648	snps	missense_variant	ps442	1197	370
fructose	2	1	F2_t1	2112670	C	+T/+T	94.83	4.96947e-258	553.938	648	indels	intergenic_region	llmg_2151-llmg_2152	810	397
fructose	2	1	F2_t1	2122554	G	A	100	1.48219693752374e-323	553.938	648	snps	missense_variant	cfa	1568	170
fructose	2	1	F2_t1	2122558	C	T	100	1.29544012339575e-320	553.938	648	snps	missense_variant	cfa	1572	166
fructose	2	1	F2_t1	2135991	C	Y	6.68	2.33655e-09	553.938	648	snps	intergenic_region	SSU_rRNA_archaea-llmg_2168	5916	776
fructose	2	1	F2_t1	2180478	T	Y	47.94	1.5494e-95	553.938	648	snps	missense_variant	llmg_2216	247	185
fructose	2	1	F2_t1	218269	G	+C/+C	98.68	0	553.938	648	indels	frameshift_variant	llmg_0227	1041	11
fructose	2	1	F2_t1	2183053	G	-A/-A	94.44	1.40118e-292	553.938	648	indels	frameshift_variant	llmg_2218	1072	401
fructose	2	1	F2_t1	2188935	T	Y	55.08	1.48273e-115	553.938	648	snps	synonymous_variant	llmg_2226	995	501
fructose	2	1	F2_t1	2216886	T	Y	62.91	6.73452e-118	553.938	648	snps	missense_variant	ps515	166	166
fructose	2	1	F2_t1	2230257	G	-A/-A	98.43	4.94065645841247e-324	553.938	648	indels	frameshift_variant	llmg_2272	40	1757
fructose	2	1	F2_t1	2252058	A	W	8.64	9.01053e-14	553.938	648	snps	missense_variant	llmg_2300	82	864
fructose	2	1	F2_t1	2266724	T	C	99.82	0	553.938	648	snps	missense_variant	argR	28	1921
fructose	2	1	F2_t1	228760	C	Y	47.27	1.11451e-96	553.938	648	snps	missense_variant	llmg_0240	208	576
fructose	2	1	F2_t1	2388987	T	K	61.15	2.08565e-145	553.938	648	snps	non_coding_transcript_exon_variant	llmg_pseudo_75	1232	883
fructose	2	1	F2_t1	2458040	C	Y	51	5.83189e-116	553.938	648	snps	non_coding_transcript_exon_variant	llmg_pseudo_77	442	417
fructose	2	1	F2_t1	262368	A	*/-T	4.11	3.85318e-07	553.938	648	indels	intergenic_region	luxS-llmg_0274	105	647
fructose	2	1	F2_t1	295026	T	C	100	0	553.938	648	snps	missense_variant	rimI2	117	356
fructose	2	1	F2_t1	311626	T	C	100	9.79149e-292	553.938	648	snps	missense_variant	lmrC	516	1209
fructose	2	1	F2_t1	438172	G	R	5.93	1.45065e-10	553.938	648	snps	missense_variant	msmK	654	789
fructose	2	1	F2_t1	447854	G	A	100	0	553.938	648	snps	missense_variant	llmg_0454	291	1341
fructose	2	1	F2_t1	54821	C	*/-AAGA	19.7	3.74644e-47	553.938	648	indels	frameshift_variant	llmg_0059	420	109
fructose	2	1	F2_t1	549521	C	+T/+T	88.36	1.86352e-223	553.938	648	indels	intergenic_region	tnp905-tdk	193	196
fructose	2	1	F2_t1	589180	G	+C/+C	97.46	2.40292e-216	553.938	648	indels	intergenic_region	llmg_0600-llmg_0601	966	721
fructose	2	1	F2_t1	594325	T	A	100	3.69552e-223	553.938	648	snps	missense_variant	recJ	787	1565
fructose	2	1	F2_t1	599286	G	K	65.31	6.44738e-119	553.938	648	snps	missense_variant	greA	265	297
fructose	2	1	F2_t1	617310	A	C	99.49	1.07015e-232	553.938	648	snps	synonymous_variant	llmg_0628	23	1154
fructose	2	1	F2_t1	626522	T	W	38	6.16843e-61	553.938	648	snps	missense_variant	pycA	1800	1739
fructose	2	1	F2_t1	636585	C	-A/-A	95.06	5.04196e-209	553.938	648	indels	frameshift_variant	llmg_0642	1642	301
fructose	2	1	F2_t1	672541	A	T	100	3.78765e-125	553.938	648	snps	synonymous_variant	llmg_0681	476	46
fructose	2	1	F2_t1	672676	T	Y	11.89	2.05233e-11	553.938	648	snps	intergenic_region	llmg_0681-tnp712	89	123
fructose	2	1	F2_t1	672705	T	G	100	7.28795e-183	553.938	648	snps	intergenic_region	llmg_0681-tnp712	118	94
fructose	2	1	F2_t1	674846	G	-A/-A	99.42	2.4102e-200	553.938	648	indels	intergenic_region	llmg_0683-llmg_pseudo_19	812	1709
fructose	2	1	F2_t1	67602	G	S	7.31	2.9699e-15	553.938	648	snps	missense_variant	pdhC	913	898
fructose	2	1	F2_t1	67607	T	W	7.08	1.26855e-14	553.938	648	snps	missense_variant	pdhC	918	893
fructose	2	1	F2_t1	699096	T	Y	8.63	4.14795e-09	553.938	648	snps	missense_variant	tnp981	694	680
fructose	2	1	F2_t1	72496	T	K	58.02	1.01106e-129	553.938	648	snps	missense_variant	llmg_0076	806	241
fructose	2	1	F2_t1	72497	G	K	57.35	3.02161e-127	553.938	648	snps	synonymous_variant	llmg_0076	807	240
fructose	2	1	F2_t1	732730	T	+C/+C	98.56	6.16096e-238	553.938	648	indels	frameshift_variant	malR	208	944
fructose	2	1	F2_t1	736748	C	M	56.88	1.02467e-95	553.938	648	snps	missense_variant	dxsB	671	1191
fructose	2	1	F2_t1	82555	G	S	6.45	1.36604e-14	553.938	648	snps	intergenic_region	llmg_0086-llmg_0087	289	907
fructose	2	1	F2_t1	827811	C	T	100	2.94255e-262	553.938	648	snps	intergenic_region	uxuA-uxuT	1229	32
fructose	2	1	F2_t1	876869	C	G	100	1.52694e-216	553.938	648	snps	missense_variant	amtB	243	1080
fructose	2	1	F2_t1	894624	T	+G/+G	96.76	6.40098e-250	553.938	648	indels	frameshift_variant	llmg_0924	6002	185
fructose	2	1	F2_t1	912618	T	A	100	2.3159e-224	553.938	648	snps	missense_variant	llmg_0944	136	488
fructose	2	1	F2_t1	912718	T	A	100	5.13456e-246	553.938	648	snps	missense_variant	llmg_0944	236	388
fructose	2	1	F2_t1	945239	G	+C/+C	95.16	2.34231e-96	553.938	648	indels	non_coding_transcript_exon_variant	tnp904	614	586
fructose	2	1	F2_t1	970845	C	A	100	1.65863e-201	553.938	648	snps	missense_variant	llmg_1005	232	711
fructose	2	1	F2_t1	977525	A	-C/-C	98.54	4.22653e-195	553.938	648	indels	frameshift_variant	lplA	1173	1303
fructose	2	1	F2_t1	994144	C	S	61.07	3.70094e-92	553.938	648	snps	missense_variant	llmg_1029	148	665
fructose	2	2	F2_t2	1007288	C	T	100	2.05713e-159	535.766	628	snps	synonymous_variant	bglP	689	1269
fructose	2	2	F2_t2	1061785	A	T	100	8.56573e-150	535.766	628	snps	missense_variant	llmg_1101	1248	104
fructose	2	2	F2_t2	1093299	G	+C/+C	95.54	1.28893e-140	535.766	628	indels	frameshift_variant	llmg_1127	3978	1675
fructose	2	2	F2_t2	1093562	G	+C/+C	96.88	2.32006e-121	535.766	628	indels	frameshift_variant	llmg_1128	4241	1412
fructose	2	2	F2_t2	1098537	G	T	94.98	3.51098e-123	535.766	628	snps	stop_gained	sbcC	732	2658
fructose	2	2	F2_t2	1098538	A	C	95.1	1.1596e-126	535.766	628	snps	missense_variant	sbcC	733	2657
fructose	2	2	F2_t2	1098540	G	A	95.12	3.04662e-127	535.766	628	snps	missense_variant	sbcC	735	2655
fructose	2	2	F2_t2	1120236	G	-T/-T	95.82	7.38565e-126	535.766	628	indels	frameshift_variant	llmg_1152	910	1179
fructose	2	2	F2_t2	116074	T	G	97.21	1.00384e-254	535.766	628	snps	synonymous_variant	acpD	1667	171
fructose	2	2	F2_t2	116078	A	G	97.13	4.6233e-247	535.766	628	snps	missense_variant	acpD	1671	167
fructose	2	2	F2_t2	1201767	C	-T/-T	85.29	2.37745e-70	535.766	628	indels	intergenic_region	llmg_1230-tnp1077	1346	1401
fructose	2	2	F2_t2	1210278	G	+A/+A	92.34	1.35257e-113	535.766	628	indels	non_coding_transcript_exon_variant	llmg_pseudo_39	981	517
fructose	2	2	F2_t2	1223396	A	R	7.8	1.55728e-07	535.766	628	snps	intergenic_region	llmg_1251-llmg_1252	287	860
fructose	2	2	F2_t2	1223408	A	R	8.1	7.496e-08	535.766	628	snps	intergenic_region	llmg_1251-llmg_1252	299	848
fructose	2	2	F2_t2	1277684	T	A	100	5.37493e-151	535.766	628	snps	missense_variant	llmg_1306	2224	689
fructose	2	2	F2_t2	1318541	G	-A/-A	94.32	4.07247e-116	535.766	628	indels	frameshift_variant	llmg_1344	90	1660
fructose	2	2	F2_t2	1333706	T	*/+GGGG	31.83	1.2265e-58	535.766	628	indels	intergenic_region	llmg_1358-llmg_1359	991	605
fructose	2	2	F2_t2	1333707	A	*/-AT	26.86	3.20425e-44	535.766	628	indels	intergenic_region	llmg_1358-llmg_1359	992	604
fructose	2	2	F2_t2	1333714	G	R	31.54	5.77797e-65	535.766	628	snps	intergenic_region	llmg_1358-llmg_1359	999	597
fructose	2	2	F2_t2	1333718	G	R	32.08	1.32509e-70	535.766	628	snps	intergenic_region	llmg_1358-llmg_1359	1003	593
fructose	2	2	F2_t2	1333727	A	R	34.87	4.01581e-95	535.766	628	snps	intergenic_region	llmg_1358-llmg_1359	1012	584
fructose	2	2	F2_t2	1492365	T	A	100	5.15248e-160	535.766	628	snps	synonymous_variant	kinE	552	783
fructose	2	2	F2_t2	1500910	C	A	100	1.23504e-169	535.766	628	snps	missense_variant	llmg_1528	877	585
fructose	2	2	F2_t2	1532424	G	C	100	5.22655e-157	535.766	628	snps	missense_variant	llmg_1560	56	473
fructose	2	2	F2_t2	1572256	T	A	100	5.15248e-160	535.766	628	snps	intergenic_region	llmg_1598-deoD	542	885
fructose	2	2	F2_t2	1572258	G	A	100	1.29053e-160	535.766	628	snps	intergenic_region	llmg_1598-deoD	544	883
fructose	2	2	F2_t2	1588193	T	G	100	3.65177e-134	535.766	628	snps	missense_variant	ugd	296	887
fructose	2	2	F2_t2	1588245	T	A	100	9.14975e-135	535.766	628	snps	missense_variant	ugd	348	835
fructose	2	2	F2_t2	1588246	A	T	99.56	8.29315e-135	535.766	628	snps	missense_variant	ugd	349	834
fructose	2	2	F2_t2	1588356	T	A	99.59	5.33539e-142	535.766	628	snps	missense_variant	ugd	459	724
fructose	2	2	F2_t2	1610761	T	C	100	2.14571e-150	535.766	628	snps	missense_variant	llmg_1634	433	1285
fructose	2	2	F2_t2	1614128	G	+T/+T	95.24	9.97924e-131	535.766	628	indels	frameshift_variant	mleP	315	1148
fructose	2	2	F2_t2	1647858	A	R	19.78	9.05338e-24	535.766	628	snps	non_coding_transcript_exon_variant	tnp905	1139	1104
fructose	2	2	F2_t2	1681037	T	C	100	7.74623e-171	535.766	628	snps	missense_variant	pepV	555	992
fructose	2	2	F2_t2	1731090	T	C	99.66	8.85356e-174	535.766	628	snps	synonymous_variant	llmg_1749	113	1002
fructose	2	2	F2_t2	1817902	C	A	100	1.12653e-187	535.766	628	snps	missense_variant	xylS	902	1386
fructose	2	2	F2_t2	1823561	T	K	4.68	7.5947e-07	535.766	628	snps	missense_variant	llmg_1841	1965	1
fructose	2	2	F2_t2	1826407	A	G	100	1.79669e-186	535.766	628	snps	synonymous_variant	llmg_1845	707	33
fructose	2	2	F2_t2	1826459	A	+T/+T	89.97	2.29705e-146	535.766	628	indels	intergenic_region	llmg_1845-cspB	19	504
fructose	2	2	F2_t2	1838903	T	C	100	6.84205e-195	535.766	628	snps	missense_variant	rmaB	697	217
fructose	2	2	F2_t2	1853472	C	A	100	2.47738e-212	535.766	628	snps	missense_variant	glgP	2380	1778
fructose	2	2	F2_t2	1854998	T	A	100	1.03972e-202	535.766	628	snps	synonymous_variant	glgA	3906	252
fructose	2	2	F2_t2	1869108	C	-A/-A	91.98	4.49847e-179	535.766	628	indels	frameshift_variant	xisTn5276	15	530
fructose	2	2	F2_t2	1891450	C	A	100	1.60514e-207	535.766	628	snps	missense_variant	llmg_1911	903	257
fructose	2	2	F2_t2	1904141	A	W	5.87	3.52549e-07	535.766	628	snps	missense_variant	recD	2698	128
fructose	2	2	F2_t2	1916378	A	-T/-T	98.85	9.84482e-249	535.766	628	indels	non_coding_transcript_exon_variant	llmg_pseudo_59	275	353
fructose	2	2	F2_t2	1921433	G	-T/-T	97.38	2.92372e-209	535.766	628	indels	frameshift_variant	llmg_1941	762	75
fructose	2	2	F2_t2	1921460	T	-C/-C	97.91	4.41008e-213	535.766	628	indels	frameshift_variant	llmg_1941	789	48
fructose	2	2	F2_t2	1921472	T	-C/-C	96.46	4.7087e-212	535.766	628	indels	frameshift_variant	llmg_1941	801	36
fructose	2	2	F2_t2	1921516	C	T	100	5.22565e-243	535.766	628	snps	intergenic_region	llmg_1941-glnP	8	379
fructose	2	2	F2_t2	1921528	G	-T/-T	95.05	9.72739e-219	535.766	628	indels	intergenic_region	llmg_1941-glnP	20	367
fructose	2	2	F2_t2	1921635	C	-T/-T	94.5	1.54874e-203	535.766	628	indels	intergenic_region	llmg_1941-glnP	127	260
fructose	2	2	F2_t2	1921650	A	-T/-T	82.78	5.1849e-152	535.766	628	indels	intergenic_region	llmg_1941-glnP	142	245
fructose	2	2	F2_t2	1921654	A	-G/-G	98.77	1.29387e-185	535.766	628	indels	intergenic_region	llmg_1941-glnP	146	241
fructose	2	2	F2_t2	1921663	C	-T/-T	97.79	3.08579e-201	535.766	628	indels	intergenic_region	llmg_1941-glnP	155	232
fructose	2	2	F2_t2	1921673	C	-A/-A	97.01	4.71879e-200	535.766	628	indels	intergenic_region	llmg_1941-glnP	165	222
fructose	2	2	F2_t2	1921679	A	-T/-T	98.08	4.34407e-204	535.766	628	indels	intergenic_region	llmg_1941-glnP	171	216
fructose	2	2	F2_t2	1921692	A	-G/-G	95.17	2.24529e-203	535.766	628	indels	intergenic_region	llmg_1941-glnP	184	203
fructose	2	2	F2_t2	1921701	T	-A/-A	85.38	3.0577e-158	535.766	628	indels	intergenic_region	llmg_1941-glnP	193	194
fructose	2	2	F2_t2	1921706	A	-T/-T	98.8	2.20168e-190	535.766	628	indels	intergenic_region	llmg_1941-glnP	198	189
fructose	2	2	F2_t2	1921716	A	-T/-T	98.7	1.61884e-219	535.766	628	indels	intergenic_region	llmg_1941-glnP	208	179
fructose	2	2	F2_t2	1921723	G	-A/-A	98.98	8.80442e-227	535.766	628	indels	intergenic_region	llmg_1941-glnP	215	172
fructose	2	2	F2_t2	1921742	A	-T/-T	94.56	1.45243e-215	535.766	628	indels	intergenic_region	llmg_1941-glnP	234	153
fructose	2	2	F2_t2	1921752	G	-A/-A	97.68	8.28073e-239	535.766	628	indels	intergenic_region	llmg_1941-glnP	244	143
fructose	2	2	F2_t2	1921775	C	-T/-T	97.46	2.19179e-238	535.766	628	indels	intergenic_region	llmg_1941-glnP	267	120
fructose	2	2	F2_t2	1921787	A	-G/-G	94.51	4.32605e-223	535.766	628	indels	intergenic_region	llmg_1941-glnP	279	108
fructose	2	2	F2_t2	1933214	G	C	99.69	6.84205e-195	535.766	628	snps	synonymous_variant	atpB	506	222
fructose	2	2	F2_t2	1933215	C	G	100	1.71314e-195	535.766	628	snps	missense_variant	atpB	507	221
fructose	2	2	F2_t2	1935398	C	-T/-T	93.73	2.82405e-175	535.766	628	indels	non_coding_transcript_exon_variant	comEC	741	1752
fructose	2	2	F2_t2	1942432	T	C	99.71	6.41128e-207	535.766	628	snps	missense_variant	llmg_1960	1117	1280
fructose	2	2	F2_t2	1942730	C	A	100	1.40234e-231	535.766	628	snps	intergenic_region	llmg_1960-tenA	1415	982
fructose	2	2	F2_t2	1978863	T	C	95.29	4.47477e-199	535.766	628	snps	missense_variant	adhA	843	200
fructose	2	2	F2_t2	2044751	G	A	100	5.31795e-240	535.766	628	snps	missense_variant	ftsA	1293	107
fructose	2	2	F2_t2	2112670	C	+T/+T	93.61	2.89057e-195	535.766	628	indels	intergenic_region	llmg_2151-llmg_2152	810	397
fructose	2	2	F2_t2	2122554	G	A	100	9.2512e-224	535.766	628	snps	missense_variant	cfa	1568	170
fructose	2	2	F2_t2	2122558	C	T	100	1.4513e-225	535.766	628	snps	missense_variant	cfa	1572	166
fructose	2	2	F2_t2	2135991	C	Y	8.38	1.1827e-10	535.766	628	snps	intergenic_region	SSU_rRNA_archaea-llmg_2168	5916	776
fructose	2	2	F2_t2	2180478	T	C	97.53	1.78176e-245	535.766	628	snps	missense_variant	llmg_2216	247	185
fructose	2	2	F2_t2	2183053	G	-A/-A	94.86	9.25696e-240	535.766	628	indels	frameshift_variant	llmg_2218	1072	401
fructose	2	2	F2_t2	2188935	T	C	96.85	7.83775e-241	535.766	628	snps	synonymous_variant	llmg_2226	995	501
fructose	2	2	F2_t2	2216886	T	C	96.97	6.31001e-233	535.766	628	snps	missense_variant	ps515	166	166
fructose	2	2	F2_t2	2230257	G	-A/-A	97.77	1.84235e-249	535.766	628	indels	frameshift_variant	llmg_2272	40	1757
fructose	2	2	F2_t2	2266724	T	C	100	3.21691e-247	535.766	628	snps	missense_variant	argR	28	1921
fructose	2	2	F2_t2	2388987	T	G	97.7	1.39041e-240	535.766	628	snps	non_coding_transcript_exon_variant	llmg_pseudo_75	1232	883
fructose	2	2	F2_t2	2458040	C	T	96.93	5.52918e-230	535.766	628	snps	non_coding_transcript_exon_variant	llmg_pseudo_77	442	417
fructose	2	2	F2_t2	262368	A	*/-T	4.12	6.80818e-10	535.766	628	indels	intergenic_region	luxS-llmg_0274	105	647
fructose	2	2	F2_t2	295026	T	C	100	3.05e-256	535.766	628	snps	missense_variant	rimI2	117	356
fructose	2	2	F2_t2	311626	T	C	100	8.78727e-233	535.766	628	snps	missense_variant	lmrC	516	1209
fructose	2	2	F2_t2	447854	G	A	100	1.50144e-219	535.766	628	snps	missense_variant	llmg_0454	291	1341
fructose	2	2	F2_t2	549521	C	+T/+T	91.99	2.73094e-197	535.766	628	indels	intergenic_region	tnp905-tdk	193	196
fructose	2	2	F2_t2	589180	G	+C/+C	97.7	3.88884e-169	535.766	628	indels	intergenic_region	llmg_0600-llmg_0601	966	721
fructose	2	2	F2_t2	594325	T	A	100	1.88212e-177	535.766	628	snps	missense_variant	recJ	787	1565
fructose	2	2	F2_t2	599286	G	T	95.35	1.50185e-156	535.766	628	snps	missense_variant	greA	265	297
fructose	2	2	F2_t2	617310	A	C	99.72	1.38761e-214	535.766	628	snps	synonymous_variant	llmg_0628	23	1154
fructose	2	2	F2_t2	636585	C	-A/-A	94.04	5.51392e-152	535.766	628	indels	frameshift_variant	llmg_0642	1642	301
fructose	2	2	F2_t2	648314	T	K	6.81	1.64689e-07	535.766	628	snps	missense_variant	llmg_0653	1277	38
fructose	2	2	F2_t2	672541	A	T	100	2.95566e-179	535.766	628	snps	synonymous_variant	llmg_0681	476	46
fructose	2	2	F2_t2	672676	T	Y	16.36	6.83455e-21	535.766	628	snps	intergenic_region	llmg_0681-tnp712	89	123
fructose	2	2	F2_t2	672705	T	G	100	1.35457e-237	535.766	628	snps	intergenic_region	llmg_0681-tnp712	118	94
fructose	2	2	F2_t2	674846	G	-A/-A	100	9.2512e-224	535.766	628	indels	intergenic_region	llmg_0683-llmg_pseudo_19	812	1709
fructose	2	2	F2_t2	698828	A	R	6.07	1.00749e-08	535.766	628	snps	synonymous_variant	tnp981	426	948
fructose	2	2	F2_t2	72496	T	G	95.71	1.73577e-232	535.766	628	snps	missense_variant	llmg_0076	806	241
fructose	2	2	F2_t2	72497	G	T	95.64	2.09861e-228	535.766	628	snps	synonymous_variant	llmg_0076	807	240
fructose	2	2	F2_t2	732730	T	+C/+C	98.69	1.38983e-175	535.766	628	indels	frameshift_variant	malR	208	944
fructose	2	2	F2_t2	736748	C	A	97.52	3.58139e-178	535.766	628	snps	missense_variant	dxsB	671	1191
fructose	2	2	F2_t2	827811	C	T	99.36	1.79669e-186	535.766	628	snps	intergenic_region	uxuA-uxuT	1229	32
fructose	2	2	F2_t2	869198	G	R	4.85	3.71738e-07	535.766	628	snps	intergenic_region	tnp981-tRNA	1124	730
fructose	2	2	F2_t2	876869	C	G	100	3.18574e-164	535.766	628	snps	missense_variant	amtB	243	1080
fructose	2	2	F2_t2	894624	T	+G/+G	95.69	1.43686e-182	535.766	628	indels	frameshift_variant	llmg_0924	6002	185
fructose	2	2	F2_t2	912618	T	A	100	5.37493e-151	535.766	628	snps	missense_variant	llmg_0944	136	488
fructose	2	2	F2_t2	912718	T	A	100	3.18574e-164	535.766	628	snps	missense_variant	llmg_0944	236	388
fructose	2	2	F2_t2	945239	G	+C/+C	95.74	5.38295e-75	535.766	628	indels	non_coding_transcript_exon_variant	tnp904	614	586
fructose	2	2	F2_t2	970845	C	A	100	3.5594e-140	535.766	628	snps	missense_variant	llmg_1005	232	711
fructose	2	2	F2_t2	977525	A	-C/-C	98.92	4.58598e-160	535.766	628	indels	frameshift_variant	lplA	1173	1303
fructose	2	2	F2_t2	994144	C	G	96.9	1.54832e-122	535.766	628	snps	missense_variant	llmg_1029	148	665
fructose	2	3	F2_t3	1007288	C	T	100	9.37883e-129	464.444	550	snps	synonymous_variant	bglP	689	1269
fructose	2	3	F2_t3	1061785	A	T	100	2.40666e-123	464.444	550	snps	missense_variant	llmg_1101	1248	104
fructose	2	3	F2_t3	1078651	C	Y	33.67	1.81719e-23	464.444	550	snps	missense_variant	pfk	469	641
fructose	2	3	F2_t3	1093299	G	+C/+C	96.83	1.19826e-153	464.444	550	indels	frameshift_variant	llmg_1127	3978	1675
fructose	2	3	F2_t3	1093562	G	+C/+C	98.56	5.93002e-119	464.444	550	indels	frameshift_variant	llmg_1128	4241	1412
fructose	2	3	F2_t3	1098537	G	T	100	2.37857e-126	464.444	550	snps	stop_gained	sbcC	732	2658
fructose	2	3	F2_t3	1098538	A	C	100	2.37857e-126	464.444	550	snps	missense_variant	sbcC	733	2657
fructose	2	3	F2_t3	1098540	G	A	100	1.49362e-127	464.444	550	snps	missense_variant	sbcC	735	2655
fructose	2	3	F2_t3	1120236	G	-T/-T	98.58	9.73557e-121	464.444	550	indels	frameshift_variant	llmg_1152	910	1179
fructose	2	3	F2_t3	116074	T	G	99.81	1.48219693752374e-323	464.444	550	snps	synonymous_variant	acpD	1667	171
fructose	2	3	F2_t3	116078	A	G	100	5.27617643850326e-317	464.444	550	snps	missense_variant	acpD	1671	167
fructose	2	3	F2_t3	1201767	C	-T/-T	87.33	1.95075e-95	464.444	550	indels	intergenic_region	llmg_1230-tnp1077	1346	1401
fructose	2	3	F2_t3	1210278	G	+A/+A	93.82	3.30024e-89	464.444	550	indels	non_coding_transcript_exon_variant	llmg_pseudo_39	981	517
fructose	2	3	F2_t3	1277684	T	A	100	2.32145e-132	464.444	550	snps	missense_variant	llmg_1306	2224	689
fructose	2	3	F2_t3	1318541	G	-A/-A	92.92	6.22106e-104	464.444	550	indels	frameshift_variant	llmg_1344	90	1660
fructose	2	3	F2_t3	1492365	T	A	100	1.47562e-130	464.444	550	snps	synonymous_variant	kinE	552	783
fructose	2	3	F2_t3	1500910	C	A	100	3.46621e-146	464.444	550	snps	missense_variant	llmg_1528	877	585
fructose	2	3	F2_t3	1532424	G	C	100	5.67068e-139	464.444	550	snps	missense_variant	llmg_1560	56	473
fructose	2	3	F2_t3	1572256	T	A	100	1.32775e-154	464.444	550	snps	intergenic_region	llmg_1598-deoD	542	885
fructose	2	3	F2_t3	1572258	G	A	100	5.30072e-154	464.444	550	snps	intergenic_region	llmg_1598-deoD	544	883
fructose	2	3	F2_t3	1588193	T	G	99.49	1.2216e-115	464.444	550	snps	missense_variant	ugd	296	887
fructose	2	3	F2_t3	1588245	T	A	100	1.54633e-118	464.444	550	snps	missense_variant	ugd	348	835
fructose	2	3	F2_t3	1588246	A	T	99.01	1.26327e-116	464.444	550	snps	missense_variant	ugd	349	834
fructose	2	3	F2_t3	1588356	T	A	100	2.32145e-132	464.444	550	snps	missense_variant	ugd	459	724
fructose	2	3	F2_t3	1610761	T	C	100	5.22655e-157	464.444	550	snps	missense_variant	llmg_1634	433	1285
fructose	2	3	F2_t3	1614128	G	+T/+T	97.51	7.16642e-111	464.444	550	indels	frameshift_variant	mleP	315	1148
fructose	2	3	F2_t3	1647858	A	R	25.41	5.81277e-42	464.444	550	snps	non_coding_transcript_exon_variant	tnp905	1139	1104
fructose	2	3	F2_t3	1672327	T	Y	6.86	3.34312e-07	464.444	550	snps	non_coding_transcript_exon_variant	tnpIS-LL6	878	1807
fructose	2	3	F2_t3	1672539	T	Y	7.87	4.37509e-09	464.444	550	snps	non_coding_transcript_exon_variant	tnpIS-LL6	1090	1595
fructose	2	3	F2_t3	1681037	T	C	99.57	3.5594e-140	464.444	550	snps	missense_variant	pepV	555	992
fructose	2	3	F2_t3	1731090	T	C	100	5.00487e-166	464.444	550	snps	synonymous_variant	llmg_1749	113	1002
fructose	2	3	F2_t3	1817902	C	A	100	1.36503e-148	464.444	550	snps	missense_variant	xylS	902	1386
fructose	2	3	F2_t3	1823525	C	Y	5.62	2.52136e-09	464.444	550	snps	missense_variant	llmg_1841	1929	37
fructose	2	3	F2_t3	1823561	T	K	5.42	2.5588e-09	464.444	550	snps	missense_variant	llmg_1841	1965	1
fructose	2	3	F2_t3	1826407	A	G	100	3.04701e-173	464.444	550	snps	synonymous_variant	llmg_1845	707	33
fructose	2	3	F2_t3	1826459	A	+T/+T	90.35	1.74875e-143	464.444	550	indels	intergenic_region	llmg_1845-cspB	19	504
fructose	2	3	F2_t3	1838903	T	C	100	1.10887e-190	464.444	550	snps	missense_variant	rmaB	697	217
fructose	2	3	F2_t3	1853472	C	A	100	1.88212e-177	464.444	550	snps	missense_variant	glgP	2380	1778
fructose	2	3	F2_t3	1854998	T	A	100	1.14432e-184	464.444	550	snps	synonymous_variant	glgA	3906	252
fructose	2	3	F2_t3	1869108	C	-A/-A	96.96	8.50989e-143	464.444	550	indels	frameshift_variant	xisTn5276	15	530
fructose	2	3	F2_t3	1870991	A	R	10.68	6.22597e-13	464.444	550	snps	non_coding_transcript_exon_variant	tnpIS-LL6	280	912
fructose	2	3	F2_t3	1871588	C	Y	7.07	2.27186e-09	464.444	550	snps	non_coding_transcript_exon_variant	tnpIS-LL6	877	315
fructose	2	3	F2_t3	1871800	T	Y	5.52	6.16967e-10	464.444	550	snps	non_coding_transcript_exon_variant	tnpIS-LL6	1089	103
fructose	2	3	F2_t3	1871820	G	R	6.36	4.02584e-12	464.444	550	snps	non_coding_transcript_exon_variant	tnpIS-LL6	1109	83
fructose	2	3	F2_t3	1891450	C	A	100	7.51575e-177	464.444	550	snps	missense_variant	llmg_1911	903	257
fructose	2	3	F2_t3	1916378	A	-T/-T	99.17	4.82227e-209	464.444	550	indels	non_coding_transcript_exon_variant	llmg_pseudo_59	275	353
fructose	2	3	F2_t3	1921433	G	-T/-T	98.03	2.41399e-199	464.444	550	indels	frameshift_variant	llmg_1941	762	75
fructose	2	3	F2_t3	1921460	T	-C/-C	96.29	1.54833e-186	464.444	550	indels	frameshift_variant	llmg_1941	789	48
fructose	2	3	F2_t3	1921472	T	-C/-C	97.73	6.5472e-196	464.444	550	indels	frameshift_variant	llmg_1941	801	36
fructose	2	3	F2_t3	1921516	C	T	99.74	5.69919e-228	464.444	550	snps	intergenic_region	llmg_1941-glnP	8	379
fructose	2	3	F2_t3	1921528	G	-T/-T	92.44	2.0147e-198	464.444	550	indels	intergenic_region	llmg_1941-glnP	20	367
fructose	2	3	F2_t3	1921635	C	-T/-T	95.27	1.31804e-208	464.444	550	indels	intergenic_region	llmg_1941-glnP	127	260
fructose	2	3	F2_t3	1921650	A	-T/-T	80.71	2.24795e-147	464.444	550	indels	intergenic_region	llmg_1941-glnP	142	245
fructose	2	3	F2_t3	1921654	A	-G/-G	99.37	3.53771e-184	464.444	550	indels	intergenic_region	llmg_1941-glnP	146	241
fructose	2	3	F2_t3	1921663	C	-T/-T	98.28	6.71116e-197	464.444	550	indels	intergenic_region	llmg_1941-glnP	155	232
fructose	2	3	F2_t3	1921673	C	-A/-A	99.73	5.51027e-217	464.444	550	indels	intergenic_region	llmg_1941-glnP	165	222
fructose	2	3	F2_t3	1921679	A	-T/-T	97.59	4.01578e-206	464.444	550	indels	intergenic_region	llmg_1941-glnP	171	216
fructose	2	3	F2_t3	1921692	A	-G/-G	95.15	8.55607e-203	464.444	550	indels	intergenic_region	llmg_1941-glnP	184	203
fructose	2	3	F2_t3	1921701	T	-A/-A	82.51	8.07521e-149	464.444	550	indels	intergenic_region	llmg_1941-glnP	193	194
fructose	2	3	F2_t3	1921706	A	-T/-T	99.39	9.18723e-191	464.444	550	indels	intergenic_region	llmg_1941-glnP	198	189
fructose	2	3	F2_t3	1921716	A	-T/-T	98.92	3.02875e-214	464.444	550	indels	intergenic_region	llmg_1941-glnP	208	179
fructose	2	3	F2_t3	1921723	G	-A/-A	98.7	4.10499e-220	464.444	550	indels	intergenic_region	llmg_1941-glnP	215	172
fructose	2	3	F2_t3	1921742	A	-T/-T	92.25	5.46188e-199	464.444	550	indels	intergenic_region	llmg_1941-glnP	234	153
fructose	2	3	F2_t3	1921752	G	-A/-A	97.73	2.56142e-220	464.444	550	indels	intergenic_region	llmg_1941-glnP	244	143
fructose	2	3	F2_t3	1921775	C	-T/-T	97.79	3.08549e-226	464.444	550	indels	intergenic_region	llmg_1941-glnP	267	120
fructose	2	3	F2_t3	1921787	A	-G/-G	94.03	9.80867e-211	464.444	550	indels	intergenic_region	llmg_1941-glnP	279	108
fructose	2	3	F2_t3	1933214	G	C	100	1.65863e-201	464.444	550	snps	synonymous_variant	atpB	506	222
fructose	2	3	F2_t3	1933215	C	G	100	1.65863e-201	464.444	550	snps	missense_variant	atpB	507	221
fructose	2	3	F2_t3	1935398	C	-T/-T	94.05	3.24652e-186	464.444	550	indels	non_coding_transcript_exon_variant	comEC	741	1752
fructose	2	3	F2_t3	1942432	T	C	100	1.25347e-166	464.444	550	snps	missense_variant	llmg_1960	1117	1280
fructose	2	3	F2_t3	1942730	C	A	100	3.82263e-217	464.444	550	snps	intergenic_region	llmg_1960-tenA	1415	982
fructose	2	3	F2_t3	1978863	T	C	100	3.04701e-173	464.444	550	snps	missense_variant	adhA	843	200
fructose	2	3	F2_t3	2044751	G	A	100	6.41128e-207	464.444	550	snps	missense_variant	ftsA	1293	107
fructose	2	3	F2_t3	2112670	C	+T/+T	94.41	1.16216e-172	464.444	550	indels	intergenic_region	llmg_2151-llmg_2152	810	397
fructose	2	3	F2_t3	2122554	G	A	100	2.6459e-200	464.444	550	snps	missense_variant	cfa	1568	170
fructose	2	3	F2_t3	2122558	C	T	100	1.02283e-205	464.444	550	snps	missense_variant	cfa	1572	166
fructose	2	3	F2_t3	2135991	C	Y	8.54	2.04117e-09	464.444	550	snps	intergenic_region	SSU_rRNA_archaea-llmg_2168	5916	776
fructose	2	3	F2_t3	2180478	T	C	100	7.77136e-254	464.444	550	snps	missense_variant	llmg_2216	247	185
fructose	2	3	F2_t3	2183053	G	-A/-A	96.04	4.25234e-254	464.444	550	indels	frameshift_variant	llmg_2218	1072	401
fructose	2	3	F2_t3	2188935	T	C	99.76	3.33354e-245	464.444	550	snps	synonymous_variant	llmg_2226	995	501
fructose	2	3	F2_t3	2216886	T	C	98.76	2.91456e-277	464.444	550	snps	missense_variant	ps515	166	166
fructose	2	3	F2_t3	2230257	G	-A/-A	97.29	2.15747e-262	464.444	550	indels	frameshift_variant	llmg_2272	40	1757
fructose	2	3	F2_t3	2266724	T	C	100	1.15468e-264	464.444	550	snps	missense_variant	argR	28	1921
fructose	2	3	F2_t3	2388987	T	G	100	2.10847193164418e-316	464.444	550	snps	non_coding_transcript_exon_variant	llmg_pseudo_75	1232	883
fructose	2	3	F2_t3	2458040	C	T	100	1.03501e-282	464.444	550	snps	non_coding_transcript_exon_variant	llmg_pseudo_77	442	417
fructose	2	3	F2_t3	2486872	T	Y	4.15	2.79911e-09	464.444	550	snps	synonymous_variant	llmg_2531	457	30
fructose	2	3	F2_t3	295026	T	C	100	6.97538e-272	464.444	550	snps	missense_variant	rimI2	117	356
fructose	2	3	F2_t3	311626	T	C	100	2.51887e-209	464.444	550	snps	missense_variant	lmrC	516	1209
fructose	2	3	F2_t3	447854	G	A	100	1.30802e-243	464.444	550	snps	missense_variant	llmg_0454	291	1341
fructose	2	3	F2_t3	549521	C	+T/+T	89.95	5.058e-196	464.444	550	indels	intergenic_region	tnp905-tdk	193	196
fructose	2	3	F2_t3	589180	G	+C/+C	97.74	4.27352e-147	464.444	550	indels	intergenic_region	llmg_0600-llmg_0601	966	721
fructose	2	3	F2_t3	594325	T	A	100	7.86231e-168	464.444	550	snps	missense_variant	recJ	787	1565
fructose	2	3	F2_t3	599286	G	T	100	3.00121e-176	464.444	550	snps	missense_variant	greA	265	297
fructose	2	3	F2_t3	601071	C	M	7.61	4.45769e-09	464.444	550	snps	missense_variant	llmg_0612	40	1338
fructose	2	3	F2_t3	617310	A	C	100	8.80053e-144	464.444	550	snps	synonymous_variant	llmg_0628	23	1154
fructose	2	3	F2_t3	636585	C	-A/-A	96.96	8.50989e-143	464.444	550	indels	frameshift_variant	llmg_0642	1642	301
fructose	2	3	F2_t3	648314	T	K	9.72	1.63821e-13	464.444	550	snps	missense_variant	llmg_0653	1277	38
fructose	2	3	F2_t3	650161	G	R	5.77	1.22948e-09	464.444	550	snps	synonymous_variant	tnp982	616	369
fructose	2	3	F2_t3	650170	C	M	5.85	1.22208e-09	464.444	550	snps	synonymous_variant	tnp982	625	360
fructose	2	3	F2_t3	650179	T	Y	4.85	4.47969e-08	464.444	550	snps	synonymous_variant	tnp982	634	351
fructose	2	3	F2_t3	650356	C	Y	4.9	1.83177e-07	464.444	550	snps	synonymous_variant	tnp982	811	174
fructose	2	3	F2_t3	665823	T	K	15.87	2.93332e-11	464.444	550	snps	missense_variant	llmg_0669	709	385
fructose	2	3	F2_t3	666254	A	R	6.1	1.00558e-08	464.444	550	snps	missense_variant	llmg_0671	46	127
fructose	2	3	F2_t3	666356	C	Y	5.56	7.27092e-07	464.444	550	snps	missense_variant	llmg_0671	148	25
fructose	2	3	F2_t3	666441	A	M	7.67	7.6913e-08	464.444	550	snps	intergenic_region	llmg_0671-repB	60	304
fructose	2	3	F2_t3	666478	T	Y	10.23	2.07491e-10	464.444	550	snps	intergenic_region	llmg_0671-repB	97	267
fructose	2	3	F2_t3	672541	A	T	100	4.78558e-175	464.444	550	snps	synonymous_variant	llmg_0681	476	46
fructose	2	3	F2_t3	672676	T	Y	21.74	6.63785e-27	464.444	550	snps	intergenic_region	llmg_0681-tnp712	89	123
fructose	2	3	F2_t3	672705	T	G	100	2.39573e-218	464.444	550	snps	intergenic_region	llmg_0681-tnp712	118	94
fructose	2	3	F2_t3	674846	G	-A/-A	99.77	3.21149e-263	464.444	550	indels	intergenic_region	llmg_0683-llmg_pseudo_19	812	1709
fructose	2	3	F2_t3	677878	G	R	9.89	2.85227e-12	464.444	550	snps	intergenic_region	llmg_0686-llmg_0687	770	95
fructose	2	3	F2_t3	677915	G	K	14.33	2.78665e-16	464.444	550	snps	intergenic_region	llmg_0686-llmg_0687	807	58
fructose	2	3	F2_t3	678000	A	R	6.12	4.14611e-08	464.444	550	snps	missense_variant	llmg_0687	27	147
fructose	2	3	F2_t3	678021	G	R	7.32	1.0943e-09	464.444	550	snps	missense_variant	llmg_0687	48	126
fructose	2	3	F2_t3	678102	C	Y	5.71	3.55539e-07	464.444	550	snps	missense_variant	llmg_0687	129	45
fructose	2	3	F2_t3	678534	C	M	13	6.25227e-09	464.444	550	snps	missense_variant	llmg_0689	387	167
fructose	2	3	F2_t3	698828	A	R	12.09	5.05247e-24	464.444	550	snps	synonymous_variant	tnp981	426	948
fructose	2	3	F2_t3	699096	T	Y	6.55	9.76164e-09	464.444	550	snps	missense_variant	tnp981	694	680
fructose	2	3	F2_t3	699196	T	Y	6.87	6.80261e-07	464.444	550	snps	missense_variant	tnp981	794	580
fructose	2	3	F2_t3	72496	T	G	100	9.25863e-301	464.444	550	snps	missense_variant	llmg_0076	806	241
fructose	2	3	F2_t3	72497	G	T	100	5.90776e-299	464.444	550	snps	synonymous_variant	llmg_0076	807	240
fructose	2	3	F2_t3	732730	T	+C/+C	97	3.77164e-145	464.444	550	indels	frameshift_variant	malR	208	944
fructose	2	3	F2_t3	736748	C	A	100	1.12653e-187	464.444	550	snps	missense_variant	dxsB	671	1191
fructose	2	3	F2_t3	827811	C	T	100	8.44812e-153	464.444	550	snps	intergenic_region	uxuA-uxuT	1229	32
fructose	2	3	F2_t3	869198	G	R	12.11	3.33496e-15	464.444	550	snps	intergenic_region	tnp981-tRNA	1124	730
fructose	2	3	F2_t3	876869	C	G	100	2.17523e-147	464.444	550	snps	missense_variant	amtB	243	1080
fructose	2	3	F2_t3	894624	T	+G/+G	94.96	3.43231e-143	464.444	550	indels	frameshift_variant	llmg_0924	6002	185
fructose	2	3	F2_t3	912618	T	A	100	5.67068e-139	464.444	550	snps	missense_variant	llmg_0944	136	488
fructose	2	3	F2_t3	912718	T	A	100	8.68324e-147	464.444	550	snps	missense_variant	llmg_0944	236	388
fructose	2	3	F2_t3	944820	A	M	16.87	1.07474e-09	464.444	550	snps	missense_variant	llmg_0981	195	1005
fructose	2	3	F2_t3	945239	G	+C/+C	96.15	9.72691e-97	464.444	550	indels	non_coding_transcript_exon_variant	tnp904	614	586
fructose	2	3	F2_t3	970845	C	A	100	2.43436e-120	464.444	550	snps	missense_variant	llmg_1005	232	711
fructose	2	3	F2_t3	977525	A	-C/-C	98.28	1.82071e-131	464.444	550	indels	frameshift_variant	lplA	1173	1303
fructose	2	3	F2_t3	994144	C	G	100	1.51143e-124	464.444	550	snps	missense_variant	llmg_1029	148	665
fructose	3	1	F3_t1	1007288	C	T	100	1.47562e-130	462.363	548	snps	synonymous_variant	bglP	689	1269
fructose	3	1	F3_t1	1061785	A	T	99.55	3.69749e-131	462.363	548	snps	missense_variant	llmg_1101	1248	104
fructose	3	1	F3_t1	107694	A	M	25.26	6.27371e-41	462.363	548	snps	missense_variant	relA	1897	1273
fructose	3	1	F3_t1	1093299	G	+C/+C	98.36	5.33204e-138	462.363	548	indels	frameshift_variant	llmg_1127	3978	1675
fructose	3	1	F3_t1	1093562	G	+C/+C	98.48	8.10331e-112	462.363	548	indels	frameshift_variant	llmg_1128	4241	1412
fructose	3	1	F3_t1	1098537	G	T	87.85	1.74966e-93	462.363	548	snps	stop_gained	sbcC	732	2658
fructose	3	1	F3_t1	1098538	A	C	87.96	1.37972e-94	462.363	548	snps	missense_variant	sbcC	733	2657
fructose	3	1	F3_t1	1098540	G	A	87.78	2.19362e-96	462.363	548	snps	missense_variant	sbcC	735	2655
fructose	3	1	F3_t1	1120236	G	-T/-T	88.89	1.49116e-104	462.363	548	indels	frameshift_variant	llmg_1152	910	1179
fructose	3	1	F3_t1	116074	T	K	66.67	2.89587e-133	462.363	548	snps	synonymous_variant	acpD	1667	171
fructose	3	1	F3_t1	116078	A	R	67.15	4.04246e-134	462.363	548	snps	missense_variant	acpD	1671	167
fructose	3	1	F3_t1	1201767	C	-T/-T	86.91	8.69431e-82	462.363	548	indels	intergenic_region	llmg_1230-tnp1077	1346	1401
fructose	3	1	F3_t1	1210278	G	+A/+A	94.47	1.90725e-110	462.363	548	indels	non_coding_transcript_exon_variant	llmg_pseudo_39	981	517
fructose	3	1	F3_t1	1223384	A	R	8.03	1.53724e-07	462.363	548	snps	intergenic_region	llmg_1251-llmg_1252	275	872
fructose	3	1	F3_t1	1223396	A	R	8.52	7.31007e-08	462.363	548	snps	intergenic_region	llmg_1251-llmg_1252	287	860
fructose	3	1	F3_t1	1223408	A	R	8.54	3.05408e-07	462.363	548	snps	intergenic_region	llmg_1251-llmg_1252	299	848
fructose	3	1	F3_t1	1277684	T	A	100	5.07857e-163	462.363	548	snps	missense_variant	llmg_1306	2224	689
fructose	3	1	F3_t1	1318541	G	-A/-A	96.93	1.73982e-88	462.363	548	indels	frameshift_variant	llmg_1344	90	1660
fructose	3	1	F3_t1	1321145	A	*/-ATGTTCGGCTCTTC	26.04	1.02497e-25	462.363	548	indels	intergenic_region	xpt-llmg_1347	293	668
fructose	3	1	F3_t1	1321205	C	Y	21.91	1.75288e-13	462.363	548	snps	intergenic_region	xpt-llmg_1347	353	608
fructose	3	1	F3_t1	1492365	T	A	100	3.27903e-158	462.363	548	snps	synonymous_variant	kinE	552	783
fructose	3	1	F3_t1	1500910	C	A	100	1.71314e-195	462.363	548	snps	missense_variant	llmg_1528	877	585
fructose	3	1	F3_t1	1532424	G	C	100	3.5594e-140	462.363	548	snps	missense_variant	llmg_1560	56	473
fructose	3	1	F3_t1	1572256	T	A	100	3.23233e-161	462.363	548	snps	intergenic_region	llmg_1598-deoD	542	885
fructose	3	1	F3_t1	1572258	G	A	100	8.09581e-162	462.363	548	snps	intergenic_region	llmg_1598-deoD	544	883
fructose	3	1	F3_t1	1588193	T	G	100	1.38364e-145	462.363	548	snps	missense_variant	ugd	296	887
fructose	3	1	F3_t1	1588245	T	A	100	1.45745e-133	462.363	548	snps	missense_variant	ugd	348	835
fructose	3	1	F3_t1	1588246	A	T	99.12	3.78997e-132	462.363	548	snps	missense_variant	ugd	349	834
fructose	3	1	F3_t1	1588356	T	A	100	2.14571e-150	462.363	548	snps	missense_variant	ugd	459	724
fructose	3	1	F3_t1	1610761	T	C	100	1.14432e-184	462.363	548	snps	missense_variant	llmg_1634	433	1285
fructose	3	1	F3_t1	1614128	G	+T/+T	96.88	1.11264e-138	462.363	548	indels	frameshift_variant	mleP	315	1148
fructose	3	1	F3_t1	1633930	T	W	25.27	1.22413e-23	462.363	548	snps	stop_gained	xerD	1158	523
fructose	3	1	F3_t1	1647858	A	R	9.29	8.11054e-09	462.363	548	snps	non_coding_transcript_exon_variant	tnp905	1139	1104
fructose	3	1	F3_t1	1681037	T	C	100	3.23233e-161	462.363	548	snps	missense_variant	pepV	555	992
fructose	3	1	F3_t1	1731090	T	C	99.66	7.63069e-174	462.363	548	snps	synonymous_variant	llmg_1749	113	1002
fructose	3	1	F3_t1	1817902	C	A	100	1.14432e-184	462.363	548	snps	missense_variant	xylS	902	1386
fructose	3	1	F3_t1	1826407	A	G	100	2.05713e-159	462.363	548	snps	synonymous_variant	llmg_1845	707	33
fructose	3	1	F3_t1	1826459	A	+T/+T	90.8	4.2474e-117	462.363	548	indels	intergenic_region	llmg_1845-cspB	19	504
fructose	3	1	F3_t1	1838903	T	C	100	1.82497e-183	462.363	548	snps	missense_variant	rmaB	697	217
fructose	3	1	F3_t1	185024	G	S	26.5	1.74564e-43	462.363	548	snps	missense_variant	llmg_0196	299	878
fructose	3	1	F3_t1	1853472	C	A	100	1.88212e-177	462.363	548	snps	missense_variant	glgP	2380	1778
fructose	3	1	F3_t1	1854998	T	A	100	2.82082e-188	462.363	548	snps	synonymous_variant	glgA	3906	252
fructose	3	1	F3_t1	1869108	C	*/-A	62.39	7.71881e-83	462.363	548	indels	frameshift_variant	xisTn5276	15	530
fructose	3	1	F3_t1	1871588	C	Y	5.99	7.11442e-07	462.363	548	snps	non_coding_transcript_exon_variant	tnpIS-LL6	877	315
fructose	3	1	F3_t1	1891450	C	A	100	1.85345e-180	462.363	548	snps	missense_variant	llmg_1911	903	257
fructose	3	1	F3_t1	1892381	A	M	17.86	4.79952e-20	462.363	548	snps	missense_variant	llmg_1912	674	327
fructose	3	1	F3_t1	1916378	A	-T/-T	99.75	1.3495e-235	462.363	548	indels	non_coding_transcript_exon_variant	llmg_pseudo_59	275	353
fructose	3	1	F3_t1	1921433	G	-T/-T	95.69	1.43686e-182	462.363	548	indels	frameshift_variant	llmg_1941	762	75
fructose	3	1	F3_t1	1921460	T	-C/-C	98.2	5.43063e-188	462.363	548	indels	frameshift_variant	llmg_1941	789	48
fructose	3	1	F3_t1	1921472	T	-C/-C	97.89	4.04838e-185	462.363	548	indels	frameshift_variant	llmg_1941	801	36
fructose	3	1	F3_t1	1921516	C	T	100	4.08535e-205	462.363	548	snps	intergenic_region	llmg_1941-glnP	8	379
fructose	3	1	F3_t1	1921528	G	-T/-T	94.74	4.27261e-175	462.363	548	indels	intergenic_region	llmg_1941-glnP	20	367
fructose	3	1	F3_t1	1921635	C	-T/-T	95.65	8.06451e-181	462.363	548	indels	intergenic_region	llmg_1941-glnP	127	260
fructose	3	1	F3_t1	1921650	A	-T/-T	83.05	8.06465e-137	462.363	548	indels	intergenic_region	llmg_1941-glnP	142	245
fructose	3	1	F3_t1	1921654	A	-G/-G	100	1.91096e-174	462.363	548	indels	intergenic_region	llmg_1941-glnP	146	241
fructose	3	1	F3_t1	1921663	C	-T/-T	99.06	1.5306e-184	462.363	548	indels	intergenic_region	llmg_1941-glnP	155	232
fructose	3	1	F3_t1	1921673	C	-A/-A	99.09	1.62528e-190	462.363	548	indels	intergenic_region	llmg_1941-glnP	165	222
fructose	3	1	F3_t1	1921679	A	-T/-T	98.19	8.35948e-187	462.363	548	indels	intergenic_region	llmg_1941-glnP	171	216
fructose	3	1	F3_t1	1921692	A	-G/-G	96.16	6.80733e-194	462.363	548	indels	intergenic_region	llmg_1941-glnP	184	203
fructose	3	1	F3_t1	1921701	T	-A/-A	84.93	2.22008e-149	462.363	548	indels	intergenic_region	llmg_1941-glnP	193	194
fructose	3	1	F3_t1	1921706	A	-T/-T	99.36	5.57126e-183	462.363	548	indels	intergenic_region	llmg_1941-glnP	198	189
fructose	3	1	F3_t1	1921716	A	-T/-T	96.67	7.4748e-194	462.363	548	indels	intergenic_region	llmg_1941-glnP	208	179
fructose	3	1	F3_t1	1921723	G	-A/-A	99.16	2.99759e-207	462.363	548	indels	intergenic_region	llmg_1941-glnP	215	172
fructose	3	1	F3_t1	1921742	A	-T/-T	94.69	8.68201e-193	462.363	548	indels	intergenic_region	llmg_1941-glnP	234	153
fructose	3	1	F3_t1	1921752	G	-A/-A	97.07	9.18616e-205	462.363	548	indels	intergenic_region	llmg_1941-glnP	244	143
fructose	3	1	F3_t1	1921775	C	-T/-T	96.81	2.97019e-203	462.363	548	indels	intergenic_region	llmg_1941-glnP	267	120
fructose	3	1	F3_t1	1921787	A	-G/-G	96.01	6.45376e-199	462.363	548	indels	intergenic_region	llmg_1941-glnP	279	108
fructose	3	1	F3_t1	1933214	G	C	100	2.73261e-194	462.363	548	snps	synonymous_variant	atpB	506	222
fructose	3	1	F3_t1	1933215	C	G	100	1.09136e-193	462.363	548	snps	missense_variant	atpB	507	221
fructose	3	1	F3_t1	1935398	C	-T/-T	96.07	1.26895e-161	462.363	548	indels	non_coding_transcript_exon_variant	comEC	741	1752
fructose	3	1	F3_t1	1942432	T	C	100	4.64131e-181	462.363	548	snps	missense_variant	llmg_1960	1117	1280
fructose	3	1	F3_t1	1942730	C	A	100	1.60514e-207	462.363	548	snps	intergenic_region	llmg_1960-tenA	1415	982
fructose	3	1	F3_t1	1978863	T	Y	66.84	2.43724e-109	462.363	548	snps	missense_variant	adhA	843	200
fructose	3	1	F3_t1	2044751	G	A	100	4.35867e-193	462.363	548	snps	missense_variant	ftsA	1293	107
fructose	3	1	F3_t1	2085725	T	Y	22.76	9.14568e-21	462.363	548	snps	missense_variant	ps442	1197	370
fructose	3	1	F3_t1	2112670	C	+T/+T	91.96	1.66354e-178	462.363	548	indels	intergenic_region	llmg_2151-llmg_2152	810	397
fructose	3	1	F3_t1	2122554	G	A	100	1.37831e-234	462.363	548	snps	missense_variant	cfa	1568	170
fructose	3	1	F3_t1	2122558	C	T	100	8.94004e-230	462.363	548	snps	missense_variant	cfa	1572	166
fructose	3	1	F3_t1	2135991	C	Y	10.32	1.00192e-10	462.363	548	snps	intergenic_region	SSU_rRNA_archaea-llmg_2168	5916	776
fructose	3	1	F3_t1	2180478	T	Y	64.75	1.30858e-97	462.363	548	snps	missense_variant	llmg_2216	247	185
fructose	3	1	F3_t1	218269	G	+C/+C	97.35	1.78777e-269	462.363	548	indels	frameshift_variant	llmg_0227	1041	11
fructose	3	1	F3_t1	2183053	G	-A/-A	93.83	3.43484e-227	462.363	548	indels	frameshift_variant	llmg_2218	1072	401
fructose	3	1	F3_t1	2188935	T	Y	67.11	1.2599e-106	462.363	548	snps	synonymous_variant	llmg_2226	995	501
fructose	3	1	F3_t1	2216886	T	C	88.89	1.23944e-152	462.363	548	snps	missense_variant	ps515	166	166
fructose	3	1	F3_t1	2230257	G	-A/-A	97.52	2.70869e-244	462.363	548	indels	frameshift_variant	llmg_2272	40	1757
fructose	3	1	F3_t1	2252058	A	W	23.56	2.0939e-30	462.363	548	snps	missense_variant	llmg_2300	82	864
fructose	3	1	F3_t1	2266724	T	C	100	7.10328e-269	462.363	548	snps	missense_variant	argR	28	1921
fructose	3	1	F3_t1	228760	C	Y	63.27	1.49297e-116	462.363	548	snps	missense_variant	llmg_0240	208	576
fructose	3	1	F3_t1	2388987	T	G	89.53	1.31283e-194	462.363	548	snps	non_coding_transcript_exon_variant	llmg_pseudo_75	1232	883
fructose	3	1	F3_t1	2458040	C	Y	68.56	6.19111e-117	462.363	548	snps	non_coding_transcript_exon_variant	llmg_pseudo_77	442	417
fructose	3	1	F3_t1	250825	C	Y	7.57	1.07396e-09	462.363	548	snps	intergenic_region	llmg_0263-fbp	1251	83
fructose	3	1	F3_t1	295026	T	C	100	6.01912e-296	462.363	548	snps	missense_variant	rimI2	117	356
fructose	3	1	F3_t1	311626	T	C	100	1.42667e-228	462.363	548	snps	missense_variant	lmrC	516	1209
fructose	3	1	F3_t1	438172	G	R	19.8	1.07155e-26	462.363	548	snps	missense_variant	msmK	654	789
fructose	3	1	F3_t1	447854	G	A	100	5.89693e-222	462.363	548	snps	missense_variant	llmg_0454	291	1341
fructose	3	1	F3_t1	549521	C	+T/+T	92.54	1.18286e-175	462.363	548	indels	intergenic_region	tnp905-tdk	193	196
fructose	3	1	F3_t1	589180	G	+C/+C	96.68	2.68756e-178	462.363	548	indels	intergenic_region	llmg_0600-llmg_0601	966	721
fructose	3	1	F3_t1	594325	T	A	100	2.02769e-162	462.363	548	snps	missense_variant	recJ	787	1565
fructose	3	1	F3_t1	599286	G	T	89.67	2.01105e-149	462.363	548	snps	missense_variant	greA	265	297
fructose	3	1	F3_t1	617310	A	C	100	1.88212e-177	462.363	548	snps	synonymous_variant	llmg_0628	23	1154
fructose	3	1	F3_t1	636585	C	-A/-A	95.96	3.70046e-170	462.363	548	indels	frameshift_variant	llmg_0642	1642	301
fructose	3	1	F3_t1	648314	T	K	8.71	4.12344e-09	462.363	548	snps	missense_variant	llmg_0653	1277	38
fructose	3	1	F3_t1	665823	T	K	10.23	1.35407e-07	462.363	548	snps	missense_variant	llmg_0669	709	385
fructose	3	1	F3_t1	672541	A	T	99.64	5.00487e-166	462.363	548	snps	synonymous_variant	llmg_0681	476	46
fructose	3	1	F3_t1	672676	T	Y	16.05	1.6589e-21	462.363	548	snps	intergenic_region	llmg_0681-tnp712	89	123
fructose	3	1	F3_t1	672705	T	G	100	8.34038e-242	462.363	548	snps	intergenic_region	llmg_0681-tnp712	118	94
fructose	3	1	F3_t1	674846	G	-A/-A	99.29	9.94284e-247	462.363	548	indels	intergenic_region	llmg_0683-llmg_pseudo_19	812	1709
fructose	3	1	F3_t1	67602	G	S	21.7	4.17318e-34	462.363	548	snps	missense_variant	pdhC	913	898
fructose	3	1	F3_t1	67607	T	W	21.19	4.48774e-32	462.363	548	snps	missense_variant	pdhC	918	893
fructose	3	1	F3_t1	678534	C	M	10.94	8.28607e-10	462.363	548	snps	missense_variant	llmg_0689	387	167
fructose	3	1	F3_t1	699096	T	Y	9.2	1.10344e-10	462.363	548	snps	missense_variant	tnp981	694	680
fructose	3	1	F3_t1	72496	T	G	87.36	1.449e-187	462.363	548	snps	missense_variant	llmg_0076	806	241
fructose	3	1	F3_t1	72497	G	T	87.13	1.27046e-186	462.363	548	snps	synonymous_variant	llmg_0076	807	240
fructose	3	1	F3_t1	732730	T	+C/+C	99.66	1.40218e-172	462.363	548	indels	frameshift_variant	malR	208	944
fructose	3	1	F3_t1	736748	C	A	87.92	7.41582e-116	462.363	548	snps	missense_variant	dxsB	671	1191
fructose	3	1	F3_t1	82555	G	S	21.28	1.26176e-38	462.363	548	snps	intergenic_region	llmg_0086-llmg_0087	289	907
fructose	3	1	F3_t1	827811	C	T	100	5.44911e-148	462.363	548	snps	intergenic_region	uxuA-uxuT	1229	32
fructose	3	1	F3_t1	869198	G	R	5.24	7.38337e-07	462.363	548	snps	intergenic_region	tnp981-tRNA	1124	730
fructose	3	1	F3_t1	876869	C	G	100	5.52318e-145	462.363	548	snps	missense_variant	amtB	243	1080
fructose	3	1	F3_t1	894624	T	+G/+G	96.6	4.80066e-158	462.363	548	indels	frameshift_variant	llmg_0924	6002	185
fructose	3	1	F3_t1	912618	T	A	100	3.13931e-167	462.363	548	snps	missense_variant	llmg_0944	136	488
fructose	3	1	F3_t1	912718	T	A	100	1.93995e-171	462.363	548	snps	missense_variant	llmg_0944	236	388
fructose	3	1	F3_t1	945239	G	+C/+C	96.03	5.05177e-80	462.363	548	indels	non_coding_transcript_exon_variant	tnp904	614	586
fructose	3	1	F3_t1	970845	C	A	100	3.51288e-143	462.363	548	snps	missense_variant	llmg_1005	232	711
fructose	3	1	F3_t1	977525	A	-C/-C	99.15	6.30084e-137	462.363	548	indels	frameshift_variant	lplA	1173	1303
fructose	3	1	F3_t1	994144	C	G	86.82	4.05242e-110	462.363	548	snps	missense_variant	llmg_1029	148	665
fructose	3	2	F3_t2	1007288	C	T	100	9.82138e-117	503.476	593	snps	synonymous_variant	bglP	689	1269
fructose	3	2	F3_t2	1061785	A	T	100	2.32145e-132	503.476	593	snps	missense_variant	llmg_1101	1248	104
fructose	3	2	F3_t2	1078651	C	Y	17.36	3.21078e-14	503.476	593	snps	missense_variant	pfk	469	641
fructose	3	2	F3_t2	1093299	G	+C/+C	98.55	1.97137e-156	503.476	593	indels	frameshift_variant	llmg_1127	3978	1675
fructose	3	2	F3_t2	1093562	G	+C/+C	98.67	1.78372e-128	503.476	593	indels	frameshift_variant	llmg_1128	4241	1412
fructose	3	2	F3_t2	1098537	G	T	100	2.20471e-144	503.476	593	snps	stop_gained	sbcC	732	2658
fructose	3	2	F3_t2	1098538	A	C	100	5.52318e-145	503.476	593	snps	missense_variant	sbcC	733	2657
fructose	3	2	F3_t2	1098540	G	A	99.18	1.38364e-145	503.476	593	snps	missense_variant	sbcC	735	2655
fructose	3	2	F3_t2	1120236	G	-T/-T	100	1.45745e-133	503.476	593	indels	frameshift_variant	llmg_1152	910	1179
fructose	3	2	F3_t2	116074	T	G	95.24	0	503.476	593	snps	synonymous_variant	acpD	1667	171
fructose	3	2	F3_t2	116078	A	G	95.31	0	503.476	593	snps	missense_variant	acpD	1671	167
fructose	3	2	F3_t2	1201767	C	-T/-T	83.14	5.45225e-68	503.476	593	indels	intergenic_region	llmg_1230-tnp1077	1346	1401
fructose	3	2	F3_t2	1210278	G	+A/+A	94.97	1.36483e-102	503.476	593	indels	non_coding_transcript_exon_variant	llmg_pseudo_39	981	517
fructose	3	2	F3_t2	1277684	T	A	100	1.32775e-154	503.476	593	snps	missense_variant	llmg_1306	2224	689
fructose	3	2	F3_t2	1318541	G	-A/-A	94.42	1.46174e-127	503.476	593	indels	frameshift_variant	llmg_1344	90	1660
fructose	3	2	F3_t2	1492365	T	A	100	1.29053e-160	503.476	593	snps	synonymous_variant	kinE	552	783
fructose	3	2	F3_t2	1500910	C	A	100	2.08663e-156	503.476	593	snps	missense_variant	llmg_1528	877	585
fructose	3	2	F3_t2	1532424	G	C	100	9.26478e-132	503.476	593	snps	missense_variant	llmg_1560	56	473
fructose	3	2	F3_t2	1543259	G	R	8.76	1.47395e-07	503.476	593	snps	missense_variant	fruC	600	317
fructose	3	2	F3_t2	1572256	T	A	99.61	3.37262e-152	503.476	593	snps	intergenic_region	llmg_1598-deoD	542	885
fructose	3	2	F3_t2	1572258	G	A	100	1.34639e-151	503.476	593	snps	intergenic_region	llmg_1598-deoD	544	883
fructose	3	2	F3_t2	1588193	T	G	100	6.16972e-118	503.476	593	snps	missense_variant	ugd	296	887
fructose	3	2	F3_t2	1588245	T	A	100	3.91848e-116	503.476	593	snps	missense_variant	ugd	348	835
fructose	3	2	F3_t2	1588246	A	T	98.97	1.89611e-112	503.476	593	snps	missense_variant	ugd	349	834
fructose	3	2	F3_t2	1588356	T	A	100	2.29251e-135	503.476	593	snps	missense_variant	ugd	459	724
fructose	3	2	F3_t2	1610761	T	C	100	1.29053e-160	503.476	593	snps	missense_variant	llmg_1634	433	1285
fructose	3	2	F3_t2	1614128	G	+T/+T	96.42	3.00381e-149	503.476	593	indels	frameshift_variant	mleP	315	1148
fructose	3	2	F3_t2	1647858	A	R	14.12	1.85363e-12	503.476	593	snps	non_coding_transcript_exon_variant	tnp905	1139	1104
fructose	3	2	F3_t2	1681037	T	C	100	5.07857e-163	503.476	593	snps	missense_variant	pepV	555	992
fructose	3	2	F3_t2	1731090	T	C	100	3.04701e-173	503.476	593	snps	synonymous_variant	llmg_1749	113	1002
fructose	3	2	F3_t2	1817902	C	A	100	3.27903e-158	503.476	593	snps	missense_variant	xylS	902	1386
fructose	3	2	F3_t2	1826407	A	G	100	1.42072e-139	503.476	593	snps	synonymous_variant	llmg_1845	707	33
fructose	3	2	F3_t2	1826459	A	+T/+T	93.06	1.85529e-120	503.476	593	indels	intergenic_region	llmg_1845-cspB	19	504
fructose	3	2	F3_t2	1838903	T	C	100	2.95566e-179	503.476	593	snps	missense_variant	rmaB	697	217
fructose	3	2	F3_t2	1853472	C	A	100	1.18029e-178	503.476	593	snps	missense_variant	glgP	2380	1778
fructose	3	2	F3_t2	1854998	T	A	100	7.17519e-186	503.476	593	snps	synonymous_variant	glgA	3906	252
fructose	3	2	F3_t2	1869108	C	-A/-A	87.8	4.11536e-125	503.476	593	indels	frameshift_variant	xisTn5276	15	530
fructose	3	2	F3_t2	1891450	C	A	100	5.07857e-163	503.476	593	snps	missense_variant	llmg_1911	903	257
fructose	3	2	F3_t2	1903710	G	R	8.33	1.76925e-08	503.476	593	snps	stop_gained	recD	2267	559
fructose	3	2	F3_t2	1916378	A	-T/-T	99.73	8.74442e-216	503.476	593	indels	non_coding_transcript_exon_variant	llmg_pseudo_59	275	353
fructose	3	2	F3_t2	1921433	G	-T/-T	97.59	2.87405e-160	503.476	593	indels	frameshift_variant	llmg_1941	762	75
fructose	3	2	F3_t2	1921460	T	-C/-C	97.59	2.87405e-160	503.476	593	indels	frameshift_variant	llmg_1941	789	48
fructose	3	2	F3_t2	1921472	T	-C/-C	98.29	2.26918e-165	503.476	593	indels	frameshift_variant	llmg_1941	801	36
fructose	3	2	F3_t2	1921516	C	T	100	4.42852e-190	503.476	593	snps	intergenic_region	llmg_1941-glnP	8	379
fructose	3	2	F3_t2	1921528	G	-T/-T	95.27	1.61225e-164	503.476	593	indels	intergenic_region	llmg_1941-glnP	20	367
fructose	3	2	F3_t2	1921635	C	-T/-T	94.82	2.81099e-168	503.476	593	indels	intergenic_region	llmg_1941-glnP	127	260
fructose	3	2	F3_t2	1921650	A	-T/-T	84.36	3.39604e-124	503.476	593	indels	intergenic_region	llmg_1941-glnP	142	245
fructose	3	2	F3_t2	1921654	A	-G/-G	99.23	7.18907e-152	503.476	593	indels	intergenic_region	llmg_1941-glnP	146	241
fructose	3	2	F3_t2	1921663	C	-T/-T	98.29	8.9092e-165	503.476	593	indels	intergenic_region	llmg_1941-glnP	155	232
fructose	3	2	F3_t2	1921673	C	-A/-A	98.37	1.09021e-173	503.476	593	indels	intergenic_region	llmg_1941-glnP	165	222
fructose	3	2	F3_t2	1921679	A	-T/-T	98.03	8.72497e-171	503.476	593	indels	intergenic_region	llmg_1941-glnP	171	216
fructose	3	2	F3_t2	1921692	A	-G/-G	96.01	1.70189e-172	503.476	593	indels	intergenic_region	llmg_1941-glnP	184	203
fructose	3	2	F3_t2	1921701	T	-A/-A	85.89	3.73223e-139	503.476	593	indels	intergenic_region	llmg_1941-glnP	193	194
fructose	3	2	F3_t2	1921706	A	-T/-T	99.3	8.01742e-167	503.476	593	indels	intergenic_region	llmg_1941-glnP	198	189
fructose	3	2	F3_t2	1921716	A	-T/-T	96.15	1.63664e-179	503.476	593	indels	intergenic_region	llmg_1941-glnP	208	179
fructose	3	2	F3_t2	1921723	G	-A/-A	97.91	6.76202e-187	503.476	593	indels	intergenic_region	llmg_1941-glnP	215	172
fructose	3	2	F3_t2	1921742	A	-T/-T	93.12	1.00274e-171	503.476	593	indels	intergenic_region	llmg_1941-glnP	234	153
fructose	3	2	F3_t2	1921752	G	-A/-A	97.68	3.53938e-191	503.476	593	indels	intergenic_region	llmg_1941-glnP	244	143
fructose	3	2	F3_t2	1921775	C	-T/-T	97.78	1.20596e-200	503.476	593	indels	intergenic_region	llmg_1941-glnP	267	120
fructose	3	2	F3_t2	1921787	A	-G/-G	95.42	2.97708e-193	503.476	593	indels	intergenic_region	llmg_1941-glnP	279	108
fructose	3	2	F3_t2	1933214	G	C	100	1.09136e-193	503.476	593	snps	synonymous_variant	atpB	506	222
fructose	3	2	F3_t2	1933215	C	G	100	2.73261e-194	503.476	593	snps	missense_variant	atpB	507	221
fructose	3	2	F3_t2	1935398	C	-T/-T	95.38	3.58758e-169	503.476	593	indels	non_coding_transcript_exon_variant	comEC	741	1752
fructose	3	2	F3_t2	1942432	T	C	100	1.23504e-169	503.476	593	snps	missense_variant	llmg_1960	1117	1280
fructose	3	2	F3_t2	1942730	C	A	100	1.82497e-183	503.476	593	snps	intergenic_region	llmg_1960-tenA	1415	982
fructose	3	2	F3_t2	1978863	T	C	94.77	5.61364e-177	503.476	593	snps	missense_variant	adhA	843	200
fructose	3	2	F3_t2	2044751	G	A	100	2.6459e-200	503.476	593	snps	missense_variant	ftsA	1293	107
fructose	3	2	F3_t2	2112670	C	+T/+T	92.24	2.04268e-161	503.476	593	indels	intergenic_region	llmg_2151-llmg_2152	810	397
fructose	3	2	F3_t2	2122554	G	A	100	6.41128e-207	503.476	593	snps	missense_variant	cfa	1568	170
fructose	3	2	F3_t2	2122558	C	T	100	9.89553e-212	503.476	593	snps	missense_variant	cfa	1572	166
fructose	3	2	F3_t2	2135991	C	Y	9.45	3.37119e-08	503.476	593	snps	intergenic_region	SSU_rRNA_archaea-llmg_2168	5916	776
fructose	3	2	F3_t2	2180478	T	C	94.01	1.73932e-184	503.476	593	snps	missense_variant	llmg_2216	247	185
fructose	3	2	F3_t2	218269	G	+C/+C	97.19	0	503.476	593	indels	frameshift_variant	llmg_0227	1041	11
fructose	3	2	F3_t2	2183053	G	-A/-A	94.65	2.48958e-229	503.476	593	indels	frameshift_variant	llmg_2218	1072	401
fructose	3	2	F3_t2	2188935	T	C	94.8	3.88471e-207	503.476	593	snps	synonymous_variant	llmg_2226	995	501
fructose	3	2	F3_t2	2216886	T	C	96.22	8.06693e-197	503.476	593	snps	missense_variant	ps515	166	166
fructose	3	2	F3_t2	2230257	G	-A/-A	98.71	6.69179e-222	503.476	593	indels	frameshift_variant	llmg_2272	40	1757
fructose	3	2	F3_t2	2266724	T	C	100	5.41146e-237	503.476	593	snps	missense_variant	argR	28	1921
fructose	3	2	F3_t2	228760	C	T	96.41	0	503.476	593	snps	missense_variant	llmg_0240	208	576
fructose	3	2	F3_t2	2388987	T	G	96.86	8.81012e-207	503.476	593	snps	non_coding_transcript_exon_variant	llmg_pseudo_75	1232	883
fructose	3	2	F3_t2	2458040	C	T	93.77	2.08624e-184	503.476	593	snps	non_coding_transcript_exon_variant	llmg_pseudo_77	442	417
fructose	3	2	F3_t2	295026	T	C	100	5.41146e-237	503.476	593	snps	missense_variant	rimI2	117	356
fructose	3	2	F3_t2	311626	T	C	100	6.9522e-192	503.476	593	snps	missense_variant	lmrC	516	1209
fructose	3	2	F3_t2	447854	G	A	100	4.15273e-202	503.476	593	snps	missense_variant	llmg_0454	291	1341
fructose	3	2	F3_t2	549521	C	+T/+T	87.55	2.35968e-118	503.476	593	indels	intergenic_region	tnp905-tdk	193	196
fructose	3	2	F3_t2	589180	G	+C/+C	96.2	7.02122e-140	503.476	593	indels	intergenic_region	llmg_0600-llmg_0601	966	721
fructose	3	2	F3_t2	594325	T	A	100	3.3258e-155	503.476	593	snps	missense_variant	recJ	787	1565
fructose	3	2	F3_t2	599286	G	T	94.88	1.4107e-130	503.476	593	snps	missense_variant	greA	265	297
fructose	3	2	F3_t2	617310	A	C	99.65	3.50752e-167	503.476	593	snps	synonymous_variant	llmg_0628	23	1154
fructose	3	2	F3_t2	636585	C	-A/-A	95.16	1.41661e-149	503.476	593	indels	frameshift_variant	llmg_0642	1642	301
fructose	3	2	F3_t2	672541	A	T	100	1.72556e-79	503.476	593	snps	synonymous_variant	llmg_0681	476	46
fructose	3	2	F3_t2	672705	T	G	100	2.43436e-120	503.476	593	snps	intergenic_region	llmg_0681-tnp712	118	94
fructose	3	2	F3_t2	674846	G	-A/-A	99.45	4.62303e-106	503.476	593	indels	intergenic_region	llmg_0683-llmg_pseudo_19	812	1709
fructose	3	2	F3_t2	72496	T	G	98.32	0	503.476	593	snps	missense_variant	llmg_0076	806	241
fructose	3	2	F3_t2	72497	G	T	98.31	0	503.476	593	snps	synonymous_variant	llmg_0076	807	240
fructose	3	2	F3_t2	732730	T	+C/+C	98.08	8.73451e-146	503.476	593	indels	frameshift_variant	malR	208	944
fructose	3	2	F3_t2	736748	C	A	97.17	1.4294e-154	503.476	593	snps	missense_variant	dxsB	671	1191
fructose	3	2	F3_t2	827811	C	T	100	5.15248e-160	503.476	593	snps	intergenic_region	uxuA-uxuT	1229	32
fructose	3	2	F3_t2	869198	G	R	8.24	7.4313e-08	503.476	593	snps	intergenic_region	tnp981-tRNA	1124	730
fructose	3	2	F3_t2	876869	C	G	100	3.83193e-122	503.476	593	snps	missense_variant	amtB	243	1080
fructose	3	2	F3_t2	894624	T	+G/+G	96.03	7.19514e-160	503.476	593	indels	frameshift_variant	llmg_0924	6002	185
fructose	3	2	F3_t2	912618	T	A	100	5.30072e-154	503.476	593	snps	missense_variant	llmg_0944	136	488
fructose	3	2	F3_t2	912718	T	A	100	3.41944e-149	503.476	593	snps	missense_variant	llmg_0944	236	388
fructose	3	2	F3_t2	945239	G	+C/+C	93.75	9.47197e-73	503.476	593	indels	non_coding_transcript_exon_variant	tnp904	614	586
fructose	3	2	F3_t2	970845	C	A	99.6	1.35138e-145	503.476	593	snps	missense_variant	llmg_1005	232	711
fructose	3	2	F3_t2	977525	A	-C/-C	98.39	5.70005e-141	503.476	593	indels	frameshift_variant	lplA	1173	1303
fructose	3	2	F3_t2	994144	C	G	99.03	1.31094e-119	503.476	593	snps	missense_variant	llmg_1029	148	665
fructose	3	3	F3_t3	1007288	C	T	100	0	1315.34	1460	snps	synonymous_variant	bglP	689	1269
fructose	3	3	F3_t3	1032810	T	W	3.55	1.18876e-08	1315.34	1460	snps	missense_variant	llmg_1073	968	931
fructose	3	3	F3_t3	1061785	A	T	100	0	1315.34	1460	snps	missense_variant	llmg_1101	1248	104
fructose	3	3	F3_t3	107694	A	C	99.75	0	1315.34	1460	snps	missense_variant	relA	1897	1273
fructose	3	3	F3_t3	1078234	C	M	20.32	2.51605e-59	1315.34	1460	snps	missense_variant	pfk	52	1058
fructose	3	3	F3_t3	1078641	C	Y	72.41	1.89414e-245	1315.34	1460	snps	missense_variant	pfk	459	651
fructose	3	3	F3_t3	1078753	T	Y	3.16	1.21932e-08	1315.34	1460	snps	missense_variant	pfk	571	539
fructose	3	3	F3_t3	1093299	G	+C/+C	98.04	0	1315.34	1460	indels	frameshift_variant	llmg_1127	3978	1675
fructose	3	3	F3_t3	1093562	G	+C/+C	98.54	0	1315.34	1460	indels	frameshift_variant	llmg_1128	4241	1412
fructose	3	3	F3_t3	1098537	G	T	75.66	7.89547e-254	1315.34	1460	snps	stop_gained	sbcC	732	2658
fructose	3	3	F3_t3	1098538	A	C	75.66	7.89547e-254	1315.34	1460	snps	missense_variant	sbcC	733	2657
fructose	3	3	F3_t3	1098540	G	A	76.13	1.17649e-255	1315.34	1460	snps	missense_variant	sbcC	735	2655
fructose	3	3	F3_t3	1120236	G	-T/-T	78.94	9.69994e-306	1315.34	1460	indels	frameshift_variant	llmg_1152	910	1179
fructose	3	3	F3_t3	1140974	C	S	2.92	1.01314e-07	1315.34	1460	snps	missense_variant	llmg_1173	714	496
fructose	3	3	F3_t3	115524	T	K	1.87	3.62399e-07	1315.34	1460	snps	synonymous_variant	tnp904	1117	721
fructose	3	3	F3_t3	1201767	C	-T/-T	85.26	4.38793e-288	1315.34	1460	indels	intergenic_region	llmg_1230-tnp1077	1346	1401
fructose	3	3	F3_t3	1203436	C	M	5.03	6.40991e-10	1315.34	1460	snps	missense_variant	llmg_1232	195	1341
fructose	3	3	F3_t3	1210278	G	+A/+A	95.46	0	1315.34	1460	indels	non_coding_transcript_exon_variant	llmg_pseudo_39	981	517
fructose	3	3	F3_t3	1223360	A	R	4.29	9.91118e-12	1315.34	1460	snps	intergenic_region	llmg_1251-llmg_1252	251	896
fructose	3	3	F3_t3	1223372	A	R	5.41	7.59586e-15	1315.34	1460	snps	intergenic_region	llmg_1251-llmg_1252	263	884
fructose	3	3	F3_t3	1223384	A	R	6.67	2.64251e-18	1315.34	1460	snps	intergenic_region	llmg_1251-llmg_1252	275	872
fructose	3	3	F3_t3	1223396	A	R	6.63	2.23662e-17	1315.34	1460	snps	intergenic_region	llmg_1251-llmg_1252	287	860
fructose	3	3	F3_t3	1223408	A	R	6.03	8.41993e-16	1315.34	1460	snps	intergenic_region	llmg_1251-llmg_1252	299	848
fructose	3	3	F3_t3	1223420	A	R	4.65	4.739e-12	1315.34	1460	snps	intergenic_region	llmg_1251-llmg_1252	311	836
fructose	3	3	F3_t3	1223426	G	R	5.75	3.00529e-14	1315.34	1460	snps	intergenic_region	llmg_1251-llmg_1252	317	830
fructose	3	3	F3_t3	1223432	A	R	5.42	6.33288e-14	1315.34	1460	snps	intergenic_region	llmg_1251-llmg_1252	323	824
fructose	3	3	F3_t3	1223444	A	R	4.24	8.23162e-11	1315.34	1460	snps	intergenic_region	llmg_1251-llmg_1252	335	812
fructose	3	3	F3_t3	1223450	G	R	4.09	6.87693e-10	1315.34	1460	snps	intergenic_region	llmg_1251-llmg_1252	341	806
fructose	3	3	F3_t3	1223473	T	Y	2.98	4.0995e-07	1315.34	1460	snps	intergenic_region	llmg_1251-llmg_1252	364	783
fructose	3	3	F3_t3	1223479	C	Y	2.98	8.26225e-07	1315.34	1460	snps	intergenic_region	llmg_1251-llmg_1252	370	777
fructose	3	3	F3_t3	1223493	A	R	3.12	4.06872e-07	1315.34	1460	snps	intergenic_region	llmg_1251-llmg_1252	384	763
fructose	3	3	F3_t3	1223504	A	R	2.82	8.32682e-07	1315.34	1460	snps	intergenic_region	llmg_1251-llmg_1252	395	752
fructose	3	3	F3_t3	1223509	T	Y	3.17	2.01386e-07	1315.34	1460	snps	intergenic_region	llmg_1251-llmg_1252	400	747
fructose	3	3	F3_t3	1223528	A	R	2.84	8.31706e-07	1315.34	1460	snps	intergenic_region	llmg_1251-llmg_1252	419	728
fructose	3	3	F3_t3	1223541	A	R	2.88	4.11941e-07	1315.34	1460	snps	intergenic_region	llmg_1251-llmg_1252	432	715
fructose	3	3	F3_t3	1277684	T	A	100	0	1315.34	1460	snps	missense_variant	llmg_1306	2224	689
fructose	3	3	F3_t3	1318541	G	-A/-A	94.44	5.22327e-275	1315.34	1460	indels	frameshift_variant	llmg_1344	90	1660
fructose	3	3	F3_t3	1492365	T	A	100	0	1315.34	1460	snps	synonymous_variant	kinE	552	783
fructose	3	3	F3_t3	1500910	C	A	99.86	0	1315.34	1460	snps	missense_variant	llmg_1528	877	585
fructose	3	3	F3_t3	1532424	G	C	100	0	1315.34	1460	snps	missense_variant	llmg_1560	56	473
fructose	3	3	F3_t3	1572256	T	A	100	0	1315.34	1460	snps	intergenic_region	llmg_1598-deoD	542	885
fructose	3	3	F3_t3	1572258	G	A	100	0	1315.34	1460	snps	intergenic_region	llmg_1598-deoD	544	883
fructose	3	3	F3_t3	1588193	T	G	100	0	1315.34	1460	snps	missense_variant	ugd	296	887
fructose	3	3	F3_t3	1588245	T	A	100	0	1315.34	1460	snps	missense_variant	ugd	348	835
fructose	3	3	F3_t3	1588246	A	T	99.68	0	1315.34	1460	snps	missense_variant	ugd	349	834
fructose	3	3	F3_t3	1588356	T	A	100	0	1315.34	1460	snps	missense_variant	ugd	459	724
fructose	3	3	F3_t3	1610761	T	C	100	0	1315.34	1460	snps	missense_variant	llmg_1634	433	1285
fructose	3	3	F3_t3	1614128	G	+T/+T	97.3	0	1315.34	1460	indels	frameshift_variant	mleP	315	1148
fructose	3	3	F3_t3	1633930	T	A	99.6	0	1315.34	1460	snps	stop_gained	xerD	1158	523
fructose	3	3	F3_t3	1647858	A	R	13.64	9.6501e-39	1315.34	1460	snps	non_coding_transcript_exon_variant	tnp905	1139	1104
fructose	3	3	F3_t3	1672327	T	Y	2.34	8.52177e-07	1315.34	1460	snps	non_coding_transcript_exon_variant	tnpIS-LL6	878	1807
fructose	3	3	F3_t3	1672539	T	Y	3.16	3.66025e-10	1315.34	1460	snps	non_coding_transcript_exon_variant	tnpIS-LL6	1090	1595
fructose	3	3	F3_t3	1681037	T	C	99.86	0	1315.34	1460	snps	missense_variant	pepV	555	992
fructose	3	3	F3_t3	1687890	T	W	5.69	3.62355e-15	1315.34	1460	snps	non_coding_transcript_exon_variant	tnpIS-LL6	856	1402
fructose	3	3	F3_t3	1731090	T	C	100	0	1315.34	1460	snps	synonymous_variant	llmg_1749	113	1002
fructose	3	3	F3_t3	1817902	C	A	100	0	1315.34	1460	snps	missense_variant	xylS	902	1386
fructose	3	3	F3_t3	1823525	C	Y	3.99	1.11181e-13	1315.34	1460	snps	missense_variant	llmg_1841	1929	37
fructose	3	3	F3_t3	1823561	T	K	4.74	4.20294e-16	1315.34	1460	snps	missense_variant	llmg_1841	1965	1
fructose	3	3	F3_t3	1826407	A	G	100	0	1315.34	1460	snps	synonymous_variant	llmg_1845	707	33
fructose	3	3	F3_t3	1826459	A	+T/+T	92.41	0	1315.34	1460	indels	intergenic_region	llmg_1845-cspB	19	504
fructose	3	3	F3_t3	1838903	T	C	99.89	0	1315.34	1460	snps	missense_variant	rmaB	697	217
fructose	3	3	F3_t3	185024	G	C	99.8	0	1315.34	1460	snps	missense_variant	llmg_0196	299	878
fructose	3	3	F3_t3	1853472	C	A	100	0	1315.34	1460	snps	missense_variant	glgP	2380	1778
fructose	3	3	F3_t3	1854998	T	A	100	0	1315.34	1460	snps	synonymous_variant	glgA	3906	252
fructose	3	3	F3_t3	1870991	A	R	2.64	5.10985e-08	1315.34	1460	snps	non_coding_transcript_exon_variant	tnpIS-LL6	280	912
fructose	3	3	F3_t3	1871588	C	Y	3.73	2.64541e-11	1315.34	1460	snps	non_coding_transcript_exon_variant	tnpIS-LL6	877	315
fructose	3	3	F3_t3	1871800	T	Y	3.04	2.82342e-11	1315.34	1460	snps	non_coding_transcript_exon_variant	tnpIS-LL6	1089	103
fructose	3	3	F3_t3	1871820	G	R	4.76	8.49399e-19	1315.34	1460	snps	non_coding_transcript_exon_variant	tnpIS-LL6	1109	83
fructose	3	3	F3_t3	1891450	C	A	100	0	1315.34	1460	snps	missense_variant	llmg_1911	903	257
fructose	3	3	F3_t3	1892381	A	C	99.59	0	1315.34	1460	snps	missense_variant	llmg_1912	674	327
fructose	3	3	F3_t3	1916378	A	-T/-T	99.15	0	1315.34	1460	indels	non_coding_transcript_exon_variant	llmg_pseudo_59	275	353
fructose	3	3	F3_t3	1921433	G	-T/-T	97.32	0	1315.34	1460	indels	frameshift_variant	llmg_1941	762	75
fructose	3	3	F3_t3	1921460	T	-C/-C	97.36	0	1315.34	1460	indels	frameshift_variant	llmg_1941	789	48
fructose	3	3	F3_t3	1921472	T	-C/-C	97.04	0	1315.34	1460	indels	frameshift_variant	llmg_1941	801	36
fructose	3	3	F3_t3	1921516	C	T	100	0	1315.34	1460	snps	intergenic_region	llmg_1941-glnP	8	379
fructose	3	3	F3_t3	1921528	G	-T/-T	93.84	0	1315.34	1460	indels	intergenic_region	llmg_1941-glnP	20	367
fructose	3	3	F3_t3	1921635	C	-T/-T	95.9	0	1315.34	1460	indels	intergenic_region	llmg_1941-glnP	127	260
fructose	3	3	F3_t3	1921650	A	-T/-T	83.57	0	1315.34	1460	indels	intergenic_region	llmg_1941-glnP	142	245
fructose	3	3	F3_t3	1921654	A	-G/-G	98.61	0	1315.34	1460	indels	intergenic_region	llmg_1941-glnP	146	241
fructose	3	3	F3_t3	1921663	C	-T/-T	98.41	0	1315.34	1460	indels	intergenic_region	llmg_1941-glnP	155	232
fructose	3	3	F3_t3	1921673	C	-A/-A	97.88	0	1315.34	1460	indels	intergenic_region	llmg_1941-glnP	165	222
fructose	3	3	F3_t3	1921679	A	-T/-T	97.08	0	1315.34	1460	indels	intergenic_region	llmg_1941-glnP	171	216
fructose	3	3	F3_t3	1921692	A	-G/-G	95.87	0	1315.34	1460	indels	intergenic_region	llmg_1941-glnP	184	203
fructose	3	3	F3_t3	1921701	T	-A/-A	84.44	0	1315.34	1460	indels	intergenic_region	llmg_1941-glnP	193	194
fructose	3	3	F3_t3	1921706	A	-T/-T	99.46	0	1315.34	1460	indels	intergenic_region	llmg_1941-glnP	198	189
fructose	3	3	F3_t3	1921716	A	-T/-T	98.18	0	1315.34	1460	indels	intergenic_region	llmg_1941-glnP	208	179
fructose	3	3	F3_t3	1921723	G	-A/-A	98.1	0	1315.34	1460	indels	intergenic_region	llmg_1941-glnP	215	172
fructose	3	3	F3_t3	1921742	A	-T/-T	93.19	0	1315.34	1460	indels	intergenic_region	llmg_1941-glnP	234	153
fructose	3	3	F3_t3	1921752	G	-A/-A	96.7	0	1315.34	1460	indels	intergenic_region	llmg_1941-glnP	244	143
fructose	3	3	F3_t3	1921775	C	-T/-T	96.55	0	1315.34	1460	indels	intergenic_region	llmg_1941-glnP	267	120
fructose	3	3	F3_t3	1921787	A	-G/-G	94.35	0	1315.34	1460	indels	intergenic_region	llmg_1941-glnP	279	108
fructose	3	3	F3_t3	1933214	G	C	99.9	0	1315.34	1460	snps	synonymous_variant	atpB	506	222
fructose	3	3	F3_t3	1933215	C	G	99.7	0	1315.34	1460	snps	missense_variant	atpB	507	221
fructose	3	3	F3_t3	1935398	C	-T/-T	94.22	0	1315.34	1460	indels	non_coding_transcript_exon_variant	comEC	741	1752
fructose	3	3	F3_t3	1942432	T	C	100	0	1315.34	1460	snps	missense_variant	llmg_1960	1117	1280
fructose	3	3	F3_t3	1942730	C	A	100	0	1315.34	1460	snps	intergenic_region	llmg_1960-tenA	1415	982
fructose	3	3	F3_t3	2044751	G	A	100	0	1315.34	1460	snps	missense_variant	ftsA	1293	107
fructose	3	3	F3_t3	2085725	T	C	99.6	0	1315.34	1460	snps	missense_variant	ps442	1197	370
fructose	3	3	F3_t3	2112670	C	+T/+T	92.53	0	1315.34	1460	indels	intergenic_region	llmg_2151-llmg_2152	810	397
fructose	3	3	F3_t3	2119559	C	Y	3.14	2.46169e-08	1315.34	1460	snps	intergenic_region	llmg_2158-llmg_2159	216	1427
fructose	3	3	F3_t3	2122554	G	A	99.89	0	1315.34	1460	snps	missense_variant	cfa	1568	170
fructose	3	3	F3_t3	2122558	C	T	99.89	0	1315.34	1460	snps	missense_variant	cfa	1572	166
fructose	3	3	F3_t3	2135991	C	Y	8.26	2.85352e-20	1315.34	1460	snps	intergenic_region	SSU_rRNA_archaea-llmg_2168	5916	776
fructose	3	3	F3_t3	2143208	T	K	3.16	6.04687e-09	1315.34	1460	snps	synonymous_variant	tnp904	1117	1460
fructose	3	3	F3_t3	218269	G	+C/+C	98.37	0	1315.34	1460	indels	frameshift_variant	llmg_0227	1041	11
fructose	3	3	F3_t3	2183053	G	-A/-A	94.29	0	1315.34	1460	indels	frameshift_variant	llmg_2218	1072	401
fructose	3	3	F3_t3	2216396	T	Y	1.87	7.01097e-07	1315.34	1460	snps	synonymous_variant	ps516	481	324
fructose	3	3	F3_t3	2216886	T	C	99.5	0	1315.34	1460	snps	missense_variant	ps515	166	166
fructose	3	3	F3_t3	2220880	T	K	2.1	1.8456e-07	1315.34	1460	snps	intergenic_region	ps507-ps506	12	291
fructose	3	3	F3_t3	2230257	G	-A/-A	97.62	0	1315.34	1460	indels	frameshift_variant	llmg_2272	40	1757
fructose	3	3	F3_t3	2340331	A	*/-C	2.52	6.42198e-09	1315.34	1460	indels	non_coding_transcript_exon_variant	llmg_pseudo_73	2264	65
fructose	3	3	F3_t3	2388987	T	G	100	0	1315.34	1460	snps	non_coding_transcript_exon_variant	llmg_pseudo_75	1232	883
fructose	3	3	F3_t3	2487744	G	R	1.61	9.79409e-08	1315.34	1460	snps	synonymous_variant	ps609	404	401
fructose	3	3	F3_t3	2487810	C	M	1.69	1.89066e-07	1315.34	1460	snps	synonymous_variant	ps609	470	335
fructose	3	3	F3_t3	2489386	T	Y	1.32	3.7379e-07	1315.34	1460	snps	synonymous_variant	ps610	1241	615
fructose	3	3	F3_t3	2490809	C	S	1.81	6.75701e-09	1315.34	1460	snps	intergenic_region	ps611-ps612	808	7
fructose	3	3	F3_t3	250825	C	T	99.82	0	1315.34	1460	snps	intergenic_region	llmg_0263-fbp	1251	83
fructose	3	3	F3_t3	262368	A	*/-T	4.95	3.22673e-18	1315.34	1460	indels	intergenic_region	luxS-llmg_0274	105	647
fructose	3	3	F3_t3	295026	T	C	99.93	0	1315.34	1460	snps	missense_variant	rimI2	117	356
fructose	3	3	F3_t3	311626	T	C	99.92	0	1315.34	1460	snps	missense_variant	lmrC	516	1209
fructose	3	3	F3_t3	33869	G	K	1.27	7.24217e-07	1315.34	1460	snps	synonymous_variant	ps128	141	237
fructose	3	3	F3_t3	438172	G	A	96.63	0	1315.34	1460	snps	missense_variant	msmK	654	789
fructose	3	3	F3_t3	447854	G	A	99.91	0	1315.34	1460	snps	missense_variant	llmg_0454	291	1341
fructose	3	3	F3_t3	549521	C	+T/+T	89.2	0	1315.34	1460	indels	intergenic_region	tnp905-tdk	193	196
fructose	3	3	F3_t3	589180	G	+C/+C	97.69	0	1315.34	1460	indels	intergenic_region	llmg_0600-llmg_0601	966	721
fructose	3	3	F3_t3	594325	T	A	100	0	1315.34	1460	snps	missense_variant	recJ	787	1565
fructose	3	3	F3_t3	599286	G	T	100	0	1315.34	1460	snps	missense_variant	greA	265	297
fructose	3	3	F3_t3	601071	C	M	5.07	3.2459e-14	1315.34	1460	snps	missense_variant	llmg_0612	40	1338
fructose	3	3	F3_t3	617310	A	C	99.68	0	1315.34	1460	snps	synonymous_variant	llmg_0628	23	1154
fructose	3	3	F3_t3	636585	C	-A/-A	95.26	0	1315.34	1460	indels	frameshift_variant	llmg_0642	1642	301
fructose	3	3	F3_t3	647237	C	M	3.14	2.46169e-08	1315.34	1460	snps	synonymous_variant	llmg_0652	200	1115
fructose	3	3	F3_t3	648314	T	K	6.15	2.85507e-18	1315.34	1460	snps	missense_variant	llmg_0653	1277	38
fructose	3	3	F3_t3	650356	C	Y	4.16	1.79354e-15	1315.34	1460	snps	synonymous_variant	tnp982	811	174
fructose	3	3	F3_t3	650434	C	Y	2.44	1.25999e-08	1315.34	1460	snps	synonymous_variant	tnp982	889	96
fructose	3	3	F3_t3	650437	A	R	2.2	9.44887e-08	1315.34	1460	snps	synonymous_variant	tnp982	892	93
fructose	3	3	F3_t3	67602	G	C	99.81	0	1315.34	1460	snps	missense_variant	pdhC	913	898
fructose	3	3	F3_t3	67607	T	A	99.73	0	1315.34	1460	snps	missense_variant	pdhC	918	893
fructose	3	3	F3_t3	699485	G	R	6.76	9.92635e-28	1315.34	1460	snps	synonymous_variant	tnp981	1083	291
fructose	3	3	F3_t3	699715	G	R	2.79	1.22962e-08	1315.34	1460	snps	intergenic_region	llmg_pseudo_20-llmg_0715	1313	61
fructose	3	3	F3_t3	72496	T	G	100	0	1315.34	1460	snps	missense_variant	llmg_0076	806	241
fructose	3	3	F3_t3	72497	G	T	100	0	1315.34	1460	snps	synonymous_variant	llmg_0076	807	240
fructose	3	3	F3_t3	736748	C	A	100	0	1315.34	1460	snps	missense_variant	dxsB	671	1191
fructose	3	3	F3_t3	82555	G	C	99.56	0	1315.34	1460	snps	intergenic_region	llmg_0086-llmg_0087	289	907
fructose	3	3	F3_t3	827811	C	T	100	0	1315.34	1460	snps	intergenic_region	uxuA-uxuT	1229	32
fructose	3	3	F3_t3	869198	G	R	6.21	4.17976e-20	1315.34	1460	snps	intergenic_region	tnp981-tRNA	1124	730
fructose	3	3	F3_t3	876869	C	G	100	0	1315.34	1460	snps	missense_variant	amtB	243	1080
fructose	3	3	F3_t3	894624	T	+G/+G	95.38	0	1315.34	1460	indels	frameshift_variant	llmg_0924	6002	185
fructose	3	3	F3_t3	912618	T	A	100	0	1315.34	1460	snps	missense_variant	llmg_0944	136	488
fructose	3	3	F3_t3	912718	T	A	100	0	1315.34	1460	snps	missense_variant	llmg_0944	236	388
fructose	3	3	F3_t3	945239	G	+C/+C	96.56	2.57405e-281	1315.34	1460	indels	non_coding_transcript_exon_variant	tnp904	614	586
fructose	3	3	F3_t3	945464	A	M	3.99	1.40041e-09	1315.34	1460	snps	non_coding_transcript_exon_variant	tnp904	839	361
fructose	3	3	F3_t3	945741	T	K	2.48	8.46668e-07	1315.34	1460	snps	non_coding_transcript_exon_variant	tnp904	1116	84
fructose	3	3	F3_t3	970845	C	A	100	0	1315.34	1460	snps	missense_variant	llmg_1005	232	711
fructose	3	3	F3_t3	977525	A	-C/-C	97.74	0	1315.34	1460	indels	frameshift_variant	lplA	1173	1303
fructose	3	3	F3_t3	994144	C	G	75.67	4.56002e-287	1315.34	1460	snps	missense_variant	llmg_1029	148	665
fructose	4	1	F4_t1	1007288	C	T	100	1.68576e-198	593.773	691	snps	synonymous_variant	bglP	689	1269
fructose	4	1	F4_t1	1061785	A	T	100	6.9522e-192	593.773	691	snps	missense_variant	llmg_1101	1248	104
fructose	4	1	F4_t1	107694	A	M	14.88	2.29085e-22	593.773	691	snps	missense_variant	relA	1897	1273
fructose	4	1	F4_t1	1093299	G	+C/+C	98.01	2.22559e-196	593.773	691	indels	frameshift_variant	llmg_1127	3978	1675
fructose	4	1	F4_t1	1093562	G	+C/+C	98.16	2.16448e-184	593.773	691	indels	frameshift_variant	llmg_1128	4241	1412
fructose	4	1	F4_t1	1098537	G	T	91.08	2.66408e-147	593.773	691	snps	stop_gained	sbcC	732	2658
fructose	4	1	F4_t1	1098538	A	C	91.75	4.68125e-150	593.773	691	snps	missense_variant	sbcC	733	2657
fructose	4	1	F4_t1	1098540	G	A	91.48	4.37909e-150	593.773	691	snps	missense_variant	sbcC	735	2655
fructose	4	1	F4_t1	1120236	G	-T/-T	83.23	9.21224e-125	593.773	691	indels	frameshift_variant	llmg_1152	910	1179
fructose	4	1	F4_t1	116074	T	K	71.77	1.07847e-143	593.773	691	snps	synonymous_variant	acpD	1667	171
fructose	4	1	F4_t1	116078	A	R	71.67	5.02493e-144	593.773	691	snps	missense_variant	acpD	1671	167
fructose	4	1	F4_t1	1201767	C	-T/-T	84.49	1.81189e-99	593.773	691	indels	intergenic_region	llmg_1230-tnp1077	1346	1401
fructose	4	1	F4_t1	1210278	G	+A/+A	94.37	4.23564e-144	593.773	691	indels	non_coding_transcript_exon_variant	llmg_pseudo_39	981	517
fructose	4	1	F4_t1	1277684	T	A	99.69	1.40693e-193	593.773	691	snps	missense_variant	llmg_1306	2224	689
fructose	4	1	F4_t1	1318541	G	-A/-A	93.82	1.09e-129	593.773	691	indels	frameshift_variant	llmg_1344	90	1660
fructose	4	1	F4_t1	1492365	T	A	100	1.76861e-189	593.773	691	snps	synonymous_variant	kinE	552	783
fructose	4	1	F4_t1	1500910	C	A	100	6.0993e-216	593.773	691	snps	missense_variant	llmg_1528	877	585
fructose	4	1	F4_t1	1532424	G	C	100	8.21306e-159	593.773	691	snps	missense_variant	llmg_1560	56	473
fructose	4	1	F4_t1	1572256	T	A	100	1.05678e-199	593.773	691	snps	intergenic_region	llmg_1598-deoD	542	885
fructose	4	1	F4_t1	1572258	G	A	100	4.22076e-199	593.773	691	snps	intergenic_region	llmg_1598-deoD	544	883
fructose	4	1	F4_t1	1588193	T	G	99.66	5.57999e-172	593.773	691	snps	missense_variant	ugd	296	887
fructose	4	1	F4_t1	1588245	T	A	100	2.02769e-162	593.773	691	snps	missense_variant	ugd	348	835
fructose	4	1	F4_t1	1588246	A	T	99.28	4.89607e-162	593.773	691	snps	missense_variant	ugd	349	834
fructose	4	1	F4_t1	1588356	T	A	100	1.99834e-165	593.773	691	snps	missense_variant	ugd	459	724
fructose	4	1	F4_t1	1610761	T	C	100	8.21306e-159	593.773	691	snps	missense_variant	llmg_1634	433	1285
fructose	4	1	F4_t1	1614128	G	+T/+T	96.55	3.83434e-172	593.773	691	indels	frameshift_variant	mleP	315	1148
fructose	4	1	F4_t1	1633930	T	W	16.26	1.1114e-17	593.773	691	snps	stop_gained	xerD	1158	523
fructose	4	1	F4_t1	1647858	A	R	12.11	3.33496e-15	593.773	691	snps	non_coding_transcript_exon_variant	tnp905	1139	1104
fructose	4	1	F4_t1	1681037	T	C	100	1.16225e-181	593.773	691	snps	missense_variant	pepV	555	992
fructose	4	1	F4_t1	1731090	T	C	100	2.43633e-215	593.773	691	snps	synonymous_variant	llmg_1749	113	1002
fructose	4	1	F4_t1	1817902	C	A	100	1.60514e-207	593.773	691	snps	missense_variant	xylS	902	1386
fructose	4	1	F4_t1	1826407	A	G	100	2.6459e-200	593.773	691	snps	synonymous_variant	llmg_1845	707	33
fructose	4	1	F4_t1	1826459	A	+T/+T	93.53	5.91713e-169	593.773	691	indels	intergenic_region	llmg_1845-cspB	19	504
fructose	4	1	F4_t1	1838903	T	C	100	8.94004e-230	593.773	691	snps	missense_variant	rmaB	697	217
fructose	4	1	F4_t1	185024	G	S	15.59	1.15669e-24	593.773	691	snps	missense_variant	llmg_0196	299	878
fructose	4	1	F4_t1	1853472	C	A	100	3.69552e-223	593.773	691	snps	missense_variant	glgP	2380	1778
fructose	4	1	F4_t1	1854998	T	A	100	7.28795e-183	593.773	691	snps	synonymous_variant	glgA	3906	252
fructose	4	1	F4_t1	1869108	C	*/-A	68.28	1.85858e-95	593.773	691	indels	frameshift_variant	xisTn5276	15	530
fructose	4	1	F4_t1	1891450	C	A	100	1.52694e-216	593.773	691	snps	missense_variant	llmg_1911	903	257
fructose	4	1	F4_t1	1892381	A	M	15.28	1.57256e-19	593.773	691	snps	missense_variant	llmg_1912	674	327
fructose	4	1	F4_t1	1916378	A	-T/-T	99.47	1.64809e-222	593.773	691	indels	non_coding_transcript_exon_variant	llmg_pseudo_59	275	353
fructose	4	1	F4_t1	1921433	G	-T/-T	96.84	1.17598e-239	593.773	691	indels	frameshift_variant	llmg_1941	762	75
fructose	4	1	F4_t1	1921460	T	-C/-C	98.35	1.01529e-239	593.773	691	indels	frameshift_variant	llmg_1941	789	48
fructose	4	1	F4_t1	1921472	T	-C/-C	97.14	3.74674e-229	593.773	691	indels	frameshift_variant	llmg_1941	801	36
fructose	4	1	F4_t1	1921516	C	T	100	4.61348e-264	593.773	691	snps	intergenic_region	llmg_1941-glnP	8	379
fructose	4	1	F4_t1	1921528	G	-T/-T	93.74	3.66301e-223	593.773	691	indels	intergenic_region	llmg_1941-glnP	20	367
fructose	4	1	F4_t1	1921635	C	-T/-T	95.47	1.68887e-218	593.773	691	indels	intergenic_region	llmg_1941-glnP	127	260
fructose	4	1	F4_t1	1921650	A	-T/-T	82.98	5.70186e-166	593.773	691	indels	intergenic_region	llmg_1941-glnP	142	245
fructose	4	1	F4_t1	1921654	A	-G/-G	99.15	1.15743e-203	593.773	691	indels	intergenic_region	llmg_1941-glnP	146	241
fructose	4	1	F4_t1	1921663	C	-T/-T	98.16	3.54876e-214	593.773	691	indels	intergenic_region	llmg_1941-glnP	155	232
fructose	4	1	F4_t1	1921673	C	-A/-A	98.99	5.62918e-228	593.773	691	indels	intergenic_region	llmg_1941-glnP	165	222
fructose	4	1	F4_t1	1921679	A	-T/-T	97.95	8.01026e-218	593.773	691	indels	intergenic_region	llmg_1941-glnP	171	216
fructose	4	1	F4_t1	1921692	A	-G/-G	95.29	1.20303e-220	593.773	691	indels	intergenic_region	llmg_1941-glnP	184	203
fructose	4	1	F4_t1	1921701	T	-A/-A	86.6	2.63267e-177	593.773	691	indels	intergenic_region	llmg_1941-glnP	193	194
fructose	4	1	F4_t1	1921706	A	-T/-T	99.18	1.95761e-211	593.773	691	indels	intergenic_region	llmg_1941-glnP	198	189
fructose	4	1	F4_t1	1921716	A	-T/-T	97.62	6.8064e-233	593.773	691	indels	intergenic_region	llmg_1941-glnP	208	179
fructose	4	1	F4_t1	1921723	G	-A/-A	98.8	5.3644e-238	593.773	691	indels	intergenic_region	llmg_1941-glnP	215	172
fructose	4	1	F4_t1	1921742	A	-T/-T	92.51	4.64517e-220	593.773	691	indels	intergenic_region	llmg_1941-glnP	234	153
fructose	4	1	F4_t1	1921752	G	-A/-A	96.69	4.81167e-244	593.773	691	indels	intergenic_region	llmg_1941-glnP	244	143
fructose	4	1	F4_t1	1921775	C	-T/-T	98.02	4.34986e-254	593.773	691	indels	intergenic_region	llmg_1941-glnP	267	120
fructose	4	1	F4_t1	1921787	A	-G/-G	96.77	4.27236e-251	593.773	691	indels	intergenic_region	llmg_1941-glnP	279	108
fructose	4	1	F4_t1	1933214	G	C	100	2.16184e-236	593.773	691	snps	synonymous_variant	atpB	506	222
fructose	4	1	F4_t1	1933215	C	G	100	8.6364e-236	593.773	691	snps	missense_variant	atpB	507	221
fructose	4	1	F4_t1	1935398	C	-T/-T	94.67	8.84893e-173	593.773	691	indels	non_coding_transcript_exon_variant	comEC	741	1752
fructose	4	1	F4_t1	1942432	T	C	99.73	2.3159e-224	593.773	691	snps	missense_variant	llmg_1960	1117	1280
fructose	4	1	F4_t1	1942730	C	A	100	1.35457e-237	593.773	691	snps	intergenic_region	llmg_1960-tenA	1415	982
fructose	4	1	F4_t1	1978863	T	Y	73.77	6.87557e-132	593.773	691	snps	missense_variant	adhA	843	200
fructose	4	1	F4_t1	2044751	G	A	100	7.10328e-269	593.773	691	snps	missense_variant	ftsA	1293	107
fructose	4	1	F4_t1	2085725	T	Y	18.39	4.06603e-19	593.773	691	snps	missense_variant	ps442	1197	370
fructose	4	1	F4_t1	2112670	C	+T/+T	91.21	5.08246e-182	593.773	691	indels	intergenic_region	llmg_2151-llmg_2152	810	397
fructose	4	1	F4_t1	2122554	G	A	100	1.40234e-231	593.773	691	snps	missense_variant	cfa	1568	170
fructose	4	1	F4_t1	2122558	C	T	100	1.40234e-231	593.773	691	snps	missense_variant	cfa	1572	166
fructose	4	1	F4_t1	2135991	C	Y	9.35	4.5766e-10	593.773	691	snps	intergenic_region	SSU_rRNA_archaea-llmg_2168	5916	776
fructose	4	1	F4_t1	2180478	T	Y	72.42	6.32995e-122	593.773	691	snps	missense_variant	llmg_2216	247	185
fructose	4	1	F4_t1	218269	G	+C/+C	97.65	4.48784e-259	593.773	691	indels	frameshift_variant	llmg_0227	1041	11
fructose	4	1	F4_t1	2183053	G	-A/-A	92.42	1.79946e-223	593.773	691	indels	frameshift_variant	llmg_2218	1072	401
fructose	4	1	F4_t1	2188935	T	Y	73.33	3.82681e-120	593.773	691	snps	synonymous_variant	llmg_2226	995	501
fructose	4	1	F4_t1	2216886	T	C	86.88	1.28996e-162	593.773	691	snps	missense_variant	ps515	166	166
fructose	4	1	F4_t1	2230257	G	-A/-A	99.1	7.5707e-258	593.773	691	indels	frameshift_variant	llmg_2272	40	1757
fructose	4	1	F4_t1	2252058	A	W	18.25	1.25584e-23	593.773	691	snps	missense_variant	llmg_2300	82	864
fructose	4	1	F4_t1	2266724	T	C	100	0	593.773	691	snps	missense_variant	argR	28	1921
fructose	4	1	F4_t1	228760	C	Y	68.22	1.61875e-135	593.773	691	snps	missense_variant	llmg_0240	208	576
fructose	4	1	F4_t1	2388987	T	G	90.05	2.37969e-202	593.773	691	snps	non_coding_transcript_exon_variant	llmg_pseudo_75	1232	883
fructose	4	1	F4_t1	2458040	C	Y	70.84	2.42634e-133	593.773	691	snps	non_coding_transcript_exon_variant	llmg_pseudo_77	442	417
fructose	4	1	F4_t1	262368	A	*/-T	5.28	1.77866e-07	593.773	691	indels	intergenic_region	luxS-llmg_0274	105	647
fructose	4	1	F4_t1	295026	T	C	99.58	1.83406e-279	593.773	691	snps	missense_variant	rimI2	117	356
fructose	4	1	F4_t1	311626	T	C	100	8.19524e-245	593.773	691	snps	missense_variant	lmrC	516	1209
fructose	4	1	F4_t1	438172	G	R	16.05	1.6589e-21	593.773	691	snps	missense_variant	msmK	654	789
fructose	4	1	F4_t1	447854	G	A	100	2.63836e-280	593.773	691	snps	missense_variant	llmg_0454	291	1341
fructose	4	1	F4_t1	549521	C	+T/+T	90.56	2.59193e-191	593.773	691	indels	intergenic_region	tnp905-tdk	193	196
fructose	4	1	F4_t1	589180	G	+C/+C	96.96	1.48977e-179	593.773	691	indels	intergenic_region	llmg_0600-llmg_0601	966	721
fructose	4	1	F4_t1	594325	T	A	100	2.47738e-212	593.773	691	snps	missense_variant	recJ	787	1565
fructose	4	1	F4_t1	599286	G	T	89.55	2.52287e-160	593.773	691	snps	missense_variant	greA	265	297
fructose	4	1	F4_t1	617310	A	C	100	2.12452e-239	593.773	691	snps	synonymous_variant	llmg_0628	23	1154
fructose	4	1	F4_t1	636585	C	-A/-A	93.43	1.72144e-173	593.773	691	indels	frameshift_variant	llmg_0642	1642	301
fructose	4	1	F4_t1	648314	T	K	5.77	1.74519e-07	593.773	691	snps	missense_variant	llmg_0653	1277	38
fructose	4	1	F4_t1	672541	A	T	100	2.6459e-200	593.773	691	snps	synonymous_variant	llmg_0681	476	46
fructose	4	1	F4_t1	672676	T	Y	20.6	1.0245e-29	593.773	691	snps	intergenic_region	llmg_0681-tnp712	89	123
fructose	4	1	F4_t1	672705	T	G	100	1.81031e-266	593.773	691	snps	intergenic_region	llmg_0681-tnp712	118	94
fructose	4	1	F4_t1	674846	G	-A/-A	100	3.27408e-244	593.773	691	indels	intergenic_region	llmg_0683-llmg_pseudo_19	812	1709
fructose	4	1	F4_t1	67602	G	S	17.38	9.15353e-27	593.773	691	snps	missense_variant	pdhC	913	898
fructose	4	1	F4_t1	67607	T	W	16.45	4.58197e-25	593.773	691	snps	missense_variant	pdhC	918	893
fructose	4	1	F4_t1	678534	C	M	9.86	1.85056e-09	593.773	691	snps	missense_variant	llmg_0689	387	167
fructose	4	1	F4_t1	698828	A	R	4.99	4.44167e-08	593.773	691	snps	synonymous_variant	tnp981	426	948
fructose	4	1	F4_t1	699485	G	R	5.48	6.1888e-10	593.773	691	snps	synonymous_variant	tnp981	1083	291
fructose	4	1	F4_t1	72496	T	G	86.15	5.40885e-194	593.773	691	snps	missense_variant	llmg_0076	806	241
fructose	4	1	F4_t1	72497	G	T	85.78	2.86776e-193	593.773	691	snps	synonymous_variant	llmg_0076	807	240
fructose	4	1	F4_t1	732730	T	+C/+C	97.11	4.04536e-207	593.773	691	indels	frameshift_variant	malR	208	944
fructose	4	1	F4_t1	736748	C	A	88.13	2.8804e-166	593.773	691	snps	missense_variant	dxsB	671	1191
fructose	4	1	F4_t1	82555	G	S	15.68	1.82859e-29	593.773	691	snps	intergenic_region	llmg_0086-llmg_0087	289	907
fructose	4	1	F4_t1	827811	C	T	100	6.41128e-207	593.773	691	snps	intergenic_region	uxuA-uxuT	1229	32
fructose	4	1	F4_t1	869198	G	R	7.18	4.5923e-09	593.773	691	snps	intergenic_region	tnp981-tRNA	1124	730
fructose	4	1	F4_t1	876869	C	G	100	1.12653e-187	593.773	691	snps	missense_variant	amtB	243	1080
fructose	4	1	F4_t1	894624	T	+G/+G	94.39	6.52304e-199	593.773	691	indels	frameshift_variant	llmg_0924	6002	185
fructose	4	1	F4_t1	912618	T	A	100	1.03972e-202	593.773	691	snps	missense_variant	llmg_0944	136	488
fructose	4	1	F4_t1	912718	T	A	100	3.63306e-226	593.773	691	snps	missense_variant	llmg_0944	236	388
fructose	4	1	F4_t1	945239	G	+C/+C	94.74	2.22882e-97	593.773	691	indels	non_coding_transcript_exon_variant	tnp904	614	586
fructose	4	1	F4_t1	970845	C	A	100	1.91096e-174	593.773	691	snps	missense_variant	llmg_1005	232	711
fructose	4	1	F4_t1	977525	A	-C/-C	98.46	2.16448e-184	593.773	691	indels	frameshift_variant	lplA	1173	1303
fructose	4	1	F4_t1	994144	C	G	87.54	4.51636e-139	593.773	691	snps	missense_variant	llmg_1029	148	665
fructose	4	2	F4_t2	1007288	C	T	100	3.74281e-128	468.949	555	snps	synonymous_variant	bglP	689	1269
fructose	4	2	F4_t2	1061785	A	T	100	3.37262e-152	468.949	555	snps	missense_variant	llmg_1101	1248	104
fructose	4	2	F4_t2	107694	A	M	21.84	1.20272e-42	468.949	555	snps	missense_variant	relA	1897	1273
fructose	4	2	F4_t2	1078234	C	M	19.57	3.12814e-18	468.949	555	snps	missense_variant	pfk	52	1058
fructose	4	2	F4_t2	1078648	C	Y	39.13	1.46539e-32	468.949	555	snps	missense_variant	pfk	466	644
fructose	4	2	F4_t2	1093299	G	+C/+C	97.44	8.87072e-129	468.949	555	indels	frameshift_variant	llmg_1127	3978	1675
fructose	4	2	F4_t2	1093562	G	+C/+C	96.71	6.71274e-115	468.949	555	indels	frameshift_variant	llmg_1128	4241	1412
fructose	4	2	F4_t2	1098537	G	K	66.06	3.74606e-76	468.949	555	snps	stop_gained	sbcC	732	2658
fructose	4	2	F4_t2	1098538	A	M	66.3	2.83715e-76	468.949	555	snps	missense_variant	sbcC	733	2657
fructose	4	2	F4_t2	1098540	G	R	67.15	4.0148e-77	468.949	555	snps	missense_variant	sbcC	735	2655
fructose	4	2	F4_t2	1120236	G	*/-T	60.83	2.67463e-53	468.949	555	indels	frameshift_variant	llmg_1152	910	1179
fructose	4	2	F4_t2	116074	T	G	77.68	3.69411e-193	468.949	555	snps	synonymous_variant	acpD	1667	171
fructose	4	2	F4_t2	116078	A	G	77.11	3.97475e-189	468.949	555	snps	missense_variant	acpD	1671	167
fructose	4	2	F4_t2	1201767	C	-T/-T	87.18	5.57928e-84	468.949	555	indels	intergenic_region	llmg_1230-tnp1077	1346	1401
fructose	4	2	F4_t2	1210278	G	+A/+A	93.36	6.03864e-112	468.949	555	indels	non_coding_transcript_exon_variant	llmg_pseudo_39	981	517
fructose	4	2	F4_t2	1277684	T	A	100	2.35015e-129	468.949	555	snps	missense_variant	llmg_1306	2224	689
fructose	4	2	F4_t2	1318541	G	-A/-A	94.57	6.57765e-94	468.949	555	indels	frameshift_variant	llmg_1344	90	1660
fructose	4	2	F4_t2	1321145	A	*/-ATGTTCGGCTCTTC	30	4.87146e-20	468.949	555	indels	intergenic_region	xpt-llmg_1347	293	668
fructose	4	2	F4_t2	1371108	T	K	6.84	3.14678e-15	468.949	555	snps	missense_variant	cluA	2291	1811
fructose	4	2	F4_t2	1371279	G	R	45.59	5.6749e-116	468.949	555	snps	missense_variant	cluA	2462	1640
fructose	4	2	F4_t2	1492365	T	A	99.62	1.30913e-157	468.949	555	snps	synonymous_variant	kinE	552	783
fructose	4	2	F4_t2	1500910	C	A	100	5.07857e-163	468.949	555	snps	missense_variant	llmg_1528	877	585
fructose	4	2	F4_t2	1532424	G	C	100	3.37262e-152	468.949	555	snps	missense_variant	llmg_1560	56	473
fructose	4	2	F4_t2	1572256	T	A	100	2.14571e-150	468.949	555	snps	intergenic_region	llmg_1598-deoD	542	885
fructose	4	2	F4_t2	1572258	G	A	100	3.41944e-149	468.949	555	snps	intergenic_region	llmg_1598-deoD	544	883
fructose	4	2	F4_t2	1588193	T	G	100	3.74281e-128	468.949	555	snps	missense_variant	ugd	296	887
fructose	4	2	F4_t2	1588245	T	A	100	6.03121e-124	468.949	555	snps	missense_variant	ugd	348	835
fructose	4	2	F4_t2	1588246	A	T	98.54	1.41961e-116	468.949	555	snps	missense_variant	ugd	349	834
fructose	4	2	F4_t2	1588356	T	A	100	2.35015e-129	468.949	555	snps	missense_variant	ugd	459	724
fructose	4	2	F4_t2	1610761	T	C	100	2.2341e-141	468.949	555	snps	missense_variant	llmg_1634	433	1285
fructose	4	2	F4_t2	1614128	G	+T/+T	98.17	1.69751e-153	468.949	555	indels	frameshift_variant	mleP	315	1148
fructose	4	2	F4_t2	1633930	T	W	21.85	2.49926e-22	468.949	555	snps	stop_gained	xerD	1158	523
fructose	4	2	F4_t2	1647858	A	R	13.91	1.27387e-15	468.949	555	snps	non_coding_transcript_exon_variant	tnp905	1139	1104
fructose	4	2	F4_t2	1681037	T	C	100	9.03393e-138	468.949	555	snps	missense_variant	pepV	555	992
fructose	4	2	F4_t2	1687890	T	W	8.2	6.35655e-07	468.949	555	snps	non_coding_transcript_exon_variant	tnpIS-LL6	856	1402
fructose	4	2	F4_t2	1731090	T	C	100	7.74623e-171	468.949	555	snps	synonymous_variant	llmg_1749	113	1002
fructose	4	2	F4_t2	1817902	C	A	100	7.86231e-168	468.949	555	snps	missense_variant	xylS	902	1386
fructose	4	2	F4_t2	1826407	A	G	100	3.27903e-158	468.949	555	snps	synonymous_variant	llmg_1845	707	33
fructose	4	2	F4_t2	1826459	A	+T/+T	94.62	1.76939e-142	468.949	555	indels	intergenic_region	llmg_1845-cspB	19	504
fructose	4	2	F4_t2	1838903	T	C	100	1.71314e-195	468.949	555	snps	missense_variant	rmaB	697	217
fructose	4	2	F4_t2	185024	G	S	22.1	2.22263e-41	468.949	555	snps	missense_variant	llmg_0196	299	878
fructose	4	2	F4_t2	1853472	C	A	100	2.73261e-194	468.949	555	snps	missense_variant	glgP	2380	1778
fructose	4	2	F4_t2	1854998	T	A	100	1.16225e-181	468.949	555	snps	synonymous_variant	glgA	3906	252
fructose	4	2	F4_t2	1869108	C	-A/-A	75.52	9.21814e-114	468.949	555	indels	frameshift_variant	xisTn5276	15	530
fructose	4	2	F4_t2	1870991	A	R	6.58	6.90495e-07	468.949	555	snps	non_coding_transcript_exon_variant	tnpIS-LL6	280	912
fructose	4	2	F4_t2	1871820	G	R	4.46	1.87636e-07	468.949	555	snps	non_coding_transcript_exon_variant	tnpIS-LL6	1109	83
fructose	4	2	F4_t2	1891450	C	A	100	2.39573e-218	468.949	555	snps	missense_variant	llmg_1911	903	257
fructose	4	2	F4_t2	1892381	A	M	16.47	1.17476e-18	468.949	555	snps	missense_variant	llmg_1912	674	327
fructose	4	2	F4_t2	1902341	A	*/-T	45.13	1.55929e-56	468.949	555	indels	frameshift_variant	recD	898	1928
fructose	4	2	F4_t2	1916378	A	-T/-T	99.73	8.68461e-222	468.949	555	indels	non_coding_transcript_exon_variant	llmg_pseudo_59	275	353
fructose	4	2	F4_t2	1921433	G	-T/-T	97.73	2.55722e-195	468.949	555	indels	frameshift_variant	llmg_1941	762	75
fructose	4	2	F4_t2	1921460	T	-C/-C	98.57	1.13428e-198	468.949	555	indels	frameshift_variant	llmg_1941	789	48
fructose	4	2	F4_t2	1921472	T	-C/-C	96.56	2.1414e-187	468.949	555	indels	frameshift_variant	llmg_1941	801	36
fructose	4	2	F4_t2	1921516	C	T	100	5.60208e-231	468.949	555	snps	intergenic_region	llmg_1941-glnP	8	379
fructose	4	2	F4_t2	1921528	G	-T/-T	94.53	1.07963e-204	468.949	555	indels	intergenic_region	llmg_1941-glnP	20	367
fructose	4	2	F4_t2	1921635	C	-T/-T	94.94	3.20722e-203	468.949	555	indels	intergenic_region	llmg_1941-glnP	127	260
fructose	4	2	F4_t2	1921650	A	-T/-T	84.42	4.47906e-161	468.949	555	indels	intergenic_region	llmg_1941-glnP	142	245
fructose	4	2	F4_t2	1921654	A	-G/-G	98.81	2.29865e-193	468.949	555	indels	intergenic_region	llmg_1941-glnP	146	241
fructose	4	2	F4_t2	1921663	C	-T/-T	99.46	6.4874e-219	468.949	555	indels	intergenic_region	llmg_1941-glnP	155	232
fructose	4	2	F4_t2	1921673	C	-A/-A	97.95	2.04616e-218	468.949	555	indels	intergenic_region	llmg_1941-glnP	165	222
fructose	4	2	F4_t2	1921679	A	-T/-T	97.4	4.95494e-211	468.949	555	indels	intergenic_region	llmg_1941-glnP	171	216
fructose	4	2	F4_t2	1921692	A	-G/-G	97.57	5.56231e-227	468.949	555	indels	intergenic_region	llmg_1941-glnP	184	203
fructose	4	2	F4_t2	1921701	T	-A/-A	85.34	1.10655e-171	468.949	555	indels	intergenic_region	llmg_1941-glnP	193	194
fructose	4	2	F4_t2	1921706	A	-T/-T	98.9	1.801e-209	468.949	555	indels	intergenic_region	llmg_1941-glnP	198	189
fructose	4	2	F4_t2	1921716	A	-T/-T	98.76	1.94286e-231	468.949	555	indels	intergenic_region	llmg_1941-glnP	208	179
fructose	4	2	F4_t2	1921723	G	-A/-A	98.31	8.91535e-234	468.949	555	indels	intergenic_region	llmg_1941-glnP	215	172
fructose	4	2	F4_t2	1921742	A	-T/-T	95.02	1.40946e-217	468.949	555	indels	intergenic_region	llmg_1941-glnP	234	153
fructose	4	2	F4_t2	1921752	G	-A/-A	96.84	6.33455e-223	468.949	555	indels	intergenic_region	llmg_1941-glnP	244	143
fructose	4	2	F4_t2	1921775	C	-T/-T	96.32	5.02517e-232	468.949	555	indels	intergenic_region	llmg_1941-glnP	267	120
fructose	4	2	F4_t2	1921787	A	-G/-G	95.94	7.13843e-234	468.949	555	indels	intergenic_region	llmg_1941-glnP	279	108
fructose	4	2	F4_t2	1933214	G	C	100	2.9104e-182	468.949	555	snps	synonymous_variant	atpB	506	222
fructose	4	2	F4_t2	1933215	C	G	100	4.56987e-184	468.949	555	snps	missense_variant	atpB	507	221
fructose	4	2	F4_t2	1935398	C	-T/-T	95	6.10077e-165	468.949	555	indels	non_coding_transcript_exon_variant	comEC	741	1752
fructose	4	2	F4_t2	1942432	T	C	100	2.86545e-185	468.949	555	snps	missense_variant	llmg_1960	1117	1280
fructose	4	2	F4_t2	1942730	C	A	100	1.65863e-201	468.949	555	snps	intergenic_region	llmg_1960-tenA	1415	982
fructose	4	2	F4_t2	1978863	T	Y	74.78	5.36669e-114	468.949	555	snps	missense_variant	adhA	843	200
fructose	4	2	F4_t2	2044751	G	A	100	5.31795e-240	468.949	555	snps	missense_variant	ftsA	1293	107
fructose	4	2	F4_t2	2085725	T	Y	17.99	7.87873e-17	468.949	555	snps	missense_variant	ps442	1197	370
fructose	4	2	F4_t2	2112670	C	+T/+T	91.71	2.90258e-172	468.949	555	indels	intergenic_region	llmg_2151-llmg_2152	810	397
fructose	4	2	F4_t2	2122554	G	A	100	1.55273e-213	468.949	555	snps	missense_variant	cfa	1568	170
fructose	4	2	F4_t2	2122558	C	T	100	6.20219e-213	468.949	555	snps	missense_variant	cfa	1572	166
fructose	4	2	F4_t2	2135991	C	Y	9.09	9.56605e-10	468.949	555	snps	intergenic_region	SSU_rRNA_archaea-llmg_2168	5916	776
fructose	4	2	F4_t2	2180478	T	C	77.2	3.99436e-134	468.949	555	snps	missense_variant	llmg_2216	247	185
fructose	4	2	F4_t2	2183053	G	-A/-A	95.17	3.555e-257	468.949	555	indels	frameshift_variant	llmg_2218	1072	401
fructose	4	2	F4_t2	2188935	T	C	86.17	2.81167e-185	468.949	555	snps	synonymous_variant	llmg_2226	995	501
fructose	4	2	F4_t2	2216886	T	C	97.38	2.92372e-209	468.949	555	snps	missense_variant	ps515	166	166
fructose	4	2	F4_t2	2230257	G	-A/-A	96.88	7.26127e-226	468.949	555	indels	frameshift_variant	llmg_2272	40	1757
fructose	4	2	F4_t2	2388987	T	G	98.48	2.54414e-262	468.949	555	snps	non_coding_transcript_exon_variant	llmg_pseudo_75	1232	883
fructose	4	2	F4_t2	2458040	C	T	79.18	5.04702e-186	468.949	555	snps	non_coding_transcript_exon_variant	llmg_pseudo_77	442	417
fructose	4	2	F4_t2	250825	C	Y	9.09	2.4775e-20	468.949	555	snps	intergenic_region	llmg_0263-fbp	1251	83
fructose	4	2	F4_t2	262368	A	*/-T	4.14	1.37118e-09	468.949	555	indels	intergenic_region	luxS-llmg_0274	105	647
fructose	4	2	F4_t2	295026	T	C	100	6.36395e-287	468.949	555	snps	missense_variant	rimI2	117	356
fructose	4	2	F4_t2	311626	T	C	100	2.16184e-236	468.949	555	snps	missense_variant	lmrC	516	1209
fructose	4	2	F4_t2	438172	G	R	19.42	1.17689e-26	468.949	555	snps	missense_variant	msmK	654	789
fructose	4	2	F4_t2	447854	G	A	100	8.19524e-245	468.949	555	snps	missense_variant	llmg_0454	291	1341
fructose	4	2	F4_t2	549521	C	+T/+T	90.08	7.16446e-167	468.949	555	indels	intergenic_region	tnp905-tdk	193	196
fructose	4	2	F4_t2	589180	G	+C/+C	98.98	1.29722e-169	468.949	555	indels	intergenic_region	llmg_0600-llmg_0601	966	721
fructose	4	2	F4_t2	594325	T	A	100	1.88212e-177	468.949	555	snps	missense_variant	recJ	787	1565
fructose	4	2	F4_t2	599286	G	T	99.07	1.57788e-187	468.949	555	snps	missense_variant	greA	265	297
fructose	4	2	F4_t2	617310	A	C	99.69	5.60525e-190	468.949	555	snps	synonymous_variant	llmg_0628	23	1154
fructose	4	2	F4_t2	636585	C	-A/-A	95.47	1.15548e-172	468.949	555	indels	frameshift_variant	llmg_0642	1642	301
fructose	4	2	F4_t2	648314	T	K	8.71	9.85036e-10	468.949	555	snps	missense_variant	llmg_0653	1277	38
fructose	4	2	F4_t2	672705	T	G	100	1.08642e-47	468.949	555	snps	intergenic_region	llmg_0681-tnp712	118	94
fructose	4	2	F4_t2	674846	G	-A/-A	98.98	1.7318e-56	468.949	555	indels	intergenic_region	llmg_0683-llmg_pseudo_19	812	1709
fructose	4	2	F4_t2	67602	G	S	19.45	4.27761e-35	468.949	555	snps	missense_variant	pdhC	913	898
fructose	4	2	F4_t2	67607	T	W	17.76	2.57753e-31	468.949	555	snps	missense_variant	pdhC	918	893
fructose	4	2	F4_t2	699656	C	Y	10.08	7.67948e-09	468.949	555	snps	non_coding_transcript_exon_variant	llmg_pseudo_20	1254	120
fructose	4	2	F4_t2	72496	T	G	99.62	2.94443e-308	468.949	555	snps	missense_variant	llmg_0076	806	241
fructose	4	2	F4_t2	72497	G	T	99.42	2.04736e-305	468.949	555	snps	synonymous_variant	llmg_0076	807	240
fructose	4	2	F4_t2	736748	C	A	100	1.91096e-174	468.949	555	snps	missense_variant	dxsB	671	1191
fructose	4	2	F4_t2	82555	G	S	24.54	2.11268e-53	468.949	555	snps	intergenic_region	llmg_0086-llmg_0087	289	907
fructose	4	2	F4_t2	827811	C	T	100	7.74623e-171	468.949	555	snps	intergenic_region	uxuA-uxuT	1229	32
fructose	4	2	F4_t2	869198	G	R	7.47	2.20744e-09	468.949	555	snps	intergenic_region	tnp981-tRNA	1124	730
fructose	4	2	F4_t2	876869	C	G	100	7.86231e-168	468.949	555	snps	missense_variant	amtB	243	1080
fructose	4	2	F4_t2	894624	T	+G/+G	94.88	1.35016e-170	468.949	555	indels	frameshift_variant	llmg_0924	6002	185
fructose	4	2	F4_t2	912618	T	A	100	2.14571e-150	468.949	555	snps	missense_variant	llmg_0944	136	488
fructose	4	2	F4_t2	912718	T	A	100	2.11616e-153	468.949	555	snps	missense_variant	llmg_0944	236	388
fructose	4	2	F4_t2	945239	G	+C/+C	97.7	1.64989e-96	468.949	555	indels	non_coding_transcript_exon_variant	tnp904	614	586
fructose	4	2	F4_t2	970845	C	A	100	3.65177e-134	468.949	555	snps	missense_variant	llmg_1005	232	711
fructose	4	2	F4_t2	977525	A	-C/-C	98.71	3.07293e-133	468.949	555	indels	frameshift_variant	lplA	1173	1303
fructose	4	2	F4_t2	994144	C	G	77.51	2.49307e-73	468.949	555	snps	missense_variant	llmg_1029	148	665
fructose	4	3	F4_t3	1007288	C	T	100	0	1984.82	2163	snps	synonymous_variant	bglP	689	1269
fructose	4	3	F4_t3	1032810	T	W	4.99	1.94746e-15	1984.82	2163	snps	missense_variant	llmg_1073	968	931
fructose	4	3	F4_t3	1061785	A	T	100	0	1984.82	2163	snps	missense_variant	llmg_1101	1248	104
fructose	4	3	F4_t3	1078741	A	M	25.73	1.84672e-89	1984.82	2163	snps	missense_variant	pfk	559	551
fructose	4	3	F4_t3	1093299	G	+C/+C	97.61	0	1984.82	2163	indels	frameshift_variant	llmg_1127	3978	1675
fructose	4	3	F4_t3	1093562	G	+C/+C	97.69	0	1984.82	2163	indels	frameshift_variant	llmg_1128	4241	1412
fructose	4	3	F4_t3	1098537	G	T	100	0	1984.82	2163	snps	stop_gained	sbcC	732	2658
fructose	4	3	F4_t3	1098538	A	C	100	0	1984.82	2163	snps	missense_variant	sbcC	733	2657
fructose	4	3	F4_t3	1098540	G	A	100	0	1984.82	2163	snps	missense_variant	sbcC	735	2655
fructose	4	3	F4_t3	1120236	G	-T/-T	99.21	0	1984.82	2163	indels	frameshift_variant	llmg_1152	910	1179
fructose	4	3	F4_t3	1201767	C	-T/-T	86.72	0	1984.82	2163	indels	intergenic_region	llmg_1230-tnp1077	1346	1401
fructose	4	3	F4_t3	1203419	C	M	4.15	4.10319e-11	1984.82	2163	snps	missense_variant	llmg_1232	178	1358
fructose	4	3	F4_t3	1203436	C	M	4.8	2.78089e-13	1984.82	2163	snps	missense_variant	llmg_1232	195	1341
fructose	4	3	F4_t3	1210278	G	+A/+A	94.86	0	1984.82	2163	indels	non_coding_transcript_exon_variant	llmg_pseudo_39	981	517
fructose	4	3	F4_t3	1223360	A	R	2.67	1.66198e-09	1984.82	2163	snps	intergenic_region	llmg_1251-llmg_1252	251	896
fructose	4	3	F4_t3	1223372	A	R	3.26	7.13281e-12	1984.82	2163	snps	intergenic_region	llmg_1251-llmg_1252	263	884
fructose	4	3	F4_t3	1223384	A	R	3.74	2.26135e-13	1984.82	2163	snps	intergenic_region	llmg_1251-llmg_1252	275	872
fructose	4	3	F4_t3	1223396	A	R	3.89	1.12367e-13	1984.82	2163	snps	intergenic_region	llmg_1251-llmg_1252	287	860
fructose	4	3	F4_t3	1223408	A	R	3.3	1.39905e-11	1984.82	2163	snps	intergenic_region	llmg_1251-llmg_1252	299	848
fructose	4	3	F4_t3	1223420	A	R	2.51	1.25428e-08	1984.82	2163	snps	intergenic_region	llmg_1251-llmg_1252	311	836
fructose	4	3	F4_t3	1223426	G	R	2.87	1.63652e-09	1984.82	2163	snps	intergenic_region	llmg_1251-llmg_1252	317	830
fructose	4	3	F4_t3	1223432	A	R	2.8	1.64548e-09	1984.82	2163	snps	intergenic_region	llmg_1251-llmg_1252	323	824
fructose	4	3	F4_t3	1223444	A	R	2.62	1.24476e-08	1984.82	2163	snps	intergenic_region	llmg_1251-llmg_1252	335	812
fructose	4	3	F4_t3	1223450	G	R	2.86	3.20258e-09	1984.82	2163	snps	intergenic_region	llmg_1251-llmg_1252	341	806
fructose	4	3	F4_t3	1223457	A	R	2.97	1.62313e-09	1984.82	2163	snps	intergenic_region	llmg_1251-llmg_1252	348	799
fructose	4	3	F4_t3	1223469	A	R	2.17	6.90038e-07	1984.82	2163	snps	intergenic_region	llmg_1251-llmg_1252	360	787
fructose	4	3	F4_t3	1223473	T	Y	2.22	6.88247e-07	1984.82	2163	snps	intergenic_region	llmg_1251-llmg_1252	364	783
fructose	4	3	F4_t3	1233104	G	K	2.24	3.35567e-09	1984.82	2163	snps	synonymous_variant	tnp981	850	1201
fructose	4	3	F4_t3	1277684	T	A	99.9	0	1984.82	2163	snps	missense_variant	llmg_1306	2224	689
fructose	4	3	F4_t3	1318541	G	-A/-A	94.68	0	1984.82	2163	indels	frameshift_variant	llmg_1344	90	1660
fructose	4	3	F4_t3	1492365	T	A	99.91	0	1984.82	2163	snps	synonymous_variant	kinE	552	783
fructose	4	3	F4_t3	1500910	C	A	100	0	1984.82	2163	snps	missense_variant	llmg_1528	877	585
fructose	4	3	F4_t3	1532424	G	C	100	0	1984.82	2163	snps	missense_variant	llmg_1560	56	473
fructose	4	3	F4_t3	1538014	A	*/-G	1.55	7.13127e-07	1984.82	2163	indels	intergenic_region	llmg_1563-llmg_1564	233	60
fructose	4	3	F4_t3	1572256	T	A	100	0	1984.82	2163	snps	intergenic_region	llmg_1598-deoD	542	885
fructose	4	3	F4_t3	1572258	G	A	100	0	1984.82	2163	snps	intergenic_region	llmg_1598-deoD	544	883
fructose	4	3	F4_t3	1588193	T	G	99.82	0	1984.82	2163	snps	missense_variant	ugd	296	887
fructose	4	3	F4_t3	1588245	T	A	100	0	1984.82	2163	snps	missense_variant	ugd	348	835
fructose	4	3	F4_t3	1588246	A	T	99.45	0	1984.82	2163	snps	missense_variant	ugd	349	834
fructose	4	3	F4_t3	1588356	T	A	99.92	0	1984.82	2163	snps	missense_variant	ugd	459	724
fructose	4	3	F4_t3	1610761	T	C	99.93	0	1984.82	2163	snps	missense_variant	llmg_1634	433	1285
fructose	4	3	F4_t3	1614128	G	+T/+T	97	0	1984.82	2163	indels	frameshift_variant	mleP	315	1148
fructose	4	3	F4_t3	1647858	A	R	16.81	2.04294e-65	1984.82	2163	snps	non_coding_transcript_exon_variant	tnp905	1139	1104
fructose	4	3	F4_t3	1672290	C	Y	1.64	1.89599e-07	1984.82	2163	snps	non_coding_transcript_exon_variant	tnpIS-LL6	841	1844
fructose	4	3	F4_t3	1672327	T	Y	2.96	1.89248e-12	1984.82	2163	snps	non_coding_transcript_exon_variant	tnpIS-LL6	878	1807
fructose	4	3	F4_t3	1672539	T	Y	4.44	5.66926e-20	1984.82	2163	snps	non_coding_transcript_exon_variant	tnpIS-LL6	1090	1595
fructose	4	3	F4_t3	1672602	C	Y	3.39	2.54752e-16	1984.82	2163	snps	missense_variant	llmg_1698	1153	1532
fructose	4	3	F4_t3	1681037	T	C	99.92	0	1984.82	2163	snps	missense_variant	pepV	555	992
fructose	4	3	F4_t3	1687048	G	R	2.03	8.65242e-07	1984.82	2163	snps	intergenic_region	llmg_1710-tnpIS-LL6	14	2244
fructose	4	3	F4_t3	1687890	T	W	6.78	4.00423e-27	1984.82	2163	snps	non_coding_transcript_exon_variant	tnpIS-LL6	856	1402
fructose	4	3	F4_t3	1690571	G	K	4.25	4.92136e-12	1984.82	2163	snps	synonymous_variant	tnp904	1117	2177
fructose	4	3	F4_t3	1731090	T	C	100	0	1984.82	2163	snps	synonymous_variant	llmg_1749	113	1002
fructose	4	3	F4_t3	1817902	C	A	99.93	0	1984.82	2163	snps	missense_variant	xylS	902	1386
fructose	4	3	F4_t3	1823525	C	Y	4.34	1.82533e-21	1984.82	2163	snps	missense_variant	llmg_1841	1929	37
fructose	4	3	F4_t3	1823561	T	K	4.9	1.60696e-24	1984.82	2163	snps	missense_variant	llmg_1841	1965	1
fructose	4	3	F4_t3	1826407	A	G	99.93	0	1984.82	2163	snps	synonymous_variant	llmg_1845	707	33
fructose	4	3	F4_t3	1826459	A	+T/+T	93.88	0	1984.82	2163	indels	intergenic_region	llmg_1845-cspB	19	504
fructose	4	3	F4_t3	1838903	T	C	100	0	1984.82	2163	snps	missense_variant	rmaB	697	217
fructose	4	3	F4_t3	1853472	C	A	100	0	1984.82	2163	snps	missense_variant	glgP	2380	1778
fructose	4	3	F4_t3	1854998	T	A	100	0	1984.82	2163	snps	synonymous_variant	glgA	3906	252
fructose	4	3	F4_t3	1869108	C	-A/-A	97.59	0	1984.82	2163	indels	frameshift_variant	xisTn5276	15	530
fructose	4	3	F4_t3	1870991	A	R	4.67	2.16756e-19	1984.82	2163	snps	non_coding_transcript_exon_variant	tnpIS-LL6	280	912
fructose	4	3	F4_t3	1871176	G	*/+A	1.9	4.61492e-10	1984.82	2163	indels	non_coding_transcript_exon_variant	tnpIS-LL6	465	727
fructose	4	3	F4_t3	1871182	C	Y	1.53	5.07191e-08	1984.82	2163	snps	non_coding_transcript_exon_variant	tnpIS-LL6	471	721
fructose	4	3	F4_t3	1871299	G	K	1.52	2.61262e-08	1984.82	2163	snps	non_coding_transcript_exon_variant	tnpIS-LL6	588	604
fructose	4	3	F4_t3	1871303	G	K	1.57	1.33803e-08	1984.82	2163	snps	non_coding_transcript_exon_variant	tnpIS-LL6	592	600
fructose	4	3	F4_t3	1871491	A	R	1.38	7.19795e-07	1984.82	2163	snps	non_coding_transcript_exon_variant	tnpIS-LL6	780	412
fructose	4	3	F4_t3	1871533	G	R	1.53	1.90857e-07	1984.82	2163	snps	non_coding_transcript_exon_variant	tnpIS-LL6	822	370
fructose	4	3	F4_t3	1871551	C	Y	1.49	1.91288e-07	1984.82	2163	snps	non_coding_transcript_exon_variant	tnpIS-LL6	840	352
fructose	4	3	F4_t3	1871588	C	Y	5.39	2.76309e-27	1984.82	2163	snps	non_coding_transcript_exon_variant	tnpIS-LL6	877	315
fructose	4	3	F4_t3	1871800	T	Y	4.06	7.64796e-24	1984.82	2163	snps	non_coding_transcript_exon_variant	tnpIS-LL6	1089	103
fructose	4	3	F4_t3	1871820	G	R	5.46	1.76501e-32	1984.82	2163	snps	non_coding_transcript_exon_variant	tnpIS-LL6	1109	83
fructose	4	3	F4_t3	1873020	G	K	3.25	1.47804e-09	1984.82	2163	snps	synonymous_variant	tnp904	1117	248
fructose	4	3	F4_t3	1882488	G	K	2.36	5.9008e-11	1984.82	2163	snps	missense_variant	llmg_1905	711	451
fructose	4	3	F4_t3	1891450	C	A	100	0	1984.82	2163	snps	missense_variant	llmg_1911	903	257
fructose	4	3	F4_t3	1903710	G	R	22.64	1.53218e-110	1984.82	2163	snps	stop_gained	recD	2267	559
fructose	4	3	F4_t3	1916378	A	-T/-T	99.56	0	1984.82	2163	indels	non_coding_transcript_exon_variant	llmg_pseudo_59	275	353
fructose	4	3	F4_t3	1921433	G	-T/-T	97.48	0	1984.82	2163	indels	frameshift_variant	llmg_1941	762	75
fructose	4	3	F4_t3	1921460	T	-C/-C	98.07	0	1984.82	2163	indels	frameshift_variant	llmg_1941	789	48
fructose	4	3	F4_t3	1921472	T	-C/-C	98.3	0	1984.82	2163	indels	frameshift_variant	llmg_1941	801	36
fructose	4	3	F4_t3	1921516	C	T	99.94	0	1984.82	2163	snps	intergenic_region	llmg_1941-glnP	8	379
fructose	4	3	F4_t3	1921528	G	-T/-T	94.3	0	1984.82	2163	indels	intergenic_region	llmg_1941-glnP	20	367
fructose	4	3	F4_t3	1921635	C	-T/-T	96.03	0	1984.82	2163	indels	intergenic_region	llmg_1941-glnP	127	260
fructose	4	3	F4_t3	1921650	A	-T/-T	84.58	0	1984.82	2163	indels	intergenic_region	llmg_1941-glnP	142	245
fructose	4	3	F4_t3	1921654	A	-G/-G	99.39	0	1984.82	2163	indels	intergenic_region	llmg_1941-glnP	146	241
fructose	4	3	F4_t3	1921663	C	-T/-T	98.6	0	1984.82	2163	indels	intergenic_region	llmg_1941-glnP	155	232
fructose	4	3	F4_t3	1921673	C	-A/-A	98.83	0	1984.82	2163	indels	intergenic_region	llmg_1941-glnP	165	222
fructose	4	3	F4_t3	1921679	A	-T/-T	98.02	0	1984.82	2163	indels	intergenic_region	llmg_1941-glnP	171	216
fructose	4	3	F4_t3	1921692	A	-G/-G	96.04	0	1984.82	2163	indels	intergenic_region	llmg_1941-glnP	184	203
fructose	4	3	F4_t3	1921701	T	-A/-A	86	0	1984.82	2163	indels	intergenic_region	llmg_1941-glnP	193	194
fructose	4	3	F4_t3	1921706	A	-T/-T	99.3	0	1984.82	2163	indels	intergenic_region	llmg_1941-glnP	198	189
fructose	4	3	F4_t3	1921716	A	-T/-T	98.28	0	1984.82	2163	indels	intergenic_region	llmg_1941-glnP	208	179
fructose	4	3	F4_t3	1921723	G	-A/-A	97.98	0	1984.82	2163	indels	intergenic_region	llmg_1941-glnP	215	172
fructose	4	3	F4_t3	1921742	A	-T/-T	93.64	0	1984.82	2163	indels	intergenic_region	llmg_1941-glnP	234	153
fructose	4	3	F4_t3	1921752	G	-A/-A	97.36	0	1984.82	2163	indels	intergenic_region	llmg_1941-glnP	244	143
fructose	4	3	F4_t3	1921775	C	-T/-T	97.39	0	1984.82	2163	indels	intergenic_region	llmg_1941-glnP	267	120
fructose	4	3	F4_t3	1921787	A	-G/-G	94.13	0	1984.82	2163	indels	intergenic_region	llmg_1941-glnP	279	108
fructose	4	3	F4_t3	1933214	G	C	100	0	1984.82	2163	snps	synonymous_variant	atpB	506	222
fructose	4	3	F4_t3	1933215	C	G	100	0	1984.82	2163	snps	missense_variant	atpB	507	221
fructose	4	3	F4_t3	1935398	C	-T/-T	95	0	1984.82	2163	indels	non_coding_transcript_exon_variant	comEC	741	1752
fructose	4	3	F4_t3	1942432	T	C	99.93	0	1984.82	2163	snps	missense_variant	llmg_1960	1117	1280
fructose	4	3	F4_t3	1942730	C	A	100	0	1984.82	2163	snps	intergenic_region	llmg_1960-tenA	1415	982
fructose	4	3	F4_t3	1978863	T	C	99.94	0	1984.82	2163	snps	missense_variant	adhA	843	200
fructose	4	3	F4_t3	1997707	C	*/-T	4.27	3.83448e-07	1984.82	2163	indels	frameshift_variant	llmg_2011	334	1343
fructose	4	3	F4_t3	2044751	G	A	100	0	1984.82	2163	snps	missense_variant	ftsA	1293	107
fructose	4	3	F4_t3	2094677	C	Y	2	2.53012e-08	1984.82	2163	snps	synonymous_variant	ps428	546	231
fructose	4	3	F4_t3	2094755	A	W	1.73	1.8858e-07	1984.82	2163	snps	synonymous_variant	ps428	624	153
fructose	4	3	F4_t3	2096986	G	*/-A	1.53	3.69347e-07	1984.82	2163	indels	frameshift_variant	ps421	323	217
fructose	4	3	F4_t3	2112670	C	+T/+T	92.94	0	1984.82	2163	indels	intergenic_region	llmg_2151-llmg_2152	810	397
fructose	4	3	F4_t3	2119559	C	Y	1.98	4.92661e-08	1984.82	2163	snps	intergenic_region	llmg_2158-llmg_2159	216	1427
fructose	4	3	F4_t3	2119597	C	S	2.06	1.84905e-07	1984.82	2163	snps	intergenic_region	llmg_2158-llmg_2159	254	1389
fructose	4	3	F4_t3	2122554	G	A	99.94	0	1984.82	2163	snps	missense_variant	cfa	1568	170
fructose	4	3	F4_t3	2122558	C	T	99.94	0	1984.82	2163	snps	missense_variant	cfa	1572	166
fructose	4	3	F4_t3	2135991	C	Y	6.05	8.22672e-23	1984.82	2163	snps	intergenic_region	SSU_rRNA_archaea-llmg_2168	5916	776
fructose	4	3	F4_t3	2143208	T	K	4.23	1.4523e-17	1984.82	2163	snps	synonymous_variant	tnp904	1117	1460
fructose	4	3	F4_t3	2180478	T	C	100	0	1984.82	2163	snps	missense_variant	llmg_2216	247	185
fructose	4	3	F4_t3	2183053	G	-A/-A	94.06	0	1984.82	2163	indels	frameshift_variant	llmg_2218	1072	401
fructose	4	3	F4_t3	2188935	T	C	99.89	0	1984.82	2163	snps	synonymous_variant	llmg_2226	995	501
fructose	4	3	F4_t3	2214850	C	S	1.25	7.25138e-07	1984.82	2163	snps	synonymous_variant	ps517	780	1065
fructose	4	3	F4_t3	2215342	T	Y	1.39	3.99946e-07	1984.82	2163	snps	synonymous_variant	ps517	1272	573
fructose	4	3	F4_t3	2216431	C	Y	1.44	3.7126e-07	1984.82	2163	snps	missense_variant	ps516	516	289
fructose	4	3	F4_t3	2216724	A	R	1.61	6.85251e-09	1984.82	2163	snps	missense_variant	ps515	4	328
fructose	4	3	F4_t3	2216886	T	C	98.93	0	1984.82	2163	snps	missense_variant	ps515	166	166
fructose	4	3	F4_t3	2220880	T	K	1.84	7.02294e-07	1984.82	2163	snps	intergenic_region	ps507-ps506	12	291
fructose	4	3	F4_t3	2221143	A	M	1.68	6.82221e-09	1984.82	2163	snps	intergenic_region	ps507-ps506	275	28
fructose	4	3	F4_t3	2224712	C	Y	1.68	6.81999e-09	1984.82	2163	snps	synonymous_variant	ps503	137	981
fructose	4	3	F4_t3	2230257	G	-A/-A	98.42	0	1984.82	2163	indels	frameshift_variant	llmg_2272	40	1757
fructose	4	3	F4_t3	2233340	T	*/-A	2.58	1.0272e-07	1984.82	2163	indels	intergenic_region	llmg_2275-rplA	37	730
fructose	4	3	F4_t3	2266724	T	C	100	0	1984.82	2163	snps	missense_variant	argR	28	1921
fructose	4	3	F4_t3	2340331	A	*/-C	3.49	3.11956e-19	1984.82	2163	indels	non_coding_transcript_exon_variant	llmg_pseudo_73	2264	65
fructose	4	3	F4_t3	2376724	G	R	1.39	7.19391e-07	1984.82	2163	snps	intergenic_region	SSU_rRNA_archaea-comX	6072	547
fructose	4	3	F4_t3	2388987	T	G	100	0	1984.82	2163	snps	non_coding_transcript_exon_variant	llmg_pseudo_75	1232	883
fructose	4	3	F4_t3	2458040	C	T	100	0	1984.82	2163	snps	non_coding_transcript_exon_variant	llmg_pseudo_77	442	417
fructose	4	3	F4_t3	2487588	T	Y	1.73	1.76303e-10	1984.82	2163	snps	synonymous_variant	ps609	248	557
fructose	4	3	F4_t3	2487631	A	R	1.26	7.56682e-07	1984.82	2163	snps	missense_variant	ps609	291	514
fructose	4	3	F4_t3	2487961	A	M	1.33	1.13176e-07	1984.82	2163	snps	synonymous_variant	ps609	621	184
fructose	4	3	F4_t3	2488180	A	R	1.53	2.39307e-09	1984.82	2163	snps	synonymous_variant	ps610	35	1821
fructose	4	3	F4_t3	2488330	T	Y	1.38	4.6123e-09	1984.82	2163	snps	synonymous_variant	ps610	185	1671
fructose	4	3	F4_t3	2488561	T	Y	1.13	2.15944e-07	1984.82	2163	snps	synonymous_variant	ps610	416	1440
fructose	4	3	F4_t3	2489026	G	R	1.15	2.15656e-07	1984.82	2163	snps	synonymous_variant	ps610	881	975
fructose	4	3	F4_t3	2489030	T	K	1.14	4.05828e-07	1984.82	2163	snps	missense_variant	ps610	885	971
fructose	4	3	F4_t3	2489221	T	Y	1.08	4.07382e-07	1984.82	2163	snps	synonymous_variant	ps610	1076	780
fructose	4	3	F4_t3	2489260	G	R	1.23	6.03132e-08	1984.82	2163	snps	synonymous_variant	ps610	1115	741
fructose	4	3	F4_t3	2489590	C	Y	1.21	7.58827e-07	1984.82	2163	snps	synonymous_variant	ps610	1445	411
fructose	4	3	F4_t3	2490809	C	S	1.84	6.65611e-12	1984.82	2163	snps	intergenic_region	ps611-ps612	808	7
fructose	4	3	F4_t3	295026	T	C	100	0	1984.82	2163	snps	missense_variant	rimI2	117	356
fructose	4	3	F4_t3	311626	T	C	100	0	1984.82	2163	snps	missense_variant	lmrC	516	1209
fructose	4	3	F4_t3	34115	C	S	1.55	2.53523e-11	1984.82	2163	snps	intergenic_region	ps128-ps127	9	889
fructose	4	3	F4_t3	36697	G	R	1.17	1.14344e-07	1984.82	2163	snps	synonymous_variant	ps126	1693	171
fructose	4	3	F4_t3	36995	A	R	1.39	8.758e-09	1984.82	2163	snps	synonymous_variant	ps125	127	678
fructose	4	3	F4_t3	37508	A	R	1.37	1.12864e-07	1984.82	2163	snps	synonymous_variant	ps125	640	165
fructose	4	3	F4_t3	37753	T	W	1.15	2.15687e-07	1984.82	2163	snps	synonymous_variant	ps124	80	252
fructose	4	3	F4_t3	37801	G	R	1.14	4.05794e-07	1984.82	2163	snps	synonymous_variant	ps124	128	204
fructose	4	3	F4_t3	37969	A	R	2.12	2.32329e-15	1984.82	2163	snps	synonymous_variant	ps124	296	36
fructose	4	3	F4_t3	41989	G	K	2.47	1.1908e-13	1984.82	2163	snps	missense_variant	ps113	12	291
fructose	4	3	F4_t3	42252	C	M	1.12	4.06452e-07	1984.82	2163	snps	intergenic_region	ps113-ps112	275	28
fructose	4	3	F4_t3	447854	G	A	100	0	1984.82	2163	snps	missense_variant	llmg_0454	291	1341
fructose	4	3	F4_t3	48699	T	Y	1.49	1.65088e-08	1984.82	2163	snps	synonymous_variant	ps105	137	923
fructose	4	3	F4_t3	501260	T	K	10.03	4.37812e-32	1984.82	2163	snps	stop_gained	acmD	128	3600
fructose	4	3	F4_t3	549521	C	+T/+T	90.65	0	1984.82	2163	indels	intergenic_region	tnp905-tdk	193	196
fructose	4	3	F4_t3	589180	G	+C/+C	97.88	0	1984.82	2163	indels	intergenic_region	llmg_0600-llmg_0601	966	721
fructose	4	3	F4_t3	594325	T	A	100	0	1984.82	2163	snps	missense_variant	recJ	787	1565
fructose	4	3	F4_t3	599286	G	T	100	0	1984.82	2163	snps	missense_variant	greA	265	297
fructose	4	3	F4_t3	602148	G	K	2.61	1.26354e-08	1984.82	2163	snps	synonymous_variant	llmg_0613	1117	261
fructose	4	3	F4_t3	617310	A	C	99.74	0	1984.82	2163	snps	synonymous_variant	llmg_0628	23	1154
fructose	4	3	F4_t3	617314	G	*/-A	4.73	1.14383e-12	1984.82	2163	indels	frameshift_variant	llmg_0628	27	1150
fructose	4	3	F4_t3	636585	C	-A/-A	96.56	0	1984.82	2163	indels	frameshift_variant	llmg_0642	1642	301
fructose	4	3	F4_t3	647237	C	M	5.91	8.52812e-08	1984.82	2163	snps	synonymous_variant	llmg_0652	200	1115
fructose	4	3	F4_t3	648314	T	K	11.01	7.55142e-20	1984.82	2163	snps	missense_variant	llmg_0653	1277	38
fructose	4	3	F4_t3	650356	C	Y	4.74	4.50826e-08	1984.82	2163	snps	synonymous_variant	tnp982	811	174
fructose	4	3	F4_t3	698854	T	Y	3.18	1.21749e-08	1984.82	2163	snps	missense_variant	tnp981	452	922
fructose	4	3	F4_t3	699096	T	Y	4.82	1.09421e-08	1984.82	2163	snps	missense_variant	tnp981	694	680
fructose	4	3	F4_t3	699514	T	K	2.65	5.10809e-08	1984.82	2163	snps	missense_variant	tnp981	1112	262
fructose	4	3	F4_t3	699656	C	Y	3.08	2.46996e-08	1984.82	2163	snps	non_coding_transcript_exon_variant	llmg_pseudo_20	1254	120
fructose	4	3	F4_t3	699715	G	R	4.34	4.87999e-12	1984.82	2163	snps	intergenic_region	llmg_pseudo_20-llmg_0715	1313	61
fructose	4	3	F4_t3	732730	T	+C/+C	98.03	0	1984.82	2163	indels	frameshift_variant	malR	208	944
fructose	4	3	F4_t3	736748	C	A	100	0	1984.82	2163	snps	missense_variant	dxsB	671	1191
fructose	4	3	F4_t3	790728	C	*/+T	1.9	2.54739e-08	1984.82	2163	indels	frameshift_variant	ps322	216	322
fructose	4	3	F4_t3	792027	A	R	1.84	3.63074e-07	1984.82	2163	snps	synonymous_variant	ps325	233	189
fructose	4	3	F4_t3	817055	G	R	53.97	2.25909e-198	1984.82	2163	snps	missense_variant	ps353	1326	248
fructose	4	3	F4_t3	817161	T	Y	12.69	9.27392e-36	1984.82	2163	snps	missense_variant	ps353	1432	142
fructose	4	3	F4_t3	827811	C	T	100	0	1984.82	2163	snps	intergenic_region	uxuA-uxuT	1229	32
fructose	4	3	F4_t3	869198	G	R	9.39	4.20521e-43	1984.82	2163	snps	intergenic_region	tnp981-tRNA	1124	730
fructose	4	3	F4_t3	876869	C	G	100	0	1984.82	2163	snps	missense_variant	amtB	243	1080
fructose	4	3	F4_t3	894624	T	+G/+G	96.33	0	1984.82	2163	indels	frameshift_variant	llmg_0924	6002	185
fructose	4	3	F4_t3	912618	T	A	100	0	1984.82	2163	snps	missense_variant	llmg_0944	136	488
fructose	4	3	F4_t3	912718	T	A	100	0	1984.82	2163	snps	missense_variant	llmg_0944	236	388
fructose	4	3	F4_t3	945239	G	+C/+C	94.77	0	1984.82	2163	indels	non_coding_transcript_exon_variant	tnp904	614	586
fructose	4	3	F4_t3	945741	T	K	3.08	5.52684e-11	1984.82	2163	snps	non_coding_transcript_exon_variant	tnp904	1116	84
fructose	4	3	F4_t3	970845	C	A	100	0	1984.82	2163	snps	missense_variant	llmg_1005	232	711
fructose	4	3	F4_t3	977525	A	-C/-C	98.79	0	1984.82	2163	indels	frameshift_variant	lplA	1173	1303
fructose	4	3	F4_t3	994144	C	G	100	0	1984.82	2163	snps	missense_variant	llmg_1029	148	665
galactose	1	1	G1_t1	1007288	C	T	100	6.97538e-272	697.89	803	snps	synonymous_variant	bglP	689	1269
galactose	1	1	G1_t1	1032810	T	W	6.05	1.00938e-08	697.89	803	snps	missense_variant	llmg_1073	968	931
galactose	1	1	G1_t1	1061785	A	T	100	1.24048e-252	697.89	803	snps	missense_variant	llmg_1101	1248	104
galactose	1	1	G1_t1	107694	A	M	53.94	9.73234e-153	697.89	803	snps	missense_variant	relA	1897	1273
galactose	1	1	G1_t1	1093299	G	+C/+C	98.15	1.14052e-273	697.89	803	indels	frameshift_variant	llmg_1127	3978	1675
galactose	1	1	G1_t1	1093562	G	+C/+C	97.57	1.20583e-250	697.89	803	indels	frameshift_variant	llmg_1128	4241	1412
galactose	1	1	G1_t1	1098537	G	T	90.99	1.40599e-202	697.89	803	snps	stop_gained	sbcC	732	2658
galactose	1	1	G1_t1	1098538	A	C	91.26	8.60616e-205	697.89	803	snps	missense_variant	sbcC	733	2657
galactose	1	1	G1_t1	1098540	G	A	91.14	1.57372e-206	697.89	803	snps	missense_variant	sbcC	735	2655
galactose	1	1	G1_t1	1120236	G	-T/-T	92.87	2.32895e-226	697.89	803	indels	frameshift_variant	llmg_1152	910	1179
galactose	1	1	G1_t1	115524	T	K	3.34	4.0241e-07	697.89	803	snps	synonymous_variant	tnp904	1117	721
galactose	1	1	G1_t1	116074	T	K	33.47	3.67157e-84	697.89	803	snps	synonymous_variant	acpD	1667	171
galactose	1	1	G1_t1	116078	A	R	32.83	1.42321e-83	697.89	803	snps	missense_variant	acpD	1671	167
galactose	1	1	G1_t1	1201767	C	-T/-T	81.86	2.35356e-156	697.89	803	indels	intergenic_region	llmg_1230-tnp1077	1346	1401
galactose	1	1	G1_t1	1203436	C	M	7.45	9.18941e-09	697.89	803	snps	missense_variant	llmg_1232	195	1341
galactose	1	1	G1_t1	1210278	G	+A/+A	94.04	5.77758e-220	697.89	803	indels	non_coding_transcript_exon_variant	llmg_pseudo_39	981	517
galactose	1	1	G1_t1	1277684	T	A	100	1.1136e-270	697.89	803	snps	missense_variant	llmg_1306	2224	689
galactose	1	1	G1_t1	1318541	G	-A/-A	93.88	5.90662e-213	697.89	803	indels	frameshift_variant	llmg_1344	90	1660
galactose	1	1	G1_t1	1338055	A	G	91.7	3.3613e-229	697.89	803	snps	intergenic_region	llmg_1364-llmg_1365	349	689
galactose	1	1	G1_t1	1345986	A	G	91.83	4.33084e-216	697.89	803	snps	synonymous_variant	matR	2067	1329
galactose	1	1	G1_t1	1492365	T	A	100	3.8405e-294	697.89	803	snps	synonymous_variant	kinE	552	783
galactose	1	1	G1_t1	1500910	C	A	100	8.10267659179644e-322	697.89	803	snps	missense_variant	llmg_1528	877	585
galactose	1	1	G1_t1	1532424	G	C	100	4.06013e-285	697.89	803	snps	missense_variant	llmg_1560	56	473
galactose	1	1	G1_t1	1572256	T	A	100	9.79149e-292	697.89	803	snps	intergenic_region	llmg_1598-deoD	542	885
galactose	1	1	G1_t1	1572258	G	A	100	9.79149e-292	697.89	803	snps	intergenic_region	llmg_1598-deoD	544	883
galactose	1	1	G1_t1	1588193	T	G	99.78	1.24417e-274	697.89	803	snps	missense_variant	ugd	296	887
galactose	1	1	G1_t1	1588245	T	A	100	5.31795e-240	697.89	803	snps	missense_variant	ugd	348	835
galactose	1	1	G1_t1	1588246	A	T	98.79	3.29978e-236	697.89	803	snps	missense_variant	ugd	349	834
galactose	1	1	G1_t1	1588356	T	A	99.81	2.18982643838843e-310	697.89	803	snps	missense_variant	ugd	459	724
galactose	1	1	G1_t1	1610761	T	C	100	3.63105e-303	697.89	803	snps	missense_variant	llmg_1634	433	1285
galactose	1	1	G1_t1	1614128	G	+T/+T	96.31	7.89217e-290	697.89	803	indels	frameshift_variant	mleP	315	1148
galactose	1	1	G1_t1	1633930	T	W	58.03	4.97622e-114	697.89	803	snps	stop_gained	xerD	1158	523
galactose	1	1	G1_t1	1647858	A	R	14.2	2.91526e-23	697.89	803	snps	non_coding_transcript_exon_variant	tnp905	1139	1104
galactose	1	1	G1_t1	1672327	T	Y	4.06	1.91828e-07	697.89	803	snps	non_coding_transcript_exon_variant	tnpIS-LL6	878	1807
galactose	1	1	G1_t1	1681037	T	C	100	3.30384661767917e-318	697.89	803	snps	missense_variant	pepV	555	992
galactose	1	1	G1_t1	1687890	T	W	5.03	4.43045e-08	697.89	803	snps	non_coding_transcript_exon_variant	tnpIS-LL6	856	1402
galactose	1	1	G1_t1	1720051	A	*/+T	3.77	1.94703e-07	697.89	803	indels	intergenic_region	llmg_pseudo_54-llmg_1740	371	800
galactose	1	1	G1_t1	1731090	T	C	100	0	697.89	803	snps	synonymous_variant	llmg_1749	113	1002
galactose	1	1	G1_t1	1817902	C	A	100	0	697.89	803	snps	missense_variant	xylS	902	1386
galactose	1	1	G1_t1	1823525	C	Y	4.2	1.37929e-09	697.89	803	snps	missense_variant	llmg_1841	1929	37
galactose	1	1	G1_t1	1823561	T	K	4.86	3.86072e-11	697.89	803	snps	missense_variant	llmg_1841	1965	1
galactose	1	1	G1_t1	1826407	A	G	100	5.69034e-305	697.89	803	snps	synonymous_variant	llmg_1845	707	33
galactose	1	1	G1_t1	1826459	A	+T/+T	94.26	1.74093e-264	697.89	803	indels	intergenic_region	llmg_1845-cspB	19	504
galactose	1	1	G1_t1	1838903	T	C	100	0	697.89	803	snps	missense_variant	rmaB	697	217
galactose	1	1	G1_t1	185024	G	S	58.63	1.61535e-186	697.89	803	snps	missense_variant	llmg_0196	299	878
galactose	1	1	G1_t1	1853472	C	A	100	0	697.89	803	snps	missense_variant	glgP	2380	1778
galactose	1	1	G1_t1	1854998	T	A	100	0	697.89	803	snps	synonymous_variant	glgA	3906	252
galactose	1	1	G1_t1	1869108	C	*/-A	34.93	1.50018e-71	697.89	803	indels	frameshift_variant	xisTn5276	15	530
galactose	1	1	G1_t1	1870991	A	R	4.74	1.32625e-09	697.89	803	snps	non_coding_transcript_exon_variant	tnpIS-LL6	280	912
galactose	1	1	G1_t1	1871588	C	Y	4.14	2.80153e-09	697.89	803	snps	non_coding_transcript_exon_variant	tnpIS-LL6	877	315
galactose	1	1	G1_t1	1871820	G	R	3.17	2.99729e-09	697.89	803	snps	non_coding_transcript_exon_variant	tnpIS-LL6	1109	83
galactose	1	1	G1_t1	1891450	C	A	100	0	697.89	803	snps	missense_variant	llmg_1911	903	257
galactose	1	1	G1_t1	1892381	A	M	55.24	4.14842e-153	697.89	803	snps	missense_variant	llmg_1912	674	327
galactose	1	1	G1_t1	1916378	A	-T/-T	99.61	0	697.89	803	indels	non_coding_transcript_exon_variant	llmg_pseudo_59	275	353
galactose	1	1	G1_t1	1921433	G	-T/-T	97.24	0	697.89	803	indels	frameshift_variant	llmg_1941	762	75
galactose	1	1	G1_t1	1921460	T	-C/-C	98.35	0	697.89	803	indels	frameshift_variant	llmg_1941	789	48
galactose	1	1	G1_t1	1921472	T	-C/-C	97.77	0	697.89	803	indels	frameshift_variant	llmg_1941	801	36
galactose	1	1	G1_t1	1921516	C	T	100	0	697.89	803	snps	intergenic_region	llmg_1941-glnP	8	379
galactose	1	1	G1_t1	1921528	G	-T/-T	94.58	0	697.89	803	indels	intergenic_region	llmg_1941-glnP	20	367
galactose	1	1	G1_t1	1921635	C	-T/-T	96.16	0	697.89	803	indels	intergenic_region	llmg_1941-glnP	127	260
galactose	1	1	G1_t1	1921650	A	-T/-T	84.11	4.27284e-303	697.89	803	indels	intergenic_region	llmg_1941-glnP	142	245
galactose	1	1	G1_t1	1921654	A	-G/-G	98.6	0	697.89	803	indels	intergenic_region	llmg_1941-glnP	146	241
galactose	1	1	G1_t1	1921663	C	-T/-T	98.57	0	697.89	803	indels	intergenic_region	llmg_1941-glnP	155	232
galactose	1	1	G1_t1	1921673	C	-A/-A	99.05	0	697.89	803	indels	intergenic_region	llmg_1941-glnP	165	222
galactose	1	1	G1_t1	1921679	A	-T/-T	97.28	0	697.89	803	indels	intergenic_region	llmg_1941-glnP	171	216
galactose	1	1	G1_t1	1921692	A	-G/-G	96.3	0	697.89	803	indels	intergenic_region	llmg_1941-glnP	184	203
galactose	1	1	G1_t1	1921701	T	-A/-A	86.94	0	697.89	803	indels	intergenic_region	llmg_1941-glnP	193	194
galactose	1	1	G1_t1	1921706	A	-T/-T	99.56	0	697.89	803	indels	intergenic_region	llmg_1941-glnP	198	189
galactose	1	1	G1_t1	1921716	A	-T/-T	98.85	0	697.89	803	indels	intergenic_region	llmg_1941-glnP	208	179
galactose	1	1	G1_t1	1921723	G	-A/-A	98.34	0	697.89	803	indels	intergenic_region	llmg_1941-glnP	215	172
galactose	1	1	G1_t1	1921742	A	-T/-T	94.8	0	697.89	803	indels	intergenic_region	llmg_1941-glnP	234	153
galactose	1	1	G1_t1	1921752	G	-A/-A	97.19	0	697.89	803	indels	intergenic_region	llmg_1941-glnP	244	143
galactose	1	1	G1_t1	1921775	C	-T/-T	97.45	0	697.89	803	indels	intergenic_region	llmg_1941-glnP	267	120
galactose	1	1	G1_t1	1921787	A	-G/-G	94.96	0	697.89	803	indels	intergenic_region	llmg_1941-glnP	279	108
galactose	1	1	G1_t1	1933214	G	C	99.83	0	697.89	803	snps	synonymous_variant	atpB	506	222
galactose	1	1	G1_t1	1933215	C	G	100	0	697.89	803	snps	missense_variant	atpB	507	221
galactose	1	1	G1_t1	1935398	C	-T/-T	92.81	1.68531e-305	697.89	803	indels	non_coding_transcript_exon_variant	comEC	741	1752
galactose	1	1	G1_t1	1942432	T	C	100	0	697.89	803	snps	missense_variant	llmg_1960	1117	1280
galactose	1	1	G1_t1	1942730	C	A	100	0	697.89	803	snps	intergenic_region	llmg_1960-tenA	1415	982
galactose	1	1	G1_t1	1978863	T	Y	37.12	2.73974e-99	697.89	803	snps	missense_variant	adhA	843	200
galactose	1	1	G1_t1	2044751	G	A	100	0	697.89	803	snps	missense_variant	ftsA	1293	107
galactose	1	1	G1_t1	2085725	T	Y	58.1	1.96369e-120	697.89	803	snps	missense_variant	ps442	1197	370
galactose	1	1	G1_t1	2112670	C	+T/+T	94.09	0	697.89	803	indels	intergenic_region	llmg_2151-llmg_2152	810	397
galactose	1	1	G1_t1	2122554	G	A	100	0	697.89	803	snps	missense_variant	cfa	1568	170
galactose	1	1	G1_t1	2122558	C	T	100	0	697.89	803	snps	missense_variant	cfa	1572	166
galactose	1	1	G1_t1	2135991	C	Y	7.84	2.36395e-14	697.89	803	snps	intergenic_region	SSU_rRNA_archaea-llmg_2168	5916	776
galactose	1	1	G1_t1	2143208	T	K	6.08	1.70875e-11	697.89	803	snps	synonymous_variant	tnp904	1117	1460
galactose	1	1	G1_t1	2180478	T	Y	36.05	6.01123e-95	697.89	803	snps	missense_variant	llmg_2216	247	185
galactose	1	1	G1_t1	218269	G	+C/+C	97.94	0	697.89	803	indels	frameshift_variant	llmg_0227	1041	11
galactose	1	1	G1_t1	2183053	G	-A/-A	94.5	0	697.89	803	indels	frameshift_variant	llmg_2218	1072	401
galactose	1	1	G1_t1	2188935	T	Y	36.49	1.5076e-89	697.89	803	snps	synonymous_variant	llmg_2226	995	501
galactose	1	1	G1_t1	2216886	T	C	91.98	0	697.89	803	snps	missense_variant	ps515	166	166
galactose	1	1	G1_t1	2230257	G	-A/-A	98.32	0	697.89	803	indels	frameshift_variant	llmg_2272	40	1757
galactose	1	1	G1_t1	2252058	A	W	59.94	8.18244e-160	697.89	803	snps	missense_variant	llmg_2300	82	864
galactose	1	1	G1_t1	2266724	T	C	100	0	697.89	803	snps	missense_variant	argR	28	1921
galactose	1	1	G1_t1	228760	C	Y	34.52	1.96589e-98	697.89	803	snps	missense_variant	llmg_0240	208	576
galactose	1	1	G1_t1	2363463	G	K	18.93	6.46601e-50	697.89	803	snps	stop_gained	llmg_2420	687	457
galactose	1	1	G1_t1	2388987	T	G	93.71	0	697.89	803	snps	non_coding_transcript_exon_variant	llmg_pseudo_75	1232	883
galactose	1	1	G1_t1	2458040	C	Y	33.38	1.12214e-90	697.89	803	snps	non_coding_transcript_exon_variant	llmg_pseudo_77	442	417
galactose	1	1	G1_t1	262368	A	*/-T	3.02	8.21779e-07	697.89	803	indels	intergenic_region	luxS-llmg_0274	105	647
galactose	1	1	G1_t1	295026	T	C	100	0	697.89	803	snps	missense_variant	rimI2	117	356
galactose	1	1	G1_t1	311626	T	C	100	0	697.89	803	snps	missense_variant	lmrC	516	1209
galactose	1	1	G1_t1	438172	G	R	58.45	6.90195e-164	697.89	803	snps	missense_variant	msmK	654	789
galactose	1	1	G1_t1	447854	G	A	100	0	697.89	803	snps	missense_variant	llmg_0454	291	1341
galactose	1	1	G1_t1	549521	C	+T/+T	87.28	8.94076700940877e-315	697.89	803	indels	intergenic_region	tnp905-tdk	193	196
galactose	1	1	G1_t1	589180	G	+C/+C	98.35	0	697.89	803	indels	intergenic_region	llmg_0600-llmg_0601	966	721
galactose	1	1	G1_t1	594325	T	A	100	0	697.89	803	snps	missense_variant	recJ	787	1565
galactose	1	1	G1_t1	599286	G	T	94.16	5.78968e-285	697.89	803	snps	missense_variant	greA	265	297
galactose	1	1	G1_t1	617310	A	C	99.37	0	697.89	803	snps	synonymous_variant	llmg_0628	23	1154
galactose	1	1	G1_t1	636585	C	-A/-A	96.67	0	697.89	803	indels	frameshift_variant	llmg_0642	1642	301
galactose	1	1	G1_t1	648314	T	K	5.66	4.30903e-12	697.89	803	snps	missense_variant	llmg_0653	1277	38
galactose	1	1	G1_t1	665823	T	K	7.93	2.50768e-10	697.89	803	snps	missense_variant	llmg_0669	709	385
galactose	1	1	G1_t1	666478	T	Y	3.48	1.98027e-07	697.89	803	snps	intergenic_region	llmg_0671-repB	97	267
galactose	1	1	G1_t1	672541	A	T	100	2.73675e-274	697.89	803	snps	synonymous_variant	llmg_0681	476	46
galactose	1	1	G1_t1	672676	T	Y	13.91	1.11732e-27	697.89	803	snps	intergenic_region	llmg_0681-tnp712	89	123
galactose	1	1	G1_t1	672705	T	G	100	0	697.89	803	snps	intergenic_region	llmg_0681-tnp712	118	94
galactose	1	1	G1_t1	674846	G	-A/-A	99.69	0	697.89	803	indels	intergenic_region	llmg_0683-llmg_pseudo_19	812	1709
galactose	1	1	G1_t1	67602	G	S	58.75	1.07012e-156	697.89	803	snps	missense_variant	pdhC	913	898
galactose	1	1	G1_t1	67607	T	W	57.43	2.9929e-147	697.89	803	snps	missense_variant	pdhC	918	893
galactose	1	1	G1_t1	677878	G	R	2.77	8.34744e-07	697.89	803	snps	intergenic_region	llmg_0686-llmg_0687	770	95
galactose	1	1	G1_t1	677915	G	K	2.92	4.11262e-07	697.89	803	snps	intergenic_region	llmg_0686-llmg_0687	807	58
galactose	1	1	G1_t1	678021	G	R	2.94	1.01165e-07	697.89	803	snps	missense_variant	llmg_0687	48	126
galactose	1	1	G1_t1	678534	C	M	7.96	3.45211e-12	697.89	803	snps	missense_variant	llmg_0689	387	167
galactose	1	1	G1_t1	699096	T	Y	4.78	4.498e-08	697.89	803	snps	missense_variant	tnp981	694	680
galactose	1	1	G1_t1	699485	G	R	4.15	1.00464e-11	697.89	803	snps	synonymous_variant	tnp981	1083	291
galactose	1	1	G1_t1	699656	C	Y	2.93	4.11004e-07	697.89	803	snps	non_coding_transcript_exon_variant	llmg_pseudo_20	1254	120
galactose	1	1	G1_t1	72496	T	G	94.22	0	697.89	803	snps	missense_variant	llmg_0076	806	241
galactose	1	1	G1_t1	72497	G	T	94.18	0	697.89	803	snps	synonymous_variant	llmg_0076	807	240
galactose	1	1	G1_t1	732730	T	+C/+C	99.01	0	697.89	803	indels	frameshift_variant	malR	208	944
galactose	1	1	G1_t1	736748	C	A	94.22	5.51898e-297	697.89	803	snps	missense_variant	dxsB	671	1191
galactose	1	1	G1_t1	82555	G	S	57.5	1.20603e-171	697.89	803	snps	intergenic_region	llmg_0086-llmg_0087	289	907
galactose	1	1	G1_t1	827811	C	T	99.82	0	697.89	803	snps	intergenic_region	uxuA-uxuT	1229	32
galactose	1	1	G1_t1	869198	G	R	5.92	8.53325e-12	697.89	803	snps	intergenic_region	tnp981-tRNA	1124	730
galactose	1	1	G1_t1	876869	C	G	100	1.37128496673498e-311	697.89	803	snps	missense_variant	amtB	243	1080
galactose	1	1	G1_t1	894624	T	+G/+G	95.1	9.55101e-306	697.89	803	indels	frameshift_variant	llmg_0924	6002	185
galactose	1	1	G1_t1	912618	T	A	100	5.58424e-308	697.89	803	snps	missense_variant	llmg_0944	136	488
galactose	1	1	G1_t1	912718	T	A	100	5.17681983712458e-320	697.89	803	snps	missense_variant	llmg_0944	236	388
galactose	1	1	G1_t1	945239	G	+C/+C	94.59	3.5884e-160	697.89	803	indels	non_coding_transcript_exon_variant	tnp904	614	586
galactose	1	1	G1_t1	970845	C	A	100	2.49629e-289	697.89	803	snps	missense_variant	llmg_1005	232	711
galactose	1	1	G1_t1	977525	A	-C/-C	97.79	7.88695e-277	697.89	803	indels	frameshift_variant	lplA	1173	1303
galactose	1	1	G1_t1	994144	C	G	94.98	7.59297e-236	697.89	803	snps	missense_variant	llmg_1029	148	665
galactose	1	2	G1_t2	1007288	C	T	100	3.23233e-161	482.712	570	snps	synonymous_variant	bglP	689	1269
galactose	1	2	G1_t2	1061785	A	T	100	1.14432e-184	482.712	570	snps	missense_variant	llmg_1101	1248	104
galactose	1	2	G1_t2	107694	A	M	60.54	1.08244e-135	482.712	570	snps	missense_variant	relA	1897	1273
galactose	1	2	G1_t2	1093299	G	+C/+C	98.44	2.03673e-181	482.712	570	indels	frameshift_variant	llmg_1127	3978	1675
galactose	1	2	G1_t2	1093562	G	+C/+C	97.86	1.45003e-156	482.712	570	indels	frameshift_variant	llmg_1128	4241	1412
galactose	1	2	G1_t2	1098537	G	T	100	8.33053e-156	482.712	570	snps	stop_gained	sbcC	732	2658
galactose	1	2	G1_t2	1098538	A	C	100	3.3258e-155	482.712	570	snps	missense_variant	sbcC	733	2657
galactose	1	2	G1_t2	1098540	G	A	100	8.21306e-159	482.712	570	snps	missense_variant	sbcC	735	2655
galactose	1	2	G1_t2	1120236	G	-T/-T	99.2	1.07285e-144	482.712	570	indels	frameshift_variant	llmg_1152	910	1179
galactose	1	2	G1_t2	116074	T	K	36.66	2.92157e-75	482.712	570	snps	synonymous_variant	acpD	1667	171
galactose	1	2	G1_t2	116078	A	R	35.76	1.66638e-72	482.712	570	snps	missense_variant	acpD	1671	167
galactose	1	2	G1_t2	1201767	C	-T/-T	89.5	3.26864e-99	482.712	570	indels	intergenic_region	llmg_1230-tnp1077	1346	1401
galactose	1	2	G1_t2	1210278	G	+A/+A	94.25	9.16446e-133	482.712	570	indels	non_coding_transcript_exon_variant	llmg_pseudo_39	981	517
galactose	1	2	G1_t2	1277684	T	A	100	1.82497e-183	482.712	570	snps	missense_variant	llmg_1306	2224	689
galactose	1	2	G1_t2	1318541	G	-A/-A	94.74	8.29688e-117	482.712	570	indels	frameshift_variant	llmg_1344	90	1660
galactose	1	2	G1_t2	1492365	T	A	100	2.73261e-194	482.712	570	snps	synonymous_variant	kinE	552	783
galactose	1	2	G1_t2	1500910	C	A	100	1.63175e-204	482.712	570	snps	missense_variant	llmg_1528	877	585
galactose	1	2	G1_t2	1532424	G	C	100	1.23504e-169	482.712	570	snps	missense_variant	llmg_1560	56	473
galactose	1	2	G1_t2	1572256	T	A	100	9.56976e-218	482.712	570	snps	intergenic_region	llmg_1598-deoD	542	885
galactose	1	2	G1_t2	1572258	G	A	100	3.82263e-217	482.712	570	snps	intergenic_region	llmg_1598-deoD	544	883
galactose	1	2	G1_t2	1588193	T	G	100	7.40149e-180	482.712	570	snps	missense_variant	ugd	296	887
galactose	1	2	G1_t2	1588245	T	A	100	5.22655e-157	482.712	570	snps	missense_variant	ugd	348	835
galactose	1	2	G1_t2	1588246	A	T	99.24	4.57932e-153	482.712	570	snps	missense_variant	ugd	349	834
galactose	1	2	G1_t2	1588356	T	A	99.69	6.84205e-195	482.712	570	snps	missense_variant	ugd	459	724
galactose	1	2	G1_t2	1610761	T	C	100	1.79669e-186	482.712	570	snps	missense_variant	llmg_1634	433	1285
galactose	1	2	G1_t2	1614128	G	+T/+T	95.95	1.31039e-183	482.712	570	indels	frameshift_variant	mleP	315	1148
galactose	1	2	G1_t2	1633930	T	W	56.25	5.0814e-67	482.712	570	snps	stop_gained	xerD	1158	523
galactose	1	2	G1_t2	1681037	T	C	99.67	7.40149e-180	482.712	570	snps	missense_variant	pepV	555	992
galactose	1	2	G1_t2	1731090	T	C	100	1.47622e-222	482.712	570	snps	synonymous_variant	llmg_1749	113	1002
galactose	1	2	G1_t2	1817902	C	A	100	1.00611e-208	482.712	570	snps	missense_variant	xylS	902	1386
galactose	1	2	G1_t2	1826407	A	G	99.71	5.56984e-205	482.712	570	snps	synonymous_variant	llmg_1845	707	33
galactose	1	2	G1_t2	1826459	A	+T/+T	93.82	3.59604e-170	482.712	570	indels	intergenic_region	llmg_1845-cspB	19	504
galactose	1	2	G1_t2	1838903	T	C	100	2.39573e-218	482.712	570	snps	missense_variant	rmaB	697	217
galactose	1	2	G1_t2	185024	G	S	55.81	4.20198e-114	482.712	570	snps	missense_variant	llmg_0196	299	878
galactose	1	2	G1_t2	1853472	C	A	100	1.05678e-199	482.712	570	snps	missense_variant	glgP	2380	1778
galactose	1	2	G1_t2	1854998	T	A	100	1.05678e-199	482.712	570	snps	synonymous_variant	glgA	3906	252
galactose	1	2	G1_t2	1869108	C	*/-A	37.23	3.50806e-43	482.712	570	indels	frameshift_variant	xisTn5276	15	530
galactose	1	2	G1_t2	1891450	C	A	100	1.10887e-190	482.712	570	snps	missense_variant	llmg_1911	903	257
galactose	1	2	G1_t2	1892381	A	M	63.07	9.60673e-79	482.712	570	snps	missense_variant	llmg_1912	674	327
galactose	1	2	G1_t2	1916378	A	-T/-T	100	5.13456e-246	482.712	570	indels	non_coding_transcript_exon_variant	llmg_pseudo_59	275	353
galactose	1	2	G1_t2	1921433	G	-T/-T	96.16	1.7423e-221	482.712	570	indels	frameshift_variant	llmg_1941	762	75
galactose	1	2	G1_t2	1921460	T	-C/-C	98.78	5.14114e-235	482.712	570	indels	frameshift_variant	llmg_1941	789	48
galactose	1	2	G1_t2	1921472	T	-C/-C	98.31	2.26917e-234	482.712	570	indels	frameshift_variant	llmg_1941	801	36
galactose	1	2	G1_t2	1921516	C	T	100	1.87676e-260	482.712	570	snps	intergenic_region	llmg_1941-glnP	8	379
galactose	1	2	G1_t2	1921528	G	-T/-T	93.58	8.06821e-225	482.712	570	indels	intergenic_region	llmg_1941-glnP	20	367
galactose	1	2	G1_t2	1921635	C	-T/-T	96.83	1.76393e-238	482.712	570	indels	intergenic_region	llmg_1941-glnP	127	260
galactose	1	2	G1_t2	1921650	A	-T/-T	81.62	9.59269e-160	482.712	570	indels	intergenic_region	llmg_1941-glnP	142	245
galactose	1	2	G1_t2	1921654	A	-G/-G	98.84	3.89533e-198	482.712	570	indels	intergenic_region	llmg_1941-glnP	146	241
galactose	1	2	G1_t2	1921663	C	-T/-T	99.22	2.14513e-223	482.712	570	indels	intergenic_region	llmg_1941-glnP	155	232
galactose	1	2	G1_t2	1921673	C	-A/-A	99.5	4.28632e-235	482.712	570	indels	intergenic_region	llmg_1941-glnP	165	222
galactose	1	2	G1_t2	1921679	A	-T/-T	98.01	1.57265e-225	482.712	570	indels	intergenic_region	llmg_1941-glnP	171	216
galactose	1	2	G1_t2	1921692	A	-G/-G	96.3	2.87515e-230	482.712	570	indels	intergenic_region	llmg_1941-glnP	184	203
galactose	1	2	G1_t2	1921701	T	-A/-A	86.89	3.10779e-182	482.712	570	indels	intergenic_region	llmg_1941-glnP	193	194
galactose	1	2	G1_t2	1921706	A	-T/-T	99.73	8.68461e-222	482.712	570	indels	intergenic_region	llmg_1941-glnP	198	189
galactose	1	2	G1_t2	1921716	A	-T/-T	98.6	4.40779e-245	482.712	570	indels	intergenic_region	llmg_1941-glnP	208	179
galactose	1	2	G1_t2	1921723	G	-A/-A	99.08	2.83876e-251	482.712	570	indels	intergenic_region	llmg_1941-glnP	215	172
galactose	1	2	G1_t2	1921742	A	-T/-T	91.28	1.74536e-210	482.712	570	indels	intergenic_region	llmg_1941-glnP	234	153
galactose	1	2	G1_t2	1921752	G	-A/-A	97.48	9.50358e-241	482.712	570	indels	intergenic_region	llmg_1941-glnP	244	143
galactose	1	2	G1_t2	1921775	C	-T/-T	97.29	1.02704e-242	482.712	570	indels	intergenic_region	llmg_1941-glnP	267	120
galactose	1	2	G1_t2	1921787	A	-G/-G	95.66	1.29941e-241	482.712	570	indels	intergenic_region	llmg_1941-glnP	279	108
galactose	1	2	G1_t2	1933214	G	C	100	3.69552e-223	482.712	570	snps	synonymous_variant	atpB	506	222
galactose	1	2	G1_t2	1933215	C	G	100	2.35558e-221	482.712	570	snps	missense_variant	atpB	507	221
galactose	1	2	G1_t2	1935398	C	-T/-T	95.66	2.10658e-181	482.712	570	indels	non_coding_transcript_exon_variant	comEC	741	1752
galactose	1	2	G1_t2	1942432	T	C	100	1.03972e-202	482.712	570	snps	missense_variant	llmg_1960	1117	1280
galactose	1	2	G1_t2	1942730	C	A	100	1.42667e-228	482.712	570	snps	intergenic_region	llmg_1960-tenA	1415	982
galactose	1	2	G1_t2	1978863	T	Y	40	3.48738e-56	482.712	570	snps	missense_variant	adhA	843	200
galactose	1	2	G1_t2	2044751	G	A	100	2.01544e-248	482.712	570	snps	missense_variant	ftsA	1293	107
galactose	1	2	G1_t2	2085725	T	Y	57.19	2.18354e-67	482.712	570	snps	missense_variant	ps442	1197	370
galactose	1	2	G1_t2	2112670	C	+T/+T	93.82	1.23811e-218	482.712	570	indels	intergenic_region	llmg_2151-llmg_2152	810	397
galactose	1	2	G1_t2	2122554	G	A	100	2.35558e-221	482.712	570	snps	missense_variant	cfa	1568	170
galactose	1	2	G1_t2	2122558	C	T	100	2.35558e-221	482.712	570	snps	missense_variant	cfa	1572	166
galactose	1	2	G1_t2	2180478	T	Y	41	4.84063e-65	482.712	570	snps	missense_variant	llmg_2216	247	185
galactose	1	2	G1_t2	218269	G	+C/+C	97.77	6.1519e-300	482.712	570	indels	frameshift_variant	llmg_0227	1041	11
galactose	1	2	G1_t2	2183053	G	-A/-A	94.69	4.55976e-231	482.712	570	indels	frameshift_variant	llmg_2218	1072	401
galactose	1	2	G1_t2	2188935	T	Y	40.05	3.00833e-62	482.712	570	snps	synonymous_variant	llmg_2226	995	501
galactose	1	2	G1_t2	2216886	T	C	100	2.35558e-221	482.712	570	snps	missense_variant	ps515	166	166
galactose	1	2	G1_t2	2230257	G	-A/-A	97.89	1.12389e-263	482.712	570	indels	frameshift_variant	llmg_2272	40	1757
galactose	1	2	G1_t2	2252058	A	W	63.51	2.04078e-109	482.712	570	snps	missense_variant	llmg_2300	82	864
galactose	1	2	G1_t2	2266724	T	C	99.85	0	482.712	570	snps	missense_variant	argR	28	1921
galactose	1	2	G1_t2	228760	C	Y	38.03	6.24483e-73	482.712	570	snps	missense_variant	llmg_0240	208	576
galactose	1	2	G1_t2	2388987	T	G	100	4.6973e-261	482.712	570	snps	non_coding_transcript_exon_variant	llmg_pseudo_75	1232	883
galactose	1	2	G1_t2	2458040	C	Y	40.04	4.45235e-70	482.712	570	snps	non_coding_transcript_exon_variant	llmg_pseudo_77	442	417
galactose	1	2	G1_t2	295026	T	C	100	3.30384661767917e-318	482.712	570	snps	missense_variant	rimI2	117	356
galactose	1	2	G1_t2	311626	T	C	100	4.61348e-264	482.712	570	snps	missense_variant	lmrC	516	1209
galactose	1	2	G1_t2	438172	G	R	58.67	6.43238e-98	482.712	570	snps	missense_variant	msmK	654	789
galactose	1	2	G1_t2	447854	G	A	100	1.03501e-282	482.712	570	snps	missense_variant	llmg_0454	291	1341
galactose	1	2	G1_t2	549521	C	+T/+T	90.23	2.26244e-179	482.712	570	indels	intergenic_region	tnp905-tdk	193	196
galactose	1	2	G1_t2	589180	G	+C/+C	96.07	2.03276e-175	482.712	570	indels	intergenic_region	llmg_0600-llmg_0601	966	721
galactose	1	2	G1_t2	594325	T	A	100	6.62464e-201	482.712	570	snps	missense_variant	recJ	787	1565
galactose	1	2	G1_t2	599286	G	T	100	1.37831e-234	482.712	570	snps	missense_variant	greA	265	297
galactose	1	2	G1_t2	617310	A	C	100	8.94004e-230	482.712	570	snps	synonymous_variant	llmg_0628	23	1154
galactose	1	2	G1_t2	636585	C	-A/-A	96.3	9.68309e-173	482.712	570	indels	frameshift_variant	llmg_0642	1642	301
galactose	1	2	G1_t2	672541	A	T	100	1.6702e-94	482.712	570	snps	synonymous_variant	llmg_0681	476	46
galactose	1	2	G1_t2	672676	T	Y	10	5.78687e-07	482.712	570	snps	intergenic_region	llmg_0681-tnp712	89	123
galactose	1	2	G1_t2	672705	T	G	100	9.71322e-120	482.712	570	snps	intergenic_region	llmg_0681-tnp712	118	94
galactose	1	2	G1_t2	674846	G	-A/-A	99.1	5.74628e-128	482.712	570	indels	intergenic_region	llmg_0683-llmg_pseudo_19	812	1709
galactose	1	2	G1_t2	67602	G	S	60.48	4.88047e-111	482.712	570	snps	missense_variant	pdhC	913	898
galactose	1	2	G1_t2	67607	T	W	58.09	1.0175e-100	482.712	570	snps	missense_variant	pdhC	918	893
galactose	1	2	G1_t2	72496	T	G	100	1.21857e-255	482.712	570	snps	missense_variant	llmg_0076	806	241
galactose	1	2	G1_t2	72497	G	T	100	3.10487e-253	482.712	570	snps	synonymous_variant	llmg_0076	807	240
galactose	1	2	G1_t2	732730	T	+C/+C	97.43	1.5231e-193	482.712	570	indels	frameshift_variant	malR	208	944
galactose	1	2	G1_t2	736748	C	A	100	3.88727e-214	482.712	570	snps	missense_variant	dxsB	671	1191
galactose	1	2	G1_t2	82555	G	S	57.89	2.18554e-121	482.712	570	snps	intergenic_region	llmg_0086-llmg_0087	289	907
galactose	1	2	G1_t2	827811	C	T	99.74	8.65137e-225	482.712	570	snps	intergenic_region	uxuA-uxuT	1229	32
galactose	1	2	G1_t2	876869	C	G	100	6.62464e-201	482.712	570	snps	missense_variant	amtB	243	1080
galactose	1	2	G1_t2	894624	T	+G/+G	97.4	1.27256e-211	482.712	570	indels	frameshift_variant	llmg_0924	6002	185
galactose	1	2	G1_t2	912618	T	A	100	4.15273e-202	482.712	570	snps	missense_variant	llmg_0944	136	488
galactose	1	2	G1_t2	912718	T	A	99.72	6.30619e-210	482.712	570	snps	missense_variant	llmg_0944	236	388
galactose	1	2	G1_t2	945239	G	+C/+C	97.45	1.79573e-86	482.712	570	indels	non_coding_transcript_exon_variant	tnp904	614	586
galactose	1	2	G1_t2	970845	C	A	100	1.18029e-178	482.712	570	snps	missense_variant	llmg_1005	232	711
galactose	1	2	G1_t2	977525	A	-C/-C	97.46	1.90179e-173	482.712	570	indels	frameshift_variant	lplA	1173	1303
galactose	1	2	G1_t2	994144	C	G	100	4.35867e-193	482.712	570	snps	missense_variant	llmg_1029	148	665
galactose	1	3	G1_t3	1007288	C	T	100	1.70059e-43	211.206	269	snps	synonymous_variant	bglP	689	1269
galactose	1	3	G1_t3	1007288	C	W	99.81	2.79109722134499e-314	1005.99	1132	snps	synonymous_variant	bglP	689	1269
galactose	1	3	G1_t3	1032810	T	T	5.66	7.30604e-11	1005.99	1132	snps	missense_variant	llmg_1073	968	931
galactose	1	3	G1_t3	1061785	A	T	100	2.68355e-42	211.206	269	snps	missense_variant	llmg_1101	1248	104
galactose	1	3	G1_t3	1061785	A	M	100	0	1005.99	1132	snps	missense_variant	llmg_1101	1248	104
galactose	1	3	G1_t3	107694	A	M	59.68	6.12697e-30	211.206	269	snps	missense_variant	relA	1897	1273
galactose	1	3	G1_t3	107694	A	+C/+C	63.1	4.41373e-218	1005.99	1132	snps	missense_variant	relA	1897	1273
galactose	1	3	G1_t3	1093299	G	+C/+C	98.16	0	1005.99	1132	indels	frameshift_variant	llmg_1127	3978	1675
galactose	1	3	G1_t3	1093299	G	+C/+C	96.55	1.05261e-47	211.206	269	indels	frameshift_variant	llmg_1127	3978	1675
galactose	1	3	G1_t3	1093562	G	+C/+C	99.09	1.31916021505259e-318	1005.99	1132	indels	frameshift_variant	llmg_1128	4241	1412
galactose	1	3	G1_t3	1093562	G	T	96.88	8.95573e-35	211.206	269	indels	frameshift_variant	llmg_1128	4241	1412
galactose	1	3	G1_t3	1098537	G	T	100	1.3455775256933e-314	1005.99	1132	snps	stop_gained	sbcC	732	2658
galactose	1	3	G1_t3	1098537	G	C	100	2.50245e-30	211.206	269	snps	stop_gained	sbcC	732	2658
galactose	1	3	G1_t3	1098538	A	C	100	5.37717431064138e-314	1005.99	1132	snps	missense_variant	sbcC	733	2657
galactose	1	3	G1_t3	1098538	A	A	100	1.59425e-31	211.206	269	snps	missense_variant	sbcC	733	2657
galactose	1	3	G1_t3	1098540	G	A	100	4.02288e-32	211.206	269	snps	missense_variant	sbcC	735	2655
galactose	1	3	G1_t3	1098540	G	-T/-T	100	2.10847193164418e-316	1005.99	1132	snps	missense_variant	sbcC	735	2655
galactose	1	3	G1_t3	1120236	G	-T/-T	95	1.0664e-51	211.206	269	indels	frameshift_variant	llmg_1152	910	1179
galactose	1	3	G1_t3	1120236	G	*/-GTG	98.76	0	1005.99	1132	indels	frameshift_variant	llmg_1152	910	1179
galactose	1	3	G1_t3	114346	A	K	2.05	9.53466e-08	1005.99	1132	indels	intergenic_region	rmaD-llmg_0121	160	61
galactose	1	3	G1_t3	115524	T	K	2.94	2.49111e-08	1005.99	1132	snps	synonymous_variant	tnp904	1117	721
galactose	1	3	G1_t3	116074	T	K	36.28	1.15307e-122	1005.99	1132	snps	synonymous_variant	acpD	1667	171
galactose	1	3	G1_t3	116074	T	R	39.62	1.38502e-15	211.206	269	snps	synonymous_variant	acpD	1667	171
galactose	1	3	G1_t3	116078	A	R	36.1	3.26883e-122	1005.99	1132	snps	missense_variant	acpD	1671	167
galactose	1	3	G1_t3	116078	A	*/+ATGGTCAAAAA	39.6	7.13151e-15	211.206	269	snps	missense_variant	acpD	1671	167
galactose	1	3	G1_t3	1189226	C	-T/-T	16.72	1.19385e-36	1005.99	1132	indels	frameshift_variant	dltB	2395	363
galactose	1	3	G1_t3	1201767	C	-T/-T	84.24	5.98845e-238	1005.99	1132	indels	intergenic_region	llmg_1230-tnp1077	1346	1401
galactose	1	3	G1_t3	1201767	C	M	80	2.31936e-24	211.206	269	indels	intergenic_region	llmg_1230-tnp1077	1346	1401
galactose	1	3	G1_t3	1203436	C	+A/+A	5.51	1.046e-08	1005.99	1132	snps	missense_variant	llmg_1232	195	1341
galactose	1	3	G1_t3	1210278	G	+A/+A	95.24	9.45463e-305	1005.99	1132	indels	non_coding_transcript_exon_variant	llmg_pseudo_39	981	517
galactose	1	3	G1_t3	1210278	G	R	91.18	3.11393e-32	211.206	269	indels	non_coding_transcript_exon_variant	llmg_pseudo_39	981	517
galactose	1	3	G1_t3	1223360	A	R	2.92	5.02701e-08	1005.99	1132	snps	intergenic_region	llmg_1251-llmg_1252	251	896
galactose	1	3	G1_t3	1223372	A	R	3.46	2.93724e-09	1005.99	1132	snps	intergenic_region	llmg_1251-llmg_1252	263	884
galactose	1	3	G1_t3	1223384	A	R	3.83	7.01938e-10	1005.99	1132	snps	intergenic_region	llmg_1251-llmg_1252	275	872
galactose	1	3	G1_t3	1223396	A	R	4.06	3.41354e-10	1005.99	1132	snps	intergenic_region	llmg_1251-llmg_1252	287	860
galactose	1	3	G1_t3	1223408	A	R	4.02	3.42337e-10	1005.99	1132	snps	intergenic_region	llmg_1251-llmg_1252	299	848
galactose	1	3	G1_t3	1223420	A	R	3.25	4.93022e-08	1005.99	1132	snps	intergenic_region	llmg_1251-llmg_1252	311	836
galactose	1	3	G1_t3	1223426	G	R	11.78	8.99777e-28	1005.99	1132	snps	intergenic_region	llmg_1251-llmg_1252	317	830
galactose	1	3	G1_t3	1223432	A	R	3.11	1.00188e-07	1005.99	1132	snps	intergenic_region	llmg_1251-llmg_1252	323	824
galactose	1	3	G1_t3	1223457	A	R	5.29	9.04321e-12	1005.99	1132	snps	intergenic_region	llmg_1251-llmg_1252	348	799
galactose	1	3	G1_t3	1223469	A	Y	3.26	4.04029e-07	1005.99	1132	snps	intergenic_region	llmg_1251-llmg_1252	360	787
galactose	1	3	G1_t3	1223479	C	R	3.61	9.74203e-08	1005.99	1132	snps	intergenic_region	llmg_1251-llmg_1252	370	777
galactose	1	3	G1_t3	1223493	A	A	3.52	1.97488e-07	1005.99	1132	snps	intergenic_region	llmg_1251-llmg_1252	384	763
galactose	1	3	G1_t3	1277684	T	A	100	0	1005.99	1132	snps	missense_variant	llmg_1306	2224	689
galactose	1	3	G1_t3	1277684	T	-A/-A	100	1.65702e-37	211.206	269	snps	missense_variant	llmg_1306	2224	689
galactose	1	3	G1_t3	1318541	G	-A/-A	96.77	1.32562e-33	211.206	269	indels	frameshift_variant	llmg_1344	90	1660
galactose	1	3	G1_t3	1318541	G	A	95.22	1.0218e-271	1005.99	1132	indels	frameshift_variant	llmg_1344	90	1660
galactose	1	3	G1_t3	1492365	T	A	100	1.71648e-46	211.206	269	snps	synonymous_variant	kinE	552	783
galactose	1	3	G1_t3	1492365	T	A	100	0	1005.99	1132	snps	synonymous_variant	kinE	552	783
galactose	1	3	G1_t3	1500910	C	A	100	1.07728e-44	211.206	269	snps	missense_variant	llmg_1528	877	585
galactose	1	3	G1_t3	1500910	C	C	99.7	0	1005.99	1132	snps	missense_variant	llmg_1528	877	585
galactose	1	3	G1_t3	1532424	G	C	100	0	1005.99	1132	snps	missense_variant	llmg_1560	56	473
galactose	1	3	G1_t3	1532424	G	A	100	4.17517e-38	211.206	269	snps	missense_variant	llmg_1560	56	473
galactose	1	3	G1_t3	1572256	T	A	100	0	1005.99	1132	snps	intergenic_region	llmg_1598-deoD	542	885
galactose	1	3	G1_t3	1572256	T	A	100	6.67426e-40	211.206	269	snps	intergenic_region	llmg_1598-deoD	542	885
galactose	1	3	G1_t3	1572258	G	A	100	0	1005.99	1132	snps	intergenic_region	llmg_1598-deoD	544	883
galactose	1	3	G1_t3	1572258	G	G	100	6.67426e-40	211.206	269	snps	intergenic_region	llmg_1598-deoD	544	883
galactose	1	3	G1_t3	1588193	T	G	100	6.13226e-293	1005.99	1132	snps	missense_variant	ugd	296	887
galactose	1	3	G1_t3	1588193	T	A	100	1.05188e-38	211.206	269	snps	missense_variant	ugd	296	887
galactose	1	3	G1_t3	1588245	T	A	100	5.79817e-302	1005.99	1132	snps	missense_variant	ugd	348	835
galactose	1	3	G1_t3	1588245	T	T	100	2.60898e-36	211.206	269	snps	missense_variant	ugd	348	835
galactose	1	3	G1_t3	1588246	A	T	99.41	7.88685e-296	1005.99	1132	snps	missense_variant	ugd	349	834
galactose	1	3	G1_t3	1588246	A	A	100	6.57547e-37	211.206	269	snps	missense_variant	ugd	349	834
galactose	1	3	G1_t3	1588356	T	A	100	0	1005.99	1132	snps	missense_variant	ugd	459	724
galactose	1	3	G1_t3	1588356	T	C	100	6.57547e-37	211.206	269	snps	missense_variant	ugd	459	724
galactose	1	3	G1_t3	1610761	T	C	100	0	1005.99	1132	snps	missense_variant	llmg_1634	433	1285
galactose	1	3	G1_t3	1610761	T	+T/+T	100	6.82191e-46	211.206	269	snps	missense_variant	llmg_1634	433	1285
galactose	1	3	G1_t3	1614128	G	+T/+T	95.22	1.82846540714195e-314	1005.99	1132	indels	frameshift_variant	mleP	315	1148
galactose	1	3	G1_t3	1614128	G	W	95.4	1.84793e-45	211.206	269	indels	frameshift_variant	mleP	315	1148
galactose	1	3	G1_t3	1633930	T	W	55.38	1.56846e-14	211.206	269	snps	stop_gained	xerD	1158	523
galactose	1	3	G1_t3	1633930	T	R	58.5	9.50634e-139	1005.99	1132	snps	stop_gained	xerD	1158	523
galactose	1	3	G1_t3	1647858	A	Y	22.87	5.91213e-59	1005.99	1132	snps	non_coding_transcript_exon_variant	tnp905	1139	1104
galactose	1	3	G1_t3	1672290	C	Y	3.11	3.00836e-09	1005.99	1132	snps	non_coding_transcript_exon_variant	tnpIS-LL6	841	1844
galactose	1	3	G1_t3	1672327	T	Y	3.32	2.96601e-09	1005.99	1132	snps	non_coding_transcript_exon_variant	tnpIS-LL6	878	1807
galactose	1	3	G1_t3	1672539	T	Y	5.57	8.9275e-16	1005.99	1132	snps	non_coding_transcript_exon_variant	tnpIS-LL6	1090	1595
galactose	1	3	G1_t3	1672602	C	C	5.21	3.84091e-15	1005.99	1132	snps	missense_variant	llmg_1698	1153	1532
galactose	1	3	G1_t3	1681037	T	C	100	0	1005.99	1132	snps	missense_variant	pepV	555	992
galactose	1	3	G1_t3	1681037	T	W	100	2.68355e-42	211.206	269	snps	missense_variant	pepV	555	992
galactose	1	3	G1_t3	1687890	T	Y	5.92	2.46979e-13	1005.99	1132	snps	non_coding_transcript_exon_variant	tnpIS-LL6	856	1402
galactose	1	3	G1_t3	1688124	T	C	2.7	1.23762e-08	1005.99	1132	snps	non_coding_transcript_exon_variant	tnpIS-LL6	1090	1168
galactose	1	3	G1_t3	1731090	T	C	100	0	1005.99	1132	snps	synonymous_variant	llmg_1749	113	1002
galactose	1	3	G1_t3	1731090	T	A	100	2.73293e-48	211.206	269	snps	synonymous_variant	llmg_1749	113	1002
galactose	1	3	G1_t3	1817902	C	A	100	0	1005.99	1132	snps	missense_variant	xylS	902	1386
galactose	1	3	G1_t3	1817902	C	Y	100	4.28041e-44	211.206	269	snps	missense_variant	xylS	902	1386
galactose	1	3	G1_t3	1823525	C	K	7.31	1.28919e-22	1005.99	1132	snps	missense_variant	llmg_1841	1929	37
galactose	1	3	G1_t3	1823561	T	G	8.96	2.86128e-28	1005.99	1132	snps	missense_variant	llmg_1841	1965	1
galactose	1	3	G1_t3	1826407	A	G	98.51	4.5385e-38	211.206	269	snps	synonymous_variant	llmg_1845	707	33
galactose	1	3	G1_t3	1826407	A	+T/+T	100	0	1005.99	1132	snps	synonymous_variant	llmg_1845	707	33
galactose	1	3	G1_t3	1826459	A	+T/+T	94.17	6.78361343248646e-312	1005.99	1132	indels	intergenic_region	llmg_1845-cspB	19	504
galactose	1	3	G1_t3	1826459	A	C	91.89	1.28626e-35	211.206	269	indels	intergenic_region	llmg_1845-cspB	19	504
galactose	1	3	G1_t3	1838903	T	C	100	4.23299e-41	211.206	269	snps	missense_variant	rmaB	697	217
galactose	1	3	G1_t3	1838903	T	S	100	0	1005.99	1132	snps	missense_variant	rmaB	697	217
galactose	1	3	G1_t3	185024	G	S	63.79	1.07641e-30	211.206	269	snps	missense_variant	llmg_0196	299	878
galactose	1	3	G1_t3	185024	G	A	57.4	2.01202e-222	1005.99	1132	snps	missense_variant	llmg_0196	299	878
galactose	1	3	G1_t3	1853472	C	A	100	1.05188e-38	211.206	269	snps	missense_variant	glgP	2380	1778
galactose	1	3	G1_t3	1853472	C	A	99.71	0	1005.99	1132	snps	missense_variant	glgP	2380	1778
galactose	1	3	G1_t3	1854998	T	A	100	0	1005.99	1132	snps	synonymous_variant	glgA	3906	252
galactose	1	3	G1_t3	1854998	T	*/-A	100	6.82191e-46	211.206	269	snps	synonymous_variant	glgA	3906	252
galactose	1	3	G1_t3	1869108	C	*/-A	39.32	6.90409e-87	1005.99	1132	indels	frameshift_variant	xisTn5276	15	530
galactose	1	3	G1_t3	1869108	C	R	37.21	6.61891e-12	211.206	269	indels	frameshift_variant	xisTn5276	15	530
galactose	1	3	G1_t3	1870991	A	*/+A	6.07	9.99026e-17	1005.99	1132	snps	non_coding_transcript_exon_variant	tnpIS-LL6	280	912
galactose	1	3	G1_t3	1871176	G	Y	2.12	3.5723e-07	1005.99	1132	indels	non_coding_transcript_exon_variant	tnpIS-LL6	465	727
galactose	1	3	G1_t3	1871588	C	Y	6.72	3.11082e-19	1005.99	1132	snps	non_coding_transcript_exon_variant	tnpIS-LL6	877	315
galactose	1	3	G1_t3	1871800	T	R	4.99	6.36434e-15	1005.99	1132	snps	non_coding_transcript_exon_variant	tnpIS-LL6	1089	103
galactose	1	3	G1_t3	1871820	G	A	6.76	4.68599e-21	1005.99	1132	snps	non_coding_transcript_exon_variant	tnpIS-LL6	1109	83
galactose	1	3	G1_t3	1891450	C	A	100	0	1005.99	1132	snps	missense_variant	llmg_1911	903	257
galactose	1	3	G1_t3	1891450	C	M	100	1.71648e-46	211.206	269	snps	missense_variant	llmg_1911	903	257
galactose	1	3	G1_t3	1892381	A	M	69.7	4.84744e-20	211.206	269	snps	missense_variant	llmg_1912	674	327
galactose	1	3	G1_t3	1892381	A	-T/-T	65.26	2.1806e-153	1005.99	1132	snps	missense_variant	llmg_1912	674	327
[truncated: 10,143 more rows]

## Sheet: CNV single-strains
treatment	replicate	timepoint	colony_name	plated_sugar	strain_name	phenotype	Genomic position start	Genomic position end	change in relative coverage (fold change for genotypes)	Annotation for the variant. In the case of intergenic regions, the closest 3’ and 5’ genes are annotated are annotated.
fructose	3	1	e	f	F3_t1_ef	FS	33301	33800	1	EXON:ps129
fructose	3	1	e	f	F3_t1_ef	FS	33801	38799	1	EXON:ps122;EXON:ps123;EXON:ps127;EXON:ps121;EXON:ps126;EXON:ps128;EXON:ps125;EXON:ps124
fructose	3	1	e	f	F3_t1_ef	FS	38800	38899	1	EXON:ps121;EXON:ps120
fructose	3	1	e	f	F3_t1_ef	FS	38900	46300	1	EXON:ps108;EXON:ps109;EXON:ps119;EXON:ps120;EXON:ps112;EXON:ps110;EXON:ps111;EXON:ps113;EXON:ps116;EXON:ps115;EXON:ps114;EXON:ps118;EXON:ps117
fructose	3	1	e	f	F3_t1_ef	FS	46301	46400	1	NA
fructose	3	1	e	f	F3_t1_ef	FS	46401	48499	1	EXON:tnp712;EXON:llmg_0050
fructose	3	1	e	f	F3_t1_ef	FS	48500	48599	1	EXON:ps105
fructose	3	1	e	f	F3_t1_ef	FS	48600	58400	1	EXON:ps105;EXON:ps103;EXON:llmg_0060;EXON:llmg_0063;EXON:ps101;EXON:llmg_0062;EXON:ps102;EXON:llmg_0057;EXON:ps104;EXON:llmg_0061;EXON:llmg_0056;EXON:llmg_0059
fructose	3	1	e	f	F3_t1_ef	FS	58401	58500	1	EXON:llmg_0063
fructose	3	1	e	f	F3_t1_ef	FS	58501	58600	1	NA
fructose	3	1	e	f	F3_t1_ef	FS	58601	58700	1	NA
fructose	3	1	e	f	F3_t1_ef	FS	58701	58800	1	EXON:tnp905
fructose	3	1	e	f	F3_t1_ef	FS	58801	59999	1	EXON:tnp905
fructose	3	1	e	f	F3_t1_ef	FS	60000	60099	1	EXON:llmg_0065
fructose	3	1	e	f	F3_t1_ef	FS	60100	60199	1	GENE:llmg_0065
fructose	3	1	e	f	F3_t1_ef	FS	83301	83400	1	EXON:llmg_0087
fructose	3	1	e	f	F3_t1_ef	FS	83401	83500	1	EXON:llmg_0087
fructose	3	1	e	f	F3_t1_ef	FS	83501	83600	1	NA
fructose	3	1	e	f	F3_t1_ef	FS	83601	85099	1	EXON:tnp1077;EXON:llmg_0088
fructose	3	1	e	f	F3_t1_ef	FS	85100	85199	1	EXON:llmg_0089
fructose	3	1	e	f	F3_t1_ef	FS	114101	114300	1	EXON:rmaD
fructose	3	1	e	f	F3_t1_ef	FS	114301	115599	1	EXON:llmg_0121;EXON:tnp904
fructose	3	1	e	f	F3_t1_ef	FS	155801	178499	1	EXON:gatA;EXON:llmg_0169;EXON:llmg_pseudo_02;EXON:llmg_0168;EXON:gatB;EXON:aspC;EXON:llmg_0189;EXON:llmg_0170;EXON:llmg_0185;EXON:bglS;EXON:celB;EXON:gatC;EXON:cspE;EXON:llmg_0183;EXON:llmg_0177;EXON:llmg_0186;EXON:llmg_0167;EXON:tgt;EXON:llmg_0173;EXON:llmg_0188;EXON:llmg_0181;EXON:llmg_0165;EXON:dinF;EXON:llmg_0184;EXON:codY;EXON:llmg_0182
fructose	3	1	e	f	F3_t1_ef	FS	208701	208800	1	EXON:llmg_0219
fructose	3	1	e	f	F3_t1_ef	FS	208801	218399	1	EXON:llmg_0219;EXON:glf1;EXON:llmg_0227;EXON:rfbX;EXON:llmg_0223;EXON:llmg_0221;EXON:llmg_0228;EXON:wefC;EXON:llmg_0226;EXON:llmg_0220
fructose	3	1	e	f	F3_t1_ef	FS	220201	301699	1	EXON:llmg_0276;EXON:llmg_0270;EXON:llmg_0268;EXON:llmg_0239;EXON:llmg_0305;EXON:rimI2;EXON:llmg_0295;EXON:fbp;EXON:tRNA;EXON:llmg_0231;EXON:llmg_0310;EXON:llmg_0266;EXON:xynD;EXON:nrdG;EXON:llmg_0284;EXON:llmg_0311;EXON:cbiO2;EXON:cpdC;EXON:llmg_0241;EXON:llmg_0315;EXON:llmg_0249;EXON:llmg_0301;EXON:llmg_0302;EXON:hipO1;EXON:llmg_0232;EXON:llmg_0234;EXON:llmg_0278;EXON:llmg_0272;EXON:llmg_0265;EX…
fructose	3	1	e	f	F3_t1_ef	FS	316101	319100	1	EXON:murA1;EXON:llmg_0327;EXON:llmg_0329;EXON:llmg_0328
fructose	3	1	e	f	F3_t1_ef	FS	319101	320999	1	EXON:llmg_0331;EXON:llmg_0330;EXON:llmg_0329;EXON:llmg_0332
fructose	3	1	e	f	F3_t1_ef	FS	321000	321299	1	EXON:llmg_0332
fructose	3	1	e	f	F3_t1_ef	FS	355901	356900	1	EXON:dppD;EXON:dppC
fructose	3	1	e	f	F3_t1_ef	FS	356901	364099	1	EXON:eraL;EXON:asnB;EXON:prfC;EXON:rheA;EXON:dppD;EXON:llmg_0370;EXON:dppF
fructose	3	1	e	f	F3_t1_ef	FS	409401	409500	1	GENE:tmk
fructose	3	1	e	f	F3_t1_ef	FS	409501	415499	1	EXON:llmg_0424;EXON:llmg_0418;EXON:tmk;EXON:llmg_0419;EXON:llmg_0422;EXON:llmg_0420;EXON:drrA;EXON:holB;EXON:llmg_0417;EXON:drrB
fructose	3	1	e	f	F3_t1_ef	FS	510201	511000	1	EXON:tig
fructose	3	1	e	f	F3_t1_ef	FS	511001	511100	1	EXON:tig
fructose	3	1	e	f	F3_t1_ef	FS	511101	511200	1	NA
fructose	3	1	e	f	F3_t1_ef	FS	511201	511300	1	NA
fructose	3	1	e	f	F3_t1_ef	FS	511301	511800	1	EXON:SSU_rRNA_archaea;EXON:16S_rRNA
fructose	3	1	e	f	F3_t1_ef	FS	511801	515499	1	EXON:16S_rRNA;EXON:5_8S_rRNA;EXON:tRNA-Ala;EXON:tRNA;EXON:SSU_rRNA_archaea;EXON:23S_rRNA;EXON:LSU_rRNA_bacteria
fructose	3	1	e	f	F3_t1_ef	FS	515500	515699	1	EXON:23S_rRNA;EXON:PK-G12rRNA;EXON:LSU_rRNA_bacteria
fructose	3	1	e	f	F3_t1_ef	FS	515700	515799	1	EXON:23S_rRNA;EXON:LSU_rRNA_bacteria
fructose	3	1	e	f	F3_t1_ef	FS	515800	516299	1	EXON:23S_rRNA;EXON:5S_rRNA;EXON:LSU_rRNA_bacteria
fructose	3	1	e	f	F3_t1_ef	FS	516300	516399	1	EXON:tRNA;EXON:tRNA-Val;EXON:5S_rRNA
fructose	3	1	e	f	F3_t1_ef	FS	516400	516499	1	EXON:tRNA;EXON:tRNA-Val;EXON:tRNA-Asp
fructose	3	1	e	f	F3_t1_ef	FS	516500	516599	1	EXON:tRNA;EXON:tRNA-Lys;EXON:tRNA-Asp
fructose	3	1	e	f	F3_t1_ef	FS	516600	532199	1	EXON:tRNA;EXON:tRNA-Lys;EXON:llmg_0526;EXON:llmg_0532;EXON:clpE;EXON:tRNA-Ser;EXON:tRNA-Met;EXON:tRNA-Leu;EXON:gapA;EXON:llmg_0527;EXON:tRNA-Ile;EXON:llmg_0525;EXON:tRNA-Phe;EXON:tRNA-Gly;EXON:llmg_0524;EXON:dnaG;EXON:tRNA-Pro;EXON:nudH;EXON:llmg_0531;EXON:llmg_0529;EXON:llmg_0522;EXON:uvrB;EXON:tRNA-Arg;EXON:tRNA-Thr;EXON:glpT;EXON:rpoD
fructose	3	1	e	f	F3_t1_ef	FS	536201	544900	1	EXON:pgmA;EXON:dfpB;EXON:dfpA;EXON:llmg_0548;EXON:ctpE;EXON:oxaA2;EXON:llmg_0542;EXON:xylH;EXON:argE;EXON:fabI;EXON:llmg_0538
fructose	3	1	e	f	F3_t1_ef	FS	544901	545000	1	EXON:llmg_0548
fructose	3	1	e	f	F3_t1_ef	FS	545001	546099	1	EXON:llmg_0550;EXON:tnp981
fructose	3	1	e	f	F3_t1_ef	FS	546100	546199	1	EXON:llmg_0550
fructose	3	1	e	f	F3_t1_ef	FS	546200	547900	1	EXON:llmg_0552;EXON:llmg_0551;EXON:llmg_0553
fructose	3	1	e	f	F3_t1_ef	FS	547901	548000	1	NA
fructose	3	1	e	f	F3_t1_ef	FS	548001	548100	1	NA
fructose	3	1	e	f	F3_t1_ef	FS	548101	548200	1	EXON:tnp905
fructose	3	1	e	f	F3_t1_ef	FS	548201	549399	1	EXON:tnp905
fructose	3	1	e	f	F3_t1_ef	FS	549400	549499	1	NA
fructose	3	1	e	f	F3_t1_ef	FS	549500	549599	1	NA
fructose	3	1	e	f	F3_t1_ef	FS	600601	600800	1	EXON:tnp1077
fructose	3	1	e	f	F3_t1_ef	FS	600801	600900	1	EXON:tnp1077
fructose	3	1	e	f	F3_t1_ef	FS	600901	601000	1	EXON:tnp1077
fructose	3	1	e	f	F3_t1_ef	FS	601001	601999	1	EXON:llmg_0612;EXON:llmg_0613
fructose	3	1	e	f	F3_t1_ef	FS	602000	602099	1	EXON:llmg_0613
fructose	3	1	e	f	F3_t1_ef	FS	602100	602199	1	EXON:llmg_0613
fructose	3	1	e	f	F3_t1_ef	FS	602200	602299	1	NA
fructose	3	1	e	f	F3_t1_ef	FS	602300	602399	1	NA
fructose	3	1	e	f	F3_t1_ef	FS	602400	602499	1	EXON:ctsR
fructose	3	1	e	f	F3_t1_ef	FS	607101	607500	1	EXON:enoA
fructose	3	1	e	f	F3_t1_ef	FS	607501	607700	1	EXON:xerD
fructose	3	1	e	f	F3_t1_ef	FS	607701	608600	1	EXON:xerD
fructose	3	1	e	f	F3_t1_ef	FS	608601	608800	1	EXON:llmg_0619
fructose	3	1	e	f	F3_t1_ef	FS	608801	609100	1	GENE:llmg_0619
fructose	3	1	e	f	F3_t1_ef	FS	609101	609200	1	EXON:llmg_0619
fructose	3	1	e	f	F3_t1_ef	FS	609201	609300	1	EXON:llmg_0619;EXON:tnpIS-LL6
fructose	3	1	e	f	F3_t1_ef	FS	609301	609600	1	EXON:tnpIS-LL6
fructose	3	1	e	f	F3_t1_ef	FS	609601	610000	1	EXON:tnpIS-LL6
fructose	3	1	e	f	F3_t1_ef	FS	610001	610399	1	EXON:tnpIS-LL6
fructose	3	1	e	f	F3_t1_ef	FS	610400	610600	1	EXON:tnpIS-LL6
fructose	3	1	e	f	F3_t1_ef	FS	610601	611199	1	EXON:tnp981
fructose	3	1	e	f	F3_t1_ef	FS	611200	611399	1	EXON:tnp981
fructose	3	1	e	f	F3_t1_ef	FS	611400	611599	1	EXON:llmg_0622;EXON:tnp981
fructose	3	1	e	f	F3_t1_ef	FS	611600	611699	1	EXON:llmg_0622
fructose	3	1	e	f	F3_t1_ef	FS	611700	611799	1	EXON:llmg_0622
fructose	3	1	e	f	F3_t1_ef	FS	611801	611899	1	EXON:abiP
fructose	3	1	e	f	F3_t1_ef	FS	611900	611999	1	GENE:abiP
fructose	3	1	e	f	F3_t1_ef	FS	612000	612299	1	GENE:abiP
fructose	3	1	e	f	F3_t1_ef	FS	612300	612399	1	EXON:abiP
fructose	3	1	e	f	F3_t1_ef	FS	612400	616200	1	EXON:llmg_0625;EXON:llmg_0624;EXON:llmg_pseudo_14;EXON:abiP;EXON:llmg_0626;EXON:fadD
fructose	3	1	e	f	F3_t1_ef	FS	616201	617599	1	EXON:fadD;EXON:llmg_0628
fructose	3	1	e	f	F3_t1_ef	FS	617600	617699	1	GENE:llmg_0628
fructose	3	1	e	f	F3_t1_ef	FS	617700	618099	1	EXON:llmg_0628
fructose	3	1	e	f	F3_t1_ef	FS	643101	643200	1	EXON:tnp981
fructose	3	1	e	f	F3_t1_ef	FS	643201	643300	1	EXON:tnp981
fructose	3	1	e	f	F3_t1_ef	FS	643301	644199	1	EXON:tnp981;EXON:llmg_0648
fructose	3	1	e	f	F3_t1_ef	FS	644200	644299	1	EXON:llmg_0648;EXON:icaB
fructose	3	1	e	f	F3_t1_ef	FS	644301	644400	1	GENE:icaB
fructose	3	1	e	f	F3_t1_ef	FS	644401	647000	1	EXON:llmg_0651;EXON:icaB;EXON:brnQ
fructose	3	1	e	f	F3_t1_ef	FS	647001	647100	1	EXON:llmg_0651
fructose	3	1	e	f	F3_t1_ef	FS	647101	647200	1	NA
fructose	3	1	e	f	F3_t1_ef	FS	647201	648399	1	EXON:llmg_0653;EXON:llmg_0652
fructose	3	1	e	f	F3_t1_ef	FS	648400	648499	1	EXON:tnpIS-LL6
fructose	3	1	e	f	F3_t1_ef	FS	648500	648599	1	EXON:tnpIS-LL6
fructose	3	1	e	f	F3_t1_ef	FS	648600	648699	1	EXON:tnpIS-LL6
fructose	3	1	e	f	F3_t1_ef	FS	648700	648799	1	EXON:tnpIS-LL6
fructose	3	1	e	f	F3_t1_ef	FS	648800	648899	1	EXON:tnpIS-LL6
fructose	3	1	e	f	F3_t1_ef	FS	648900	649299	1	EXON:llmg_0655;EXON:tnpIS-LL6
fructose	3	1	e	f	F3_t1_ef	FS	649300	650599	1	EXON:tnp982;EXON:llmg_0655
fructose	3	1	e	f	F3_t1_ef	FS	650600	650699	1	NA
fructose	3	1	e	f	F3_t1_ef	FS	650700	650999	1	EXON:hsdR
fructose	3	1	e	f	F3_t1_ef	FS	651000	658499	1	EXON:hsdS;EXON:llmg_0661;EXON:hsdM;EXON:hsdR
fructose	3	1	e	f	F3_t1_ef	FS	658500	659700	1	EXON:tnp905
fructose	3	1	e	f	F3_t1_ef	FS	659701	667900	1	EXON:tnp982;EXON:repB;EXON:llmg_0670;EXON:oxlT;EXON:llmg_0668;EXON:pcp;EXON:llmg_0673;EXON:amd;EXON:tnp1297;EXON:llmg_0672;EXON:llmg_0671;EXON:llmg_0669
fructose	3	1	e	f	F3_t1_ef	FS	667901	669000	1	EXON:tnp1297;EXON:llmg_0675
fructose	3	1	e	f	F3_t1_ef	FS	669001	669800	1	EXON:llmg_0675;EXON:llmg_0676
fructose	3	1	e	f	F3_t1_ef	FS	669801	670199	1	EXON:llmg_0677
fructose	3	1	e	f	F3_t1_ef	FS	670200	670299	1	EXON:llmg_pseudo_18;EXON:llmg_0677
fructose	3	1	e	f	F3_t1_ef	FS	670301	670799	1	EXON:llmg_pseudo_18
fructose	3	1	e	f	F3_t1_ef	FS	670801	671000	1	EXON:llmg_pseudo_18
fructose	3	1	e	f	F3_t1_ef	FS	671001	671200	1	EXON:llmg_0678;EXON:llmg_pseudo_18
fructose	3	1	e	f	F3_t1_ef	FS	671201	671400	1	EXON:llmg_0678
fructose	3	1	e	f	F3_t1_ef	FS	671401	671500	1	EXON:llmg_0679
fructose	3	1	e	f	F3_t1_ef	FS	671501	671600	0	GENE:llmg_0679
fructose	3	1	e	f	F3_t1_ef	FS	671601	672399	0	EXON:llmg_0679;EXON:llmg_0681;EXON:llmg_0680
fructose	3	1	e	f	F3_t1_ef	FS	672401	672499	0	EXON:llmg_0681
fructose	3	1	e	f	F3_t1_ef	FS	672501	672599	0	EXON:llmg_0681
fructose	3	1	e	f	F3_t1_ef	FS	672601	672700	1	NA
fructose	3	1	e	f	F3_t1_ef	FS	672701	672799	1	EXON:tnp712
fructose	3	1	e	f	F3_t1_ef	FS	672801	672899	1	GENE:tnp712
fructose	3	1	e	f	F3_t1_ef	FS	672901	673000	1	GENE:tnp712
fructose	3	1	e	f	F3_t1_ef	FS	673001	674499	1	EXON:llmg_0683;EXON:tnp712
fructose	3	1	e	f	F3_t1_ef	FS	674500	674599	1	EXON:llmg_0683
fructose	3	1	e	f	F3_t1_ef	FS	674600	674699	1	EXON:llmg_0683
fructose	3	1	e	f	F3_t1_ef	FS	674700	674799	1	EXON:llmg_0683
fructose	3	1	e	f	F3_t1_ef	FS	674800	675699	1	EXON:llmg_pseudo_19;EXON:tnp981
fructose	3	1	e	f	F3_t1_ef	FS	675701	675799	1	EXON:tnp981
fructose	3	1	e	f	F3_t1_ef	FS	675801	675899	1	EXON:tnp981
fructose	3	1	e	f	F3_t1_ef	FS	675901	675999	0	NA
fructose	3	1	e	f	F3_t1_ef	FS	676001	677699	0	EXON:llmg_0685;EXON:llmg_0686
fructose	3	1	e	f	F3_t1_ef	FS	677700	693599	1	EXON:llmg_0687;EXON:llmg_0690;EXON:llmg_0705;EXON:llmg_0704;EXON:llmg_0688;EXON:llmg_0693;EXON:llmg_0691;EXON:pepO;EXON:oppD;EXON:oppB;EXON:oppA;EXON:tnp1675;EXON:flpB;EXON:oppF;EXON:llmg_0689;EXON:llmg_0692;EXON:llmg_0695;EXON:llmg_0696;EXON:oppC
fructose	3	1	e	f	F3_t1_ef	FS	693600	698500	1	EXON:llmg_0705;EXON:llmg_0712;EXON:tnpR;EXON:llmg_0709;EXON:llmg_0710;EXON:llmg_0708;EXON:llmg_0713;EXON:llmg_0706;EXON:llmg_0707
fructose	3	1	e	f	F3_t1_ef	FS	698501	698600	1	EXON:llmg_0713
fructose	3	1	e	f	F3_t1_ef	FS	698601	698699	1	EXON:tnp981
fructose	3	1	e	f	F3_t1_ef	FS	698701	698800	1	EXON:tnp981
fructose	3	1	e	f	F3_t1_ef	FS	698801	698899	1	EXON:tnp981
fructose	3	1	e	f	F3_t1_ef	FS	698900	699699	1	EXON:tnp981;EXON:llmg_pseudo_20
fructose	3	1	e	f	F3_t1_ef	FS	699700	699799	1	EXON:llmg_pseudo_20;EXON:llmg_0715
fructose	3	1	e	f	F3_t1_ef	FS	699800	699999	1	GENE:llmg_0715
fructose	3	1	e	f	F3_t1_ef	FS	700000	704700	1	NA
fructose	3	1	e	f	F3_t1_ef	FS	704701	704799	1	EXON:llmg_0719
fructose	3	1	e	f	F3_t1_ef	FS	704801	704899	1	EXON:llmg_0720
fructose	3	1	e	f	F3_t1_ef	FS	704901	705899	1	EXON:llmg_0720;EXON:tnp981
fructose	3	1	e	f	F3_t1_ef	FS	705900	705999	1	EXON:tnp981
fructose	3	1	e	f	F3_t1_ef	FS	706000	706099	1	NA
fructose	3	1	e	f	F3_t1_ef	FS	716501	716600	1	EXON:llmg_0734
fructose	3	1	e	f	F3_t1_ef	FS	716601	716700	1	EXON:tnpIS-LL6
fructose	3	1	e	f	F3_t1_ef	FS	716701	717599	1	EXON:tnpIS-LL6
fructose	3	1	e	f	F3_t1_ef	FS	717600	717699	1	EXON:tnpIS-LL6
fructose	3	1	e	f	F3_t1_ef	FS	717700	717799	1	EXON:tnpIS-LL6
fructose	3	1	e	f	F3_t1_ef	FS	717801	717899	1	EXON:tnpIS-LL6
fructose	3	1	e	f	F3_t1_ef	FS	717901	717999	1	EXON:llmg_0736
fructose	3	1	e	f	F3_t1_ef	FS	718000	720300	1	EXON:llmg_0736;EXON:malF;EXON:malG
fructose	3	1	e	f	F3_t1_ef	FS	720301	722299	1	EXON:malE;EXON:malF
fructose	3	1	e	f	F3_t1_ef	FS	722300	722399	1	NA
fructose	3	1	e	f	F3_t1_ef	FS	722400	723599	1	EXON:dexC
fructose	3	1	e	f	F3_t1_ef	FS	723600	723799	1	EXON:dexC
fructose	3	1	e	f	F3_t1_ef	FS	723800	724399	1	EXON:dexC
fructose	3	1	e	f	F3_t1_ef	FS	724400	724499	1	NA
fructose	3	1	e	f	F3_t1_ef	FS	724500	725699	1	EXON:dexA
fructose	3	1	e	f	F3_t1_ef	FS	725700	727199	1	EXON:amyY;EXON:dexA;EXON:maa
fructose	3	1	e	f	F3_t1_ef	FS	727200	727299	1	GENE:amyY
fructose	3	1	e	f	F3_t1_ef	FS	727300	727699	1	GENE:amyY
fructose	3	1	e	f	F3_t1_ef	FS	727700	728499	1	EXON:agl;EXON:amyY
fructose	3	1	e	f	F3_t1_ef	FS	728500	730599	1	EXON:mapA;EXON:agl
fructose	3	1	e	f	F3_t1_ef	FS	730600	732199	1	EXON:mapA
fructose	3	1	e	f	F3_t1_ef	FS	732200	732299	1	EXON:mapA
fructose	3	1	e	f	F3_t1_ef	FS	732300	732999	1	EXON:malR;EXON:mapA
fructose	3	1	e	f	F3_t1_ef	FS	733000	733399	1	EXON:malR
fructose	3	1	e	f	F3_t1_ef	FS	778801	778900	1	EXON:rbsB
fructose	3	1	e	f	F3_t1_ef	FS	778901	780200	1	EXON:ps301
fructose	3	1	e	f	F3_t1_ef	FS	780201	780300	1	EXON:ps302
fructose	3	1	e	f	F3_t1_ef	FS	780301	780400	1	EXON:ps302
fructose	3	1	e	f	F3_t1_ef	FS	780401	794499	2	EXON:ps307;EXON:ps326;EXON:ps329;EXON:ps313;EXON:ps327;EXON:ps319;EXON:ps304;EXON:ps325;EXON:ps306;EXON:ps310;EXON:ps321;EXON:ps320;EXON:ps315;EXON:ps302;EXON:ps308;EXON:ps328;EXON:ps305;EXON:ps312;EXON:ps324;EXON:ps330;EXON:ps303;EXON:ps317;EXON:ps323;EXON:ps318;EXON:ps322;EXON:ps311;EXON:ps316;EXON:ps314;EXON:ps309
fructose	3	1	e	f	F3_t1_ef	FS	794501	794599	2	NA
fructose	3	1	e	f	F3_t1_ef	FS	794601	794699	2	EXON:tnp712
fructose	3	1	e	f	F3_t1_ef	FS	794701	794799	2	GENE:tnp712
fructose	3	1	e	f	F3_t1_ef	FS	794801	794900	2	GENE:tnp712
fructose	3	1	e	f	F3_t1_ef	FS	794901	795100	2	GENE:tnp712
fructose	3	1	e	f	F3_t1_ef	FS	795101	796399	2	EXON:tnp712;EXON:llmg_0823
fructose	3	1	e	f	F3_t1_ef	FS	796400	796499	2	EXON:llmg_0823
fructose	3	1	e	f	F3_t1_ef	FS	796501	796599	2	EXON:llmg_0823
fructose	3	1	e	f	F3_t1_ef	FS	796600	796699	2	EXON:llmg_0823
fructose	3	1	e	f	F3_t1_ef	FS	796701	796799	2	NA
fructose	3	1	e	f	F3_t1_ef	FS	796800	817299	2	EXON:ps341;EXON:ps342;EXON:ps348;EXON:ps353;EXON:ps350;EXON:ps343;EXON:ps337;EXON:ps339;EXON:ps349;EXON:ps347;EXON:ps334;EXON:ps351;EXON:ps333;EXON:ps335;EXON:ps346;EXON:ps345;EXON:ps338;EXON:ps340;EXON:ps336;EXON:ps352;EXON:ps344
fructose	3	1	e	f	F3_t1_ef	FS	817301	820599	2	EXON:ps355;EXON:ps357;EXON:ps356;EXON:ps354;EXON:ps358
fructose	3	1	e	f	F3_t1_ef	FS	820600	820899	2	EXON:ps358
fructose	3	1	e	f	F3_t1_ef	FS	820900	820999	1	NA
fructose	3	1	e	f	F3_t1_ef	FS	868001	869199	1	EXON:tnp981;EXON:ymbI
fructose	3	1	e	f	F3_t1_ef	FS	943201	944000	1	EXON:llmg_0978;EXON:llmg_0979;EXON:llmg_0980
fructose	3	1	e	f	F3_t1_ef	FS	944001	944400	1	EXON:llmg_0980
fructose	3	1	e	f	F3_t1_ef	FS	944401	944500	1	EXON:llmg_0980
fructose	3	1	e	f	F3_t1_ef	FS	944501	944600	1	EXON:llmg_0980
fructose	3	1	e	f	F3_t1_ef	FS	944601	946499	1	EXON:llmg_0981;EXON:tnp904;EXON:tnp1077;EXON:llmg_0983
fructose	3	1	e	f	F3_t1_ef	FS	946500	947099	1	GENE:tnp1077
fructose	3	1	e	f	F3_t1_ef	FS	947100	947199	1	EXON:tnp1077
fructose	3	1	e	f	F3_t1_ef	FS	947200	947299	1	EXON:tnp1077;EXON:llmg_0984
fructose	3	1	e	f	F3_t1_ef	FS	947300	947399	1	EXON:llmg_0984
fructose	3	1	e	f	F3_t1_ef	FS	954601	954700	1	EXON:llmg_0989
fructose	3	1	e	f	F3_t1_ef	FS	954701	954800	1	EXON:llmg_0989;EXON:tnp905
fructose	3	1	e	f	F3_t1_ef	FS	954801	955000	1	EXON:tnp905
fructose	3	1	e	f	F3_t1_ef	FS	955001	955999	1	EXON:tnp905
fructose	3	1	e	f	F3_t1_ef	FS	956000	956099	1	NA
fructose	3	1	e	f	F3_t1_ef	FS	979201	988400	1	EXON:rmeB;EXON:llmg_1021;EXON:llmg_1014;EXON:llmg_1019;EXON:llmg_1016;EXON:rmaE;EXON:dxsA;EXON:ypbC
fructose	3	1	e	f	F3_t1_ef	FS	988401	988499	1	EXON:llmg_1021
fructose	3	1	e	f	F3_t1_ef	FS	988501	988600	1	EXON:llmg_1021
fructose	3	1	e	f	F3_t1_ef	FS	988601	988700	1	EXON:tnp905;EXON:llmg_1021
fructose	3	1	e	f	F3_t1_ef	FS	988701	989899	1	EXON:tnp905
fructose	3	1	e	f	F3_t1_ef	FS	989900	989999	1	NA
fructose	3	1	e	f	F3_t1_ef	FS	990000	990099	1	NA
fructose	3	1	e	f	F3_t1_ef	FS	1004701	1004900	1	EXON:bglR
fructose	3	1	e	f	F3_t1_ef	FS	1004901	1005100	1	EXON:bglR;EXON:tnpIS-LL6
fructose	3	1	e	f	F3_t1_ef	FS	1005101	1005999	1	EXON:tnpIS-LL6
fructose	3	1	e	f	F3_t1_ef	FS	1006000	1006099	1	EXON:tnpIS-LL6
fructose	3	1	e	f	F3_t1_ef	FS	1006100	1006199	1	EXON:llmg_pseudo_34
fructose	3	1	e	f	F3_t1_ef	FS	1030201	1030300	1	EXON:llmg_1070
fructose	3	1	e	f	F3_t1_ef	FS	1030301	1030400	1	EXON:llmg_1071
fructose	3	1	e	f	F3_t1_ef	FS	1030401	1030500	1	GENE:llmg_1071
fructose	3	1	e	f	F3_t1_ef	FS	1030501	1032900	1	EXON:llmg_1072;EXON:llmg_1071;EXON:llmg_1073;EXON:tnp1077
fructose	3	1	e	f	F3_t1_ef	FS	1032901	1033100	1	EXON:llmg_1073;EXON:llmg_1074
fructose	3	1	e	f	F3_t1_ef	FS	1033101	1033300	1	EXON:llmg_1074
fructose	3	1	e	f	F3_t1_ef	FS	1033301	1034699	1	EXON:llmg_1074;EXON:tnp712
fructose	3	1	e	f	F3_t1_ef	FS	1034700	1034799	1	EXON:tnp712
fructose	3	1	e	f	F3_t1_ef	FS	1034800	1034899	1	EXON:tnp712
fructose	3	1	e	f	F3_t1_ef	FS	1034900	1034999	1	EXON:tnp712
fructose	3	1	e	f	F3_t1_ef	FS	1035000	1035099	1	NA
fructose	3	1	e	f	F3_t1_ef	FS	1035100	1035199	1	NA
fructose	3	1	e	f	F3_t1_ef	FS	1035200	1035299	1	EXON:llmg_1076
fructose	3	1	e	f	F3_t1_ef	FS	1097001	1108199	1	EXON:llmg_1134;EXON:llmg_1140;EXON:llmg_1141;EXON:mtsB;EXON:sbcC;EXON:llmg_1135;EXON:mtsC;EXON:llmg_1139;EXON:sbcD;EXON:mtsA
fructose	3	1	e	f	F3_t1_ef	FS	1108201	1108300	1	EXON:tnp905
fructose	3	1	e	f	F3_t1_ef	FS	1108301	1108400	1	EXON:tnp905
fructose	3	1	e	f	F3_t1_ef	FS	1108401	1109499	1	EXON:tnp905
fructose	3	1	e	f	F3_t1_ef	FS	1109501	1110199	1	EXON:llmg_1143
fructose	3	1	e	f	F3_t1_ef	FS	1110201	1111399	1	EXON:llmg_1143;EXON:llmg_1145;EXON:tnp981
fructose	3	1	e	f	F3_t1_ef	FS	1111400	1111699	1	EXON:llmg_1146
fructose	3	1	e	f	F3_t1_ef	FS	1173801	1173900	1	NA
fructose	3	1	e	f	F3_t1_ef	FS	1173901	1174000	1	NA
fructose	3	1	e	f	F3_t1_ef	FS	1174001	1174100	1	EXON:tnp905
fructose	3	1	e	f	F3_t1_ef	FS	1174101	1174200	1	EXON:tnp905
fructose	3	1	e	f	F3_t1_ef	FS	1174201	1175099	1	EXON:tnp905
fructose	3	1	e	f	F3_t1_ef	FS	1175100	1175199	1	EXON:tnp905
fructose	3	1	e	f	F3_t1_ef	FS	1175200	1175299	1	NA
fructose	3	1	e	f	F3_t1_ef	FS	1175300	1175399	1	NA
fructose	3	1	e	f	F3_t1_ef	FS	1175400	1175499	1	NA
fructose	3	1	e	f	F3_t1_ef	FS	1175500	1175599	1	NA
fructose	3	1	e	f	F3_t1_ef	FS	1201701	1204799	1	EXON:tnp1077;EXON:llmg_1231;EXON:llmg_1234;EXON:llmg_1232;EXON:tnp981
fructose	3	1	e	f	F3_t1_ef	FS	1204800	1204899	1	NA
fructose	3	1	e	f	F3_t1_ef	FS	1204901	1229300	1	EXON:llmg_1236;EXON:arsD;EXON:llmg_1245;EXON:llmg_1257;EXON:llmg_1251;EXON:tRNA-Met;EXON:llmg_1250;EXON:llmg_1254;EXON:cspD;EXON:cspC;EXON:cspD2;EXON:ceo;EXON:llmg_1235;EXON:llmg_1258;EXON:llmg_1260;EXON:arsR;EXON:llmg_1252;EXON:arsA;EXON:llmg_1241;EXON:tRNA;EXON:llmg_1240;EXON:llmg_1253;EXON:llmg_1243;EXON:llmg_1249;EXON:llmg_1259;EXON:llmg_pseudo_39;EXON:llmg_1242;EXON:llmg_1244
fructose	3	1	e	f	F3_t1_ef	FS	1229301	1229399	1	EXON:llmg_1260
fructose	3	1	e	f	F3_t1_ef	FS	1229401	1231299	1	EXON:llmg_1260;EXON:tnp712;EXON:llmg_1261
fructose	3	1	e	f	F3_t1_ef	FS	1231300	1231399	1	EXON:tnp712
fructose	3	1	e	f	F3_t1_ef	FS	1231400	1231499	1	EXON:tnp712;EXON:llmg_1263
fructose	3	1	e	f	F3_t1_ef	FS	1231501	1231599	0	GENE:llmg_1263
fructose	3	1	e	f	F3_t1_ef	FS	1231600	1232199	0	EXON:llmg_1263
fructose	3	1	e	f	F3_t1_ef	FS	1232201	1232400	1	EXON:llmg_1264
fructose	3	1	e	f	F3_t1_ef	FS	1232401	1233999	1	EXON:llmg_1264;EXON:tnp981;EXON:llmg_pseudo_40
fructose	3	1	e	f	F3_t1_ef	FS	1234000	1234199	1	EXON:llmg_pseudo_40
fructose	3	1	e	f	F3_t1_ef	FS	1234200	1234299	1	EXON:llmg_pseudo_40
fructose	3	1	e	f	F3_t1_ef	FS	1234300	1234399	1	EXON:llmg_pseudo_40
fructose	3	1	e	f	F3_t1_ef	FS	1234400	1234499	1	NA
fructose	3	1	e	f	F3_t1_ef	FS	1286701	1292200	1	EXON:llmg_1315;EXON:llmg_1316;EXON:llmg_1317;EXON:llmg_1318
fructose	3	1	e	f	F3_t1_ef	FS	1292201	1292299	1	EXON:llmg_1318
fructose	3	1	e	f	F3_t1_ef	FS	1292301	1292400	1	NA
fructose	3	1	e	f	F3_t1_ef	FS	1292401	1293599	1	EXON:tnp905
fructose	3	1	e	f	F3_t1_ef	FS	1293600	1293699	1	EXON:tnp905
fructose	3	1	e	f	F3_t1_ef	FS	1293701	1293799	1	NA
fructose	3	1	e	f	F3_t1_ef	FS	1293800	1293899	1	NA
fructose	3	1	e	f	F3_t1_ef	FS	1293900	1298799	1	EXON:llmg_1320;EXON:llmg_1321;EXON:llmg_1322
fructose	3	1	e	f	F3_t1_ef	FS	1298801	1298899	1	NA
fructose	3	1	e	f	F3_t1_ef	FS	1298901	1299100	1	EXON:tnp905
fructose	3	1	e	f	F3_t1_ef	FS	1299101	1300099	1	EXON:tnp905
fructose	3	1	e	f	F3_t1_ef	FS	1300100	1300199	1	EXON:tnp905
fructose	3	1	e	f	F3_t1_ef	FS	1300201	1300299	1	NA
fructose	3	1	e	f	F3_t1_ef	FS	1300301	1300399	1	EXON:llmg_1324
fructose	3	1	e	f	F3_t1_ef	FS	1300401	1310500	1	EXON:murB;EXON:dukB;EXON:thrB;EXON:potD;EXON:potC;EXON:potB;EXON:llmg_1330;EXON:hom;EXON:potA;EXON:llmg_1324;EXON:folC
fructose	3	1	e	f	F3_t1_ef	FS	1310501	1321000	1	EXON:folE;EXON:pbuX;EXON:dfrA;EXON:xpt;EXON:folP;EXON:folB;EXON:engB;EXON:llmg_1344;EXON:llmg_1335;EXON:clpX;EXON:folC;EXON:spoU
fructose	3	1	e	f	F3_t1_ef	FS	1321001	1321100	1	NA
fructose	3	1	e	f	F3_t1_ef	FS	1321101	1321200	1	NA
fructose	3	1	e	f	F3_t1_ef	FS	1321201	1321699	1	EXON:llmg_1347
fructose	3	1	e	f	F3_t1_ef	FS	1321700	1322100	1	EXON:llmg_1348;EXON:llmg_1347
fructose	3	1	e	f	F3_t1_ef	FS	1322101	1322200	1	EXON:llmg_1348
fructose	3	1	e	f	F3_t1_ef	FS	1322201	1322300	1	NA
fructose	3	1	e	f	F3_t1_ef	FS	1322301	1333300	1	EXON:telA;EXON:llmg_1349;EXON:llmg_1354;EXON:llmg_1356;EXON:llmg_1353;EXON:telC;EXON:llmg_1355;EXON:telB;EXON:llmg_1358;EXON:llmg_1357
fructose	3	1	e	f	F3_t1_ef	FS	1333301	1333499	1	NA
fructose	3	1	e	f	F3_t1_ef	FS	1333501	1333599	1	NA
fructose	3	1	e	f	F3_t1_ef	FS	1333601	1333699	1	NA
fructose	3	1	e	f	F3_t1_ef	FS	1333701	1333799	3	NA
fructose	3	1	e	f	F3_t1_ef	FS	1333801	1333899	3	NA
fructose	3	1	e	f	F3_t1_ef	FS	1333901	1333999	3	NA
fructose	3	1	e	f	F3_t1_ef	FS	1334000	1334699	3	EXON:llmg_1359;EXON:llmg_1360
fructose	3	1	e	f	F3_t1_ef	FS	1334700	1336199	3	EXON:llmg_1361;EXON:llmg_1362
fructose	3	1	e	f	F3_t1_ef	FS	1336200	1341599	3	EXON:llmg_1364;EXON:llmg_1366;EXON:llmg_1365
fructose	3	1	e	f	F3_t1_ef	FS	1341601	1342000	3	EXON:llmg_1366
fructose	3	1	e	f	F3_t1_ef	FS	1342001	1342099	3	NA
fructose	3	1	e	f	F3_t1_ef	FS	1342101	1342299	3	EXON:tnp981
fructose	3	1	e	f	F3_t1_ef	FS	1342300	1343100	3	EXON:llmg_1368;EXON:tnp981
fructose	3	1	e	f	F3_t1_ef	FS	1343101	1343199	3	EXON:llmg_1368
fructose	3	1	e	f	F3_t1_ef	FS	1343201	1343299	3	EXON:llmg_1369;EXON:llmg_1368
fructose	3	1	e	f	F3_t1_ef	FS	1343300	1345399	3	EXON:mobA_E1;EXON:llmg_1369
fructose	3	1	e	f	F3_t1_ef	FS	1345400	1345500	3	EXON:mobA_E1
fructose	3	1	e	f	F3_t1_ef	FS	1345501	1345599	3	INTRON:mobA_E1;EXON:matR
fructose	3	1	e	f	F3_t1_ef	FS	1345601	1347900	3	EXON:matR;EXON:mobA_E1
fructose	3	1	e	f	F3_t1_ef	FS	1347901	1349599	3	EXON:mobA_E1;EXON:ltrE;EXON:llmg_1373
fructose	3	1	e	f	F3_t1_ef	FS	1349601	1358199	0	EXON:llmg_1379;EXON:llmg_1377;EXON:ltrC;EXON:ltrD;EXON:llmg_1378;EXON:traD;EXON:llmg_1381;EXON:llmg_1382
fructose	3	1	e	f	F3_t1_ef	FS	1358201	1359899	0	EXON:llmg_1385;EXON:llmg_1386;EXON:traD;EXON:llmg_1384
fructose	3	1	e	f	F3_t1_ef	FS	1359901	1360499	0	EXON:llmg_1386
fructose	3	1	e	f	F3_t1_ef	FS	1360501	1364499	0	EXON:llmg_1390;EXON:llmg_1388;EXON:llmg_1386;EXON:llmg_1389;EXON:llmg_1387
fructose	3	1	e	f	F3_t1_ef	FS	1364501	1372199	0	EXON:llmg_1393;EXON:llmg_1391;EXON:llmg_1396;EXON:llmg_1395;EXON:llmg_1392;EXON:cluA;EXON:llmg_1390;EXON:llmg_1397
fructose	3	1	e	f	F3_t1_ef	FS	1372201	1372899	0	EXON:cluA
fructose	3	1	e	f	F3_t1_ef	FS	1372901	1373699	0	EXON:llmg_1399;EXON:cluA
fructose	3	1	e	f	F3_t1_ef	FS	1373701	1373899	3	EXON:llmg_1399
fructose	3	1	e	f	F3_t1_ef	FS	1373901	1373999	3	EXON:llmg_1399
fructose	3	1	e	f	F3_t1_ef	FS	1374001	1374199	3	EXON:llmg_1400;EXON:llmg_1399
fructose	3	1	e	f	F3_t1_ef	FS	1374200	1374299	3	EXON:llmg_1400
fructose	3	1	e	f	F3_t1_ef	FS	1374301	1374899	3	EXON:llmg_1400
fructose	3	1	e	f	F3_t1_ef	FS	1374901	1375199	3	EXON:llmg_1402
fructose	3	1	e	f	F3_t1_ef	FS	1375201	1375299	3	EXON:llmg_1402
fructose	3	1	e	f	F3_t1_ef	FS	1375301	1375399	3	EXON:llmg_1402
fructose	3	1	e	f	F3_t1_ef	FS	1375401	1377899	3	EXON:llmg_1407;EXON:llmg_1408;EXON:llmg_1402;EXON:llmg_1406;EXON:llmg_1409;EXON:llmg_1403
fructose	3	1	e	f	F3_t1_ef	FS	1377901	1378999	3	EXON:llmg_1410;EXON:llmg_1409
fructose	3	1	e	f	F3_t1_ef	FS	1379001	1379200	3	EXON:llmg_1411
fructose	3	1	e	f	F3_t1_ef	FS	1379201	1379999	3	EXON:llmg_1411
fructose	3	1	e	f	F3_t1_ef	FS	1380000	1380099	3	EXON:llmg_1411
fructose	3	1	e	f	F3_t1_ef	FS	1380100	1380199	3	NA
fructose	3	1	e	f	F3_t1_ef	FS	1380200	1380299	3	NA
fructose	3	1	e	f	F3_t1_ef	FS	1380301	1380399	3	NA
fructose	3	1	e	f	F3_t1_ef	FS	1380400	1380499	3	NA
fructose	3	1	e	f	F3_t1_ef	FS	1380500	1386499	1	EXON:guaC;EXON:nagD;EXON:llmg_1416;EXON:llmg_1417;EXON:hemN;EXON:llmg_1413;EXON:llmg_1415
fructose	3	1	e	f	F3_t1_ef	FS	1386500	1404700	1	EXON:ribC;EXON:pacA;EXON:hemN;EXON:llmg_1427;EXON:truB;EXON:llmg_1428;EXON:llmg_1420;EXON:tpiA;EXON:ldhX;EXON:llmg_1419;EXON:llmg_1433;EXON:llmg_1421;EXON:llmg_1435;EXON:llmg_1426;EXON:llmg_1425;EXON:llmg_1432;EXON:llmg_1434
fructose	3	1	e	f	F3_t1_ef	FS	1404701	1404800	1	EXON:tnp981
fructose	3	1	e	f	F3_t1_ef	FS	1404801	1404900	1	EXON:tnp981
fructose	3	1	e	f	F3_t1_ef	FS	1404901	1405799	3	EXON:tnp981;EXON:llmg_1438
fructose	3	1	e	f	F3_t1_ef	FS	1405800	1405899	1	EXON:llmg_1438
fructose	3	1	e	f	F3_t1_ef	FS	1405900	1405999	1	NA
fructose	3	1	e	f	F3_t1_ef	FS	1537801	1537900	1	NA
fructose	3	1	e	f	F3_t1_ef	FS	1537901	1538000	1	NA
fructose	3	1	e	f	F3_t1_ef	FS	1538001	1538100	1	EXON:llmg_1564
fructose	3	1	e	f	F3_t1_ef	FS	1538101	1538999	1	EXON:llmg_1564;EXON:tnp904
fructose	3	1	e	f	F3_t1_ef	FS	1539000	1540699	1	EXON:llmg_1566;EXON:tnp1077;EXON:tnp904
fructose	3	1	e	f	F3_t1_ef	FS	1540700	1540799	1	EXON:fruA
fructose	3	1	e	f	F3_t1_ef	FS	1540800	1541899	1	EXON:fruA
fructose	3	1	e	f	F3_t1_ef	FS	1583801	1583900	1	EXON:glf2
fructose	3	1	e	f	F3_t1_ef	FS	1583901	1584000	1	NA
fructose	3	1	e	f	F3_t1_ef	FS	1584001	1584100	1	EXON:tnp712
fructose	3	1	e	f	F3_t1_ef	FS	1584101	1584200	1	GENE:tnp712
fructose	3	1	e	f	F3_t1_ef	FS	1584201	1585999	1	EXON:llmg_1612;EXON:tnp712
fructose	3	1	e	f	F3_t1_ef	FS	1586000	1586099	1	EXON:llmg_1612;EXON:llmg_1613
fructose	3	1	e	f	F3_t1_ef	FS	1586100	1586199	1	EXON:llmg_1613
fructose	3	1	e	f	F3_t1_ef	FS	1586200	1586299	1	EXON:llmg_1613
fructose	3	1	e	f	F3_t1_ef	FS	1631501	1631600	1	EXON:llmg_1653
fructose	3	1	e	f	F3_t1_ef	FS	1631601	1631700	1	EXON:tnp981;EXON:llmg_1653
fructose	3	1	e	f	F3_t1_ef	FS	1631701	1631800	1	EXON:tnp981
fructose	3	1	e	f	F3_t1_ef	FS	1631801	1632799	1	EXON:llmg_1655;EXON:tnp981
fructose	3	1	e	f	F3_t1_ef	FS	1632800	1632899	1	NA
fructose	3	1	e	f	F3_t1_ef	FS	1646101	1646400	1	EXON:llmg_1672
fructose	3	1	e	f	F3_t1_ef	FS	1646401	1646500	1	EXON:llmg_1672
fructose	3	1	e	f	F3_t1_ef	FS	1646501	1646600	1	EXON:llmg_1672
fructose	3	1	e	f	F3_t1_ef	FS	1646601	1646700	1	NA
fructose	3	1	e	f	F3_t1_ef	FS	1646701	1647699	1	EXON:tnp905
fructose	3	1	e	f	F3_t1_ef	FS	1647700	1647799	1	EXON:tnp905
fructose	3	1	e	f	F3_t1_ef	FS	1647800	1647899	1	EXON:tnp905
fructose	3	1	e	f	F3_t1_ef	FS	1647900	1647999	1	NA
fructose	3	1	e	f	F3_t1_ef	FS	1648000	1648099	1	EXON:mleR
fructose	3	1	e	f	F3_t1_ef	FS	1671201	1671300	1	EXON:llmg_1695
fructose	3	1	e	f	F3_t1_ef	FS	1671301	1671400	1	EXON:llmg_1695
fructose	3	1	e	f	F3_t1_ef	FS	1671401	1672599	1	EXON:llmg_1698;EXON:tnpIS-LL6
fructose	3	1	e	f	F3_t1_ef	FS	1672600	1672699	1	EXON:llmg_1698
fructose	3	1	e	f	F3_t1_ef	FS	1686301	1686700	1	EXON:llmg_1710
fructose	3	1	e	f	F3_t1_ef	FS	1686701	1686800	1	EXON:llmg_1710
fructose	3	1	e	f	F3_t1_ef	FS	1686801	1686900	1	EXON:llmg_1710
fructose	3	1	e	f	F3_t1_ef	FS	1686901	1687000	1	NA
fructose	3	1	e	f	F3_t1_ef	FS	1687001	1687200	1	EXON:tnpIS-LL6
fructose	3	1	e	f	F3_t1_ef	FS	1687201	1688000	1	GENE:tnpIS-LL6
fructose	3	1	e	f	F3_t1_ef	FS	1688001	1688100	1	EXON:tnpIS-LL6
fructose	3	1	e	f	F3_t1_ef	FS	1688101	1688400	1	EXON:tnpIS-LL6;EXON:tnp981
fructose	3	1	e	f	F3_t1_ef	FS	1688401	1689099	1	EXON:llmg_1714;EXON:tnp981
fructose	3	1	e	f	F3_t1_ef	FS	1689100	1689599	1	EXON:llmg_1714;EXON:llmg_1715
fructose	3	1	e	f	F3_t1_ef	FS	1689600	1690299	1	EXON:tnp904;EXON:llmg_1715
fructose	3	1	e	f	F3_t1_ef	FS	1690300	1690499	1	EXON:tnp904
fructose	3	1	e	f	F3_t1_ef	FS	1690500	1690699	1	EXON:tnp904
fructose	3	1	e	f	F3_t1_ef	FS	1690700	1690799	1	NA
fructose	3	1	e	f	F3_t1_ef	FS	1690800	1690899	1	NA
fructose	3	1	e	f	F3_t1_ef	FS	1690900	1691399	1	NA
fructose	3	1	e	f	F3_t1_ef	FS	1691400	1691599	1	EXON:mutY
fructose	3	1	e	f	F3_t1_ef	FS	1691600	1691899	1	EXON:mutY
fructose	3	1	e	f	F3_t1_ef	FS	1822401	1823599	1	EXON:llmg_1841;EXON:tnp981
fructose	3	1	e	f	F3_t1_ef	FS	1858901	1859000	1	EXON:malQ
fructose	3	1	e	f	F3_t1_ef	FS	1859001	1859100	1	EXON:malQ
fructose	3	1	e	f	F3_t1_ef	FS	1859101	1859200	1	NA
fructose	3	1	e	f	F3_t1_ef	FS	1859201	1860399	1	EXON:tnp905
fructose	3	1	e	f	F3_t1_ef	FS	1860400	1860499	1	EXON:malQ
fructose	3	1	e	f	F3_t1_ef	FS	1860500	1860599	1	EXON:malQ
fructose	3	1	e	f	F3_t1_ef	FS	1870601	1872899	1	EXON:tnp904;EXON:tnpIS-LL6
fructose	3	1	e	f	F3_t1_ef	FS	1872900	1873099	1	EXON:tnp904
fructose	3	1	e	f	F3_t1_ef	FS	1873100	1873199	1	NA
fructose	3	1	e	f	F3_t1_ef	FS	1873200	1873299	1	EXON:llmg_1894
fructose	3	1	e	f	F3_t1_ef	FS	1873300	1947500	1	EXON:birA1;EXON:llmg_1930;EXON:aroA;EXON:tenA;EXON:pstE;EXON:comEC;EXON:llmg_1916;EXON:pstD;EXON:tyrA;EXON:llmg_1965;EXON:estA;EXON:pstB;EXON:llmg_1933;EXON:pepF;EXON:pstF;EXON:pheA;EXON:llmg_1936;EXON:llmg_1958;EXON:glnP;EXON:llmg_1908;EXON:glnQ;EXON:bioY;EXON:llmg_1903;EXON:llrG;EXON:gpmC;EXON:llmg_1944;EXON:llmg_1914;EXON:phoU;EXON:llmg_1912;EXON:llmg_1932;EXON:atpH;EXON:kinG;EXON:llmg_1960;EX…
fructose	3	1	e	f	F3_t1_ef	FS	1947501	1947600	1	GENE:fadA
fructose	3	1	e	f	F3_t1_ef	FS	1947601	1947700	1	GENE:fadA
fructose	3	1	e	f	F3_t1_ef	FS	1947701	1948799	1	EXON:tnpIS-LL6;GENE:fadA
fructose	3	1	e	f	F3_t1_ef	FS	1948800	1948899	1	EXON:tnpIS-LL6
fructose	3	1	e	f	F3_t1_ef	FS	1948901	1948999	1	EXON:llmg_1966
fructose	3	1	e	f	F3_t1_ef	FS	1949000	1950499	1	EXON:sufB;EXON:llmg_1967;EXON:llmg_1966;EXON:llmg_1968
fructose	3	1	e	f	F3_t1_ef	FS	1950500	1952699	1	EXON:sufB;EXON:nifU;EXON:llmg_1971
fructose	3	1	e	f	F3_t1_ef	FS	1952700	1956300	1	EXON:llmg_1972;EXON:llmg_1974;EXON:llmg_1971;EXON:llmg_1973
fructose	3	1	e	f	F3_t1_ef	FS	1956301	1956499	1	EXON:llmg_1974
fructose	3	1	e	f	F3_t1_ef	FS	1956501	1956700	1	EXON:llmg_1975
fructose	3	1	e	f	F3_t1_ef	FS	1956701	1957999	1	EXON:tnp1077;EXON:llmg_1975
fructose	3	1	e	f	F3_t1_ef	FS	1958000	1958099	1	EXON:llmg_1976
fructose	3	1	e	f	F3_t1_ef	FS	1958100	1958199	1	EXON:llmg_1976
fructose	3	1	e	f	F3_t1_ef	FS	2063101	2063800	1	EXON:sunL
fructose	3	1	e	f	F3_t1_ef	FS	2063801	2066099	1	EXON:ps461;EXON:ps459;EXON:ps460
fructose	3	1	e	f	F3_t1_ef	FS	2074101	2075299	1	EXON:ps453
fructose	3	1	e	f	F3_t1_ef	FS	2085601	2086000	1	EXON:ps442
fructose	3	1	e	f	F3_t1_ef	FS	2086001	2086099	1	EXON:ps442
fructose	3	1	e	f	F3_t1_ef	FS	2086101	2086200	1	EXON:tnp905
fructose	3	1	e	f	F3_t1_ef	FS	2086201	2087399	1	EXON:tnp905
fructose	3	1	e	f	F3_t1_ef	FS	2087400	2087499	1	NA
fructose	3	1	e	f	F3_t1_ef	FS	2087500	2087599	1	NA
fructose	3	1	e	f	F3_t1_ef	FS	2087600	2090300	1	EXON:ps439;EXON:ps435;EXON:ps436;EXON:tRNA;EXON:ps437;EXON:ps440;EXON:tRNA-Lys;EXON:ps438
fructose	3	1	e	f	F3_t1_ef	FS	2090301	2090499	1	EXON:ps435
fructose	3	1	e	f	F3_t1_ef	FS	2090500	2090800	1	EXON:ps434
fructose	3	1	e	f	F3_t1_ef	FS	2090801	2092799	1	EXON:tnp712;EXON:llmg_2109;EXON:ps434
fructose	3	1	e	f	F3_t1_ef	FS	2092800	2092899	1	EXON:tnp712
fructose	3	1	e	f	F3_t1_ef	FS	2092900	2092999	1	NA
fructose	3	1	e	f	F3_t1_ef	FS	2093000	2093099	1	NA
fructose	3	1	e	f	F3_t1_ef	FS	2093100	2093299	1	NA
fructose	3	1	e	f	F3_t1_ef	FS	2103201	2127400	1	EXON:llmg_2151;EXON:nagB2;EXON:llmg_2163;EXON:acmB;EXON:llmg_2145;EXON:llmg_2150;EXON:llmg_2158;EXON:ps406;EXON:priA;EXON:cfa;EXON:ps405;EXON:llmg_2156;EXON:llmg_2146;EXON:ps403;EXON:ps401;EXON:ps407;EXON:llmg_2144;EXON:gmk;EXON:llmg_2148;EXON:ps408;EXON:llmg_2149;EXON:metK;EXON:ps409;EXON:llmg_2143;EXON:llmg_2152;EXON:birA2;EXON:llmg_2164;EXON:ps402;EXON:fmt;EXON:rpoZ;EXON:ps404;EXON:llmg_2159
fructose	3	1	e	f	F3_t1_ef	FS	2127401	2127500	1	EXON:acmB
fructose	3	1	e	f	F3_t1_ef	FS	2127501	2127600	1	EXON:acmB
fructose	3	1	e	f	F3_t1_ef	FS	2127601	2127700	1	NA
fructose	3	1	e	f	F3_t1_ef	FS	2127701	2128899	1	EXON:tnp905
fructose	3	1	e	f	F3_t1_ef	FS	2128900	2128999	1	NA
fructose	3	1	e	f	F3_t1_ef	FS	2129000	2129099	1	NA
fructose	3	1	e	f	F3_t1_ef	FS	2129100	2129199	1	EXON:fbaA
fructose	3	1	e	f	F3_t1_ef	FS	2129200	2130600	1	EXON:tRNA-Gly;EXON:tRNA-Leu;EXON:tRNA;EXON:tRNA-Thr;EXON:fbaA
fructose	3	1	e	f	F3_t1_ef	FS	2130601	2130700	1	EXON:tRNA-Leu;EXON:tRNA;EXON:tRNA-Lys
fructose	3	1	e	f	F3_t1_ef	FS	2130701	2130800	1	EXON:tRNA;EXON:tRNA-Asp;EXON:tRNA-Lys
fructose	3	1	e	f	F3_t1_ef	FS	2130801	2130900	1	EXON:tRNA-Val;EXON:5S_rRNA;EXON:tRNA
fructose	3	1	e	f	F3_t1_ef	FS	2130901	2131000	1	GENE:5S_rRNA
fructose	3	1	e	f	F3_t1_ef	FS	2131001	2131100	1	EXON:5S_rRNA;EXON:LSU_rRNA_bacteria;EXON:23S_rRNA
fructose	3	1	e	f	F3_t1_ef	FS	2131101	2131600	1	EXON:23S_rRNA;GENE:LSU_rRNA_bacteria
fructose	3	1	e	f	F3_t1_ef	FS	2131601	2131800	1	GENE:LSU_rRNA_bacteria;EXON:23S_rRNA;GENE:PK-G12rRNA
fructose	3	1	e	f	F3_t1_ef	FS	2131801	2134199	1	EXON:LSU_rRNA_bacteria;EXON:23S_rRNA;EXON:5_8S_rRNA;EXON:tRNA;EXON:tRNA-Ala
fructose	3	1	e	f	F3_t1_ef	FS	2134200	2134299	1	EXON:tRNA-Ala;EXON:tRNA
fructose	3	1	e	f	F3_t1_ef	FS	2134300	2134399	1	EXON:SSU_rRNA_archaea
fructose	3	1	e	f	F3_t1_ef	FS	2134400	2135399	1	GENE:SSU_rRNA_archaea
fructose	3	1	e	f	F3_t1_ef	FS	2135400	2135599	1	EXON:SSU_rRNA_archaea
fructose	3	1	e	f	F3_t1_ef	FS	2135600	2135999	1	EXON:SSU_rRNA_archaea
fructose	3	1	e	f	F3_t1_ef	FS	2136000	2136099	1	NA
fructose	3	1	e	f	F3_t1_ef	FS	2136100	2136199	1	EXON:llmg_2168
fructose	3	1	e	f	F3_t1_ef	FS	2136200	2141700	1	EXON:thrS;EXON:llmg_2168;EXON:mntA;EXON:llmg_2172;EXON:llmg_2170
fructose	3	1	e	f	F3_t1_ef	FS	2141701	2141800	1	EXON:llmg_2172
fructose	3	1	e	f	F3_t1_ef	FS	2141801	2141900	1	EXON:llmg_2172
fructose	3	1	e	f	F3_t1_ef	FS	2141901	2142000	1	NA
fructose	3	1	e	f	F3_t1_ef	FS	2142001	2142100	1	EXON:llmg_2173
fructose	3	1	e	f	F3_t1_ef	FS	2142101	2143299	1	EXON:llmg_2173;EXON:tnp1077;EXON:tnp904
fructose	3	1	e	f	F3_t1_ef	FS	2143300	2144299	1	EXON:llmg_2175;EXON:tnp1077
fructose	3	1	e	f	F3_t1_ef	FS	2144300	2144499	1	EXON:llmg_2175
fructose	3	1	e	f	F3_t1_ef	FS	2144500	2144599	1	EXON:llmg_2175
fructose	3	1	e	f	F3_t1_ef	FS	2144600	2144699	1	EXON:llmg_2175
fructose	3	1	e	f	F3_t1_ef	FS	2210201	2213400	1	EXON:llmg_2248;EXON:ps519;EXON:llmg_2249;EXON:llmg_2247
fructose	3	1	e	f	F3_t1_ef	FS	2213401	2213500	1	NA
fructose	3	1	e	f	F3_t1_ef	FS	2213501	2213700	1	EXON:ps518
fructose	3	1	e	f	F3_t1_ef	FS	2213701	2213800	1	EXON:ps518
fructose	3	1	e	f	F3_t1_ef	FS	2213801	2217099	1	EXON:ps516;EXON:ps515;EXON:ps518;EXON:ps517
fructose	3	1	e	f	F3_t1_ef	FS	2217100	2217399	1	EXON:ps514
fructose	3	1	e	f	F3_t1_ef	FS	2217400	2217699	1	EXON:ps513;EXON:ps512
fructose	3	1	e	f	F3_t1_ef	FS	2217700	2221399	1	EXON:ps511;EXON:ps509;EXON:ps508;EXON:ps507;EXON:ps510;EXON:ps512
fructose	3	1	e	f	F3_t1_ef	FS	2221400	2227699	1	EXON:ps501;EXON:ps504;EXON:ps505;EXON:ps503;EXON:ps506;EXON:ps502
fructose	3	1	e	f	F3_t1_ef	FS	2245001	2245499	1	EXON:typA;EXON:llmg_2291
fructose	3	1	e	f	F3_t1_ef	FS	2248001	2248300	1	EXON:llmg_2293;EXON:llmg_2294
fructose	3	1	e	f	F3_t1_ef	FS	2248301	2297399	1	EXON:argS;EXON:glpF3;EXON:arcD1;EXON:snf;EXON:arcT;EXON:arcB;EXON:arcA;EXON:llmg_2324;EXON:glk;EXON:llmg_2330;EXON:llmg_2300;EXON:pepXP;EXON:poxL;EXON:comC;EXON:dpsA;EXON:arcC2;EXON:llmg_2306;EXON:llmg_2337;EXON:llmg_2294;EXON:llmg_pseudo_71;EXON:murC;EXON:llmg_2323;EXON:llmg_2339;EXON:llmg_2329;EXON:llmg_2335;EXON:llmg_2340;EXON:llmg_2320;EXON:llmg_2334;EXON:llmg_2318;EXON:gltX;EXON:llmg_2325;EX…
fructose	3	1	e	f	F3_t1_ef	FS	2297400	2297699	1	EXON:llmg_2340
fructose	3	1	e	f	F3_t1_ef	FS	2308701	2335700	1	EXON:rplO;EXON:llmg_2368;EXON:mscL;EXON:rpmJ;EXON:rpsM;EXON:rplX;EXON:nusG;EXON:thrC;EXON:pbp2A;EXON:rpsC;EXON:rplF;EXON:tRNA;EXON:rplP;EXON:rplV;EXON:rplD;EXON:rpmC;EXON:rpsH;EXON:rpsQ;EXON:rplB;EXON:rpsK;EXON:rpsE;EXON:rpoA;EXON:llmg_2391;EXON:infA;EXON:rplN;EXON:rpsS;EXON:murM;EXON:llmg_2369;EXON:llmg_2351;EXON:rplE;EXON:llmg_2386;EXON:rpmGC;EXON:rpmD;EXON:secY;EXON:adk;EXON:rplW;EXON:rpsJ;EXO…
fructose	3	1	e	f	F3_t1_ef	FS	2335701	2338900	1	EXON:llmg_2394;EXON:rluA;EXON:pbp2A;EXON:llmg_2393;EXON:llmg_2395
fructose	3	1	e	f	F3_t1_ef	FS	2338901	2340499	1	EXON:llmg_pseudo_72;EXON:zitP;EXON:rluA;EXON:llmg_pseudo_73
fructose	3	1	e	f	F3_t1_ef	FS	2340500	2370200	1	EXON:zitQ;EXON:uppS;EXON:llmg_2420;EXON:llmg_2404;EXON:comGA;EXON:yajC;EXON:llmg_2424;EXON:proS;EXON:llmg_2418;EXON:llmg_2422;EXON:comGD;EXON:llmg_2403;EXON:zitP;EXON:cdsA;EXON:llmg_2402;EXON:noxD;EXON:comGC;EXON:zitR;EXON:llmg_2417;EXON:htrA;EXON:polC;EXON:comGB;EXON:llmg_2423;EXON:llmg_2410;EXON:llmg_2413;EXON:llmg_2421;EXON:polA;EXON:zitS
fructose	3	1	e	f	F3_t1_ef	FS	2370201	2371400	1	EXON:llmg_2426;EXON:polA
fructose	3	1	e	f	F3_t1_ef	FS	2371401	2371500	1	EXON:5S_rRNA;EXON:llmg_2426
fructose	3	1	e	f	F3_t1_ef	FS	2371501	2374799	1	EXON:23S_rRNA;EXON:LSU_rRNA_bacteria;EXON:tRNA-Ala;EXON:5S_rRNA;EXON:PK-G12rRNA;EXON:5_8S_rRNA;EXON:tRNA
fructose	3	1	e	f	F3_t1_ef	FS	2374800	2374899	1	EXON:SSU_rRNA_archaea
fructose	3	1	e	f	F3_t1_ef	FS	2374900	2376599	1	EXON:SSU_rRNA_archaea
fructose	3	1	e	f	F3_t1_ef	FS	2376600	2376699	1	NA
fructose	3	1	e	f	F3_t1_ef	FS	2385801	2393999	1	EXON:llmg_2435;EXON:llmg_2441;EXON:llmg_2439;EXON:llmg_2438;EXON:llmg_pseudo_75;EXON:llmg_2442;EXON:llmg_2436;EXON:llmg_2440;EXON:llmg_2433;EXON:llmg_2434
fructose	3	1	e	f	F3_t1_ef	FS	2418701	2418800	1	EXON:recX
fructose	3	1	e	f	F3_t1_ef	FS	2418801	2419500	1	EXON:LSU_rRNA_bacteria;EXON:5S_rRNA;EXON:23S_rRNA
fructose	3	1	e	f	F3_t1_ef	FS	2419501	2419600	1	EXON:23S_rRNA;GENE:LSU_rRNA_bacteria;GENE:PK-G12rRNA
fructose	3	1	e	f	F3_t1_ef	FS	2419601	2419800	1	GENE:PK-G12rRNA;GENE:LSU_rRNA_bacteria;EXON:23S_rRNA
fructose	3	1	e	f	F3_t1_ef	FS	2419801	2420000	1	GENE:LSU_rRNA_bacteria;EXON:23S_rRNA
fructose	3	1	e	f	F3_t1_ef	FS	2420001	2420700	1	EXON:23S_rRNA;GENE:LSU_rRNA_bacteria
fructose	3	1	e	f	F3_t1_ef	FS	2420701	2422299	1	EXON:SSU_rRNA_archaea;EXON:5_8S_rRNA;EXON:LSU_rRNA_bacteria;EXON:tRNA-Ala;EXON:23S_rRNA;EXON:tRNA
fructose	3	1	e	f	F3_t1_ef	FS	2422300	2423999	1	EXON:SSU_rRNA_archaea
fructose	3	1	e	f	F3_t1_ef	FS	2424000	2424099	1	NA
fructose	3	1	e	f	F3_t1_ef	FS	2424100	2424199	1	EXON:gntP
fructose	3	1	e	f	F3_t1_ef	FS	2424200	2424399	1	EXON:gntP
fructose	3	1	e	f	F3_t1_ef	FS	2449001	2449500	1	EXON:llmg_2492;EXON:mutS
fructose	3	1	e	f	F3_t1_ef	FS	2449501	2449600	1	EXON:llmg_2492
fructose	3	1	e	f	F3_t1_ef	FS	2449601	2449700	1	NA
fructose	3	1	e	f	F3_t1_ef	FS	2449701	2450899	1	EXON:tnp905
fructose	3	1	e	f	F3_t1_ef	FS	2450900	2450999	1	EXON:tnp905
fructose	3	1	e	f	F3_t1_ef	FS	2451000	2481800	1	EXON:llmg_2518;EXON:phnA;EXON:trmE;EXON:llmg_2515;EXON:llmg_2498;EXON:racD;EXON:llmg_2497;EXON:dnaJ;EXON:ywjF;EXON:rcfB;EXON:llmg_2505;EXON:llmg_2499;EXON:llmg_2513;EXON:recG;EXON:tRNA;EXON:asnH;EXON:usp45;EXON:mutT;EXON:llmg_2520;EXON:llmg_2495;EXON:llmg_2517;EXON:llmg_2514;EXON:llmg_2496;EXON:llmg_2508;EXON:mreC;EXON:llmg_2500;EXON:llmg_2522;EXON:llmg_pseudo_77;EXON:tRNA-Leu;EXON:llmg_2516;EXON…
fructose	3	1	e	f	F3_t1_ef	FS	2481801	2482800	1	EXON:ps601;EXON:phnA
fructose	3	1	e	f	F3_t1_ef	FS	2482801	2486000	1	EXON:ps604;EXON:ps603;EXON:ps602;EXON:ps601
fructose	3	1	e	f	F3_t1_ef	FS	2486001	2486100	1	GENE:ps604;EXON:ps605
fructose	3	1	e	f	F3_t1_ef	FS	2486101	2490699	1	EXON:ps611;EXON:llmg_2531;EXON:ps610;EXON:ps608;EXON:ps606;EXON:ps605;EXON:ps609
fructose	3	1	e	f	F3_t1_ef	FS	2490700	2490899	1	EXON:ps612
fructose	3	1	e	f	F3_t1_ef	FS	2490900	2491099	1	EXON:ps612
fructose	3	1	e	f	F3_t1_ef	FS	2491100	2491599	1	EXON:ps613;EXON:ps612
fructose	3	1	e	f	F3_t1_ef	FS	2491600	2500100	1	EXON:tRNA-Gln;EXON:gapB;EXON:tRNA;EXON:llmg_2540;EXON:llmg_2543;EXON:llmg_2541;EXON:tRNA-Leu;EXON:llmg_2542;EXON:tRNA-Tyr;EXON:tRNA-Trp;EXON:ps613;EXON:tRNA-His;EXON:llmg_2544;EXON:ps614
fructose	3	1	e	f	F3_t1_ef	FS	2500101	2501100	1	EXON:5S_rRNA;EXON:23S_rRNA;EXON:LSU_rRNA_bacteria;EXON:tRNA;EXON:PK-G12rRNA;EXON:tRNA-Val
fructose	3	1	e	f	F3_t1_ef	FS	2501101	2503499	1	EXON:5_8S_rRNA;EXON:23S_rRNA;EXON:tRNA;EXON:tRNA-Ala;EXON:LSU_rRNA_bacteria
fructose	3	1	e	f	F3_t1_ef	FS	2503500	2505399	1	EXON:SSU_rRNA_archaea;EXON:tRNA-Ala;EXON:tRNA
fructose	3	1	e	f	F3_t1_ef	FS	2505400	2505499	1	NA
fructose	3	1	e	f	F3_t1_ef	FS	2505500	2514399	1	EXON:llmg_2547;EXON:llmg_2548;EXON:llmg_2554;EXON:llmg_2555;EXON:fusA;EXON:sipL;EXON:rpsI;EXON:rnhA;EXON:llmg_2552;EXON:purR;EXON:rplM;EXON:llmg_2553
fructose	3	1	f	f	F3_t1_ff	FS	33301	33800	1	EXON:ps129
fructose	3	1	f	f	F3_t1_ff	FS	33801	38799	1	EXON:ps122;EXON:ps123;EXON:ps127;EXON:ps121;EXON:ps126;EXON:ps128;EXON:ps125;EXON:ps124
fructose	3	1	f	f	F3_t1_ff	FS	38800	38899	1	EXON:ps121;EXON:ps120
fructose	3	1	f	f	F3_t1_ff	FS	38900	46300	1	EXON:ps108;EXON:ps109;EXON:ps119;EXON:ps120;EXON:ps112;EXON:ps110;EXON:ps111;EXON:ps113;EXON:ps116;EXON:ps115;EXON:ps114;EXON:ps118;EXON:ps117
fructose	3	1	f	f	F3_t1_ff	FS	46301	46400	1	NA
fructose	3	1	f	f	F3_t1_ff	FS	46401	48499	1	EXON:tnp712;EXON:llmg_0050
fructose	3	1	f	f	F3_t1_ff	FS	48500	48599	1	EXON:ps105
fructose	3	1	f	f	F3_t1_ff	FS	48600	58400	1	EXON:ps105;EXON:ps103;EXON:llmg_0060;EXON:llmg_0063;EXON:ps101;EXON:llmg_0062;EXON:ps102;EXON:llmg_0057;EXON:ps104;EXON:llmg_0061;EXON:llmg_0056;EXON:llmg_0059
fructose	3	1	f	f	F3_t1_ff	FS	58401	58500	1	EXON:llmg_0063
fructose	3	1	f	f	F3_t1_ff	FS	58501	58600	1	NA
fructose	3	1	f	f	F3_t1_ff	FS	58601	58700	1	NA
fructose	3	1	f	f	F3_t1_ff	FS	58701	58800	1	EXON:tnp905
fructose	3	1	f	f	F3_t1_ff	FS	58801	59999	1	EXON:tnp905
fructose	3	1	f	f	F3_t1_ff	FS	60000	60099	1	EXON:llmg_0065
fructose	3	1	f	f	F3_t1_ff	FS	60100	60199	1	GENE:llmg_0065
fructose	3	1	f	f	F3_t1_ff	FS	83301	83400	1	EXON:llmg_0087
fructose	3	1	f	f	F3_t1_ff	FS	83401	83500	1	EXON:llmg_0087
fructose	3	1	f	f	F3_t1_ff	FS	83501	83600	1	NA
fructose	3	1	f	f	F3_t1_ff	FS	83601	85099	1	EXON:tnp1077;EXON:llmg_0088
fructose	3	1	f	f	F3_t1_ff	FS	85100	85199	1	EXON:llmg_0089
fructose	3	1	f	f	F3_t1_ff	FS	114101	114300	1	EXON:rmaD
fructose	3	1	f	f	F3_t1_ff	FS	114301	115599	1	EXON:llmg_0121;EXON:tnp904
fructose	3	1	f	f	F3_t1_ff	FS	155801	178499	1	EXON:gatA;EXON:llmg_0169;EXON:llmg_pseudo_02;EXON:llmg_0168;EXON:gatB;EXON:aspC;EXON:llmg_0189;EXON:llmg_0170;EXON:llmg_0185;EXON:bglS;EXON:celB;EXON:gatC;EXON:cspE;EXON:llmg_0183;EXON:llmg_0177;EXON:llmg_0186;EXON:llmg_0167;EXON:tgt;EXON:llmg_0173;EXON:llmg_0188;EXON:llmg_0181;EXON:llmg_0165;EXON:dinF;EXON:llmg_0184;EXON:codY;EXON:llmg_0182
fructose	3	1	f	f	F3_t1_ff	FS	208701	208800	1	EXON:llmg_0219
fructose	3	1	f	f	F3_t1_ff	FS	208801	218399	1	EXON:llmg_0219;EXON:glf1;EXON:llmg_0227;EXON:rfbX;EXON:llmg_0223;EXON:llmg_0221;EXON:llmg_0228;EXON:wefC;EXON:llmg_0226;EXON:llmg_0220
fructose	3	1	f	f	F3_t1_ff	FS	220201	301699	1	EXON:llmg_0276;EXON:llmg_0270;EXON:llmg_0268;EXON:llmg_0239;EXON:llmg_0305;EXON:rimI2;EXON:llmg_0295;EXON:fbp;EXON:tRNA;EXON:llmg_0231;EXON:llmg_0310;EXON:llmg_0266;EXON:xynD;EXON:nrdG;EXON:llmg_0284;EXON:llmg_0311;EXON:cbiO2;EXON:cpdC;EXON:llmg_0241;EXON:llmg_0315;EXON:llmg_0249;EXON:llmg_0301;EXON:llmg_0302;EXON:hipO1;EXON:llmg_0232;EXON:llmg_0234;EXON:llmg_0278;EXON:llmg_0272;EXON:llmg_0265;EX…
fructose	3	1	f	f	F3_t1_ff	FS	316101	319100	1	EXON:murA1;EXON:llmg_0327;EXON:llmg_0329;EXON:llmg_0328
fructose	3	1	f	f	F3_t1_ff	FS	319101	320999	1	EXON:llmg_0331;EXON:llmg_0330;EXON:llmg_0329;EXON:llmg_0332
fructose	3	1	f	f	F3_t1_ff	FS	321000	321299	1	EXON:llmg_0332
fructose	3	1	f	f	F3_t1_ff	FS	355901	356900	1	EXON:dppD;EXON:dppC
fructose	3	1	f	f	F3_t1_ff	FS	356901	364099	1	EXON:eraL;EXON:asnB;EXON:prfC;EXON:rheA;EXON:dppD;EXON:llmg_0370;EXON:dppF
fructose	3	1	f	f	F3_t1_ff	FS	409401	409500	1	GENE:tmk
fructose	3	1	f	f	F3_t1_ff	FS	409501	415499	1	EXON:llmg_0424;EXON:llmg_0418;EXON:tmk;EXON:llmg_0419;EXON:llmg_0422;EXON:llmg_0420;EXON:drrA;EXON:holB;EXON:llmg_0417;EXON:drrB
fructose	3	1	f	f	F3_t1_ff	FS	510201	511000	1	EXON:tig
fructose	3	1	f	f	F3_t1_ff	FS	511001	511100	1	EXON:tig
fructose	3	1	f	f	F3_t1_ff	FS	511101	511200	1	NA
fructose	3	1	f	f	F3_t1_ff	FS	511201	511300	1	NA
fructose	3	1	f	f	F3_t1_ff	FS	511301	511800	1	EXON:SSU_rRNA_archaea;EXON:16S_rRNA
fructose	3	1	f	f	F3_t1_ff	FS	511801	515499	1	EXON:16S_rRNA;EXON:5_8S_rRNA;EXON:tRNA-Ala;EXON:tRNA;EXON:SSU_rRNA_archaea;EXON:23S_rRNA;EXON:LSU_rRNA_bacteria
fructose	3	1	f	f	F3_t1_ff	FS	515500	515699	1	EXON:23S_rRNA;EXON:PK-G12rRNA;EXON:LSU_rRNA_bacteria
fructose	3	1	f	f	F3_t1_ff	FS	515700	515799	1	EXON:23S_rRNA;EXON:LSU_rRNA_bacteria
fructose	3	1	f	f	F3_t1_ff	FS	515800	516299	1	EXON:23S_rRNA;EXON:5S_rRNA;EXON:LSU_rRNA_bacteria
fructose	3	1	f	f	F3_t1_ff	FS	516300	516399	1	EXON:tRNA;EXON:tRNA-Val;EXON:5S_rRNA
fructose	3	1	f	f	F3_t1_ff	FS	516400	516499	1	EXON:tRNA;EXON:tRNA-Val;EXON:tRNA-Asp
fructose	3	1	f	f	F3_t1_ff	FS	516500	516599	1	EXON:tRNA;EXON:tRNA-Lys;EXON:tRNA-Asp
fructose	3	1	f	f	F3_t1_ff	FS	516600	532199	1	EXON:tRNA;EXON:tRNA-Lys;EXON:llmg_0526;EXON:llmg_0532;EXON:clpE;EXON:tRNA-Ser;EXON:tRNA-Met;EXON:tRNA-Leu;EXON:gapA;EXON:llmg_0527;EXON:tRNA-Ile;EXON:llmg_0525;EXON:tRNA-Phe;EXON:tRNA-Gly;EXON:llmg_0524;EXON:dnaG;EXON:tRNA-Pro;EXON:nudH;EXON:llmg_0531;EXON:llmg_0529;EXON:llmg_0522;EXON:uvrB;EXON:tRNA-Arg;EXON:tRNA-Thr;EXON:glpT;EXON:rpoD
fructose	3	1	f	f	F3_t1_ff	FS	536201	544900	1	EXON:pgmA;EXON:dfpB;EXON:dfpA;EXON:llmg_0548;EXON:ctpE;EXON:oxaA2;EXON:llmg_0542;EXON:xylH;EXON:argE;EXON:fabI;EXON:llmg_0538
fructose	3	1	f	f	F3_t1_ff	FS	544901	545000	1	EXON:llmg_0548
fructose	3	1	f	f	F3_t1_ff	FS	545001	546099	1	EXON:llmg_0550;EXON:tnp981
fructose	3	1	f	f	F3_t1_ff	FS	546100	546199	1	EXON:llmg_0550
fructose	3	1	f	f	F3_t1_ff	FS	546200	547900	1	EXON:llmg_0552;EXON:llmg_0551;EXON:llmg_0553
fructose	3	1	f	f	F3_t1_ff	FS	547901	548000	1	NA
fructose	3	1	f	f	F3_t1_ff	FS	548001	548100	1	NA
fructose	3	1	f	f	F3_t1_ff	FS	548101	548200	2	EXON:tnp905
fructose	3	1	f	f	F3_t1_ff	FS	548201	549399	2	EXON:tnp905
fructose	3	1	f	f	F3_t1_ff	FS	549400	549499	1	NA
fructose	3	1	f	f	F3_t1_ff	FS	549500	549599	1	NA
fructose	3	1	f	f	F3_t1_ff	FS	600601	600800	1	EXON:tnp1077
fructose	3	1	f	f	F3_t1_ff	FS	600801	600900	1	EXON:tnp1077
fructose	3	1	f	f	F3_t1_ff	FS	600901	601000	1	EXON:tnp1077
fructose	3	1	f	f	F3_t1_ff	FS	601001	601999	1	EXON:llmg_0612;EXON:llmg_0613
fructose	3	1	f	f	F3_t1_ff	FS	602000	602099	1	EXON:llmg_0613
fructose	3	1	f	f	F3_t1_ff	FS	602100	602199	1	EXON:llmg_0613
fructose	3	1	f	f	F3_t1_ff	FS	602200	602299	1	NA
fructose	3	1	f	f	F3_t1_ff	FS	602300	602399	1	NA
fructose	3	1	f	f	F3_t1_ff	FS	602400	602499	1	EXON:ctsR
fructose	3	1	f	f	F3_t1_ff	FS	607101	607500	1	EXON:enoA
fructose	3	1	f	f	F3_t1_ff	FS	607501	607700	1	EXON:xerD
fructose	3	1	f	f	F3_t1_ff	FS	607701	608600	1	EXON:xerD
fructose	3	1	f	f	F3_t1_ff	FS	608601	608800	1	EXON:llmg_0619
fructose	3	1	f	f	F3_t1_ff	FS	608801	609100	1	GENE:llmg_0619
fructose	3	1	f	f	F3_t1_ff	FS	609101	609200	1	EXON:llmg_0619
fructose	3	1	f	f	F3_t1_ff	FS	609201	609300	1	EXON:llmg_0619;EXON:tnpIS-LL6
fructose	3	1	f	f	F3_t1_ff	FS	609301	609600	2	EXON:tnpIS-LL6
fructose	3	1	f	f	F3_t1_ff	FS	609601	610000	2	EXON:tnpIS-LL6
fructose	3	1	f	f	F3_t1_ff	FS	610001	610399	2	EXON:tnpIS-LL6
fructose	3	1	f	f	F3_t1_ff	FS	610400	610600	2	EXON:tnpIS-LL6
fructose	3	1	f	f	F3_t1_ff	FS	610601	611199	2	EXON:tnp981
fructose	3	1	f	f	F3_t1_ff	FS	611200	611399	2	EXON:tnp981
fructose	3	1	f	f	F3_t1_ff	FS	611400	611599	2	EXON:llmg_0622;EXON:tnp981
fructose	3	1	f	f	F3_t1_ff	FS	611600	611699	2	EXON:llmg_0622
fructose	3	1	f	f	F3_t1_ff	FS	611700	611799	2	EXON:llmg_0622
fructose	3	1	f	f	F3_t1_ff	FS	611801	611899	1	EXON:abiP
fructose	3	1	f	f	F3_t1_ff	FS	611900	611999	1	GENE:abiP
fructose	3	1	f	f	F3_t1_ff	FS	612000	612299	1	GENE:abiP
fructose	3	1	f	f	F3_t1_ff	FS	612300	612399	1	EXON:abiP
fructose	3	1	f	f	F3_t1_ff	FS	612400	616200	1	EXON:llmg_0625;EXON:llmg_0624;EXON:llmg_pseudo_14;EXON:abiP;EXON:llmg_0626;EXON:fadD
fructose	3	1	f	f	F3_t1_ff	FS	616201	617599	1	EXON:fadD;EXON:llmg_0628
fructose	3	1	f	f	F3_t1_ff	FS	617600	617699	1	GENE:llmg_0628
fructose	3	1	f	f	F3_t1_ff	FS	617700	618099	1	EXON:llmg_0628
fructose	3	1	f	f	F3_t1_ff	FS	643101	643200	1	EXON:tnp981
fructose	3	1	f	f	F3_t1_ff	FS	643201	643300	1	EXON:tnp981
fructose	3	1	f	f	F3_t1_ff	FS	643301	644199	1	EXON:tnp981;EXON:llmg_0648
fructose	3	1	f	f	F3_t1_ff	FS	644200	644299	1	EXON:llmg_0648;EXON:icaB
fructose	3	1	f	f	F3_t1_ff	FS	644301	644400	1	GENE:icaB
fructose	3	1	f	f	F3_t1_ff	FS	644401	647000	1	EXON:llmg_0651;EXON:icaB;EXON:brnQ
fructose	3	1	f	f	F3_t1_ff	FS	647001	647100	1	EXON:llmg_0651
fructose	3	1	f	f	F3_t1_ff	FS	647101	647200	1	NA
fructose	3	1	f	f	F3_t1_ff	FS	647201	648399	1	EXON:llmg_0653;EXON:llmg_0652
fructose	3	1	f	f	F3_t1_ff	FS	648400	648499	1	EXON:tnpIS-LL6
fructose	3	1	f	f	F3_t1_ff	FS	648500	648599	1	EXON:tnpIS-LL6
fructose	3	1	f	f	F3_t1_ff	FS	648600	648699	1	EXON:tnpIS-LL6
fructose	3	1	f	f	F3_t1_ff	FS	648700	648799	1	EXON:tnpIS-LL6
fructose	3	1	f	f	F3_t1_ff	FS	648800	648899	1	EXON:tnpIS-LL6
fructose	3	1	f	f	F3_t1_ff	FS	648900	649299	1	EXON:llmg_0655;EXON:tnpIS-LL6
fructose	3	1	f	f	F3_t1_ff	FS	649300	650599	1	EXON:tnp982;EXON:llmg_0655
fructose	3	1	f	f	F3_t1_ff	FS	650600	650699	1	NA
fructose	3	1	f	f	F3_t1_ff	FS	650700	650999	1	EXON:hsdR
fructose	3	1	f	f	F3_t1_ff	FS	651000	658499	1	EXON:hsdS;EXON:llmg_0661;EXON:hsdM;EXON:hsdR
fructose	3	1	f	f	F3_t1_ff	FS	658500	659700	1	EXON:tnp905
fructose	3	1	f	f	F3_t1_ff	FS	659701	667900	1	EXON:tnp982;EXON:repB;EXON:llmg_0670;EXON:oxlT;EXON:llmg_0668;EXON:pcp;EXON:llmg_0673;EXON:amd;EXON:tnp1297;EXON:llmg_0672;EXON:llmg_0671;EXON:llmg_0669
fructose	3	1	f	f	F3_t1_ff	FS	667901	669000	1	EXON:tnp1297;EXON:llmg_0675
fructose	3	1	f	f	F3_t1_ff	FS	669001	669800	1	EXON:llmg_0675;EXON:llmg_0676
fructose	3	1	f	f	F3_t1_ff	FS	669801	670199	1	EXON:llmg_0677
fructose	3	1	f	f	F3_t1_ff	FS	670200	670299	1	EXON:llmg_pseudo_18;EXON:llmg_0677
fructose	3	1	f	f	F3_t1_ff	FS	670301	670799	1	EXON:llmg_pseudo_18
fructose	3	1	f	f	F3_t1_ff	FS	670801	671000	1	EXON:llmg_pseudo_18
fructose	3	1	f	f	F3_t1_ff	FS	671001	671200	1	EXON:llmg_0678;EXON:llmg_pseudo_18
fructose	3	1	f	f	F3_t1_ff	FS	671201	671400	1	EXON:llmg_0678
fructose	3	1	f	f	F3_t1_ff	FS	671401	671500	1	EXON:llmg_0679
fructose	3	1	f	f	F3_t1_ff	FS	671501	671600	1	GENE:llmg_0679
fructose	3	1	f	f	F3_t1_ff	FS	671601	672399	1	EXON:llmg_0679;EXON:llmg_0681;EXON:llmg_0680
fructose	3	1	f	f	F3_t1_ff	FS	672401	672499	1	EXON:llmg_0681
fructose	3	1	f	f	F3_t1_ff	FS	672501	672599	1	EXON:llmg_0681
fructose	3	1	f	f	F3_t1_ff	FS	672601	672700	1	NA
fructose	3	1	f	f	F3_t1_ff	FS	672701	672799	2	EXON:tnp712
fructose	3	1	f	f	F3_t1_ff	FS	672801	672899	2	GENE:tnp712
fructose	3	1	f	f	F3_t1_ff	FS	672901	673000	2	GENE:tnp712
fructose	3	1	f	f	F3_t1_ff	FS	673001	674499	2	EXON:llmg_0683;EXON:tnp712
fructose	3	1	f	f	F3_t1_ff	FS	674500	674599	2	EXON:llmg_0683
fructose	3	1	f	f	F3_t1_ff	FS	674600	674699	2	EXON:llmg_0683
fructose	3	1	f	f	F3_t1_ff	FS	674700	674799	2	EXON:llmg_0683
fructose	3	1	f	f	F3_t1_ff	FS	674800	675699	2	EXON:llmg_pseudo_19;EXON:tnp981
fructose	3	1	f	f	F3_t1_ff	FS	675701	675799	2	EXON:tnp981
fructose	3	1	f	f	F3_t1_ff	FS	675801	675899	2	EXON:tnp981
fructose	3	1	f	f	F3_t1_ff	FS	675901	675999	1	NA
fructose	3	1	f	f	F3_t1_ff	FS	676001	677699	1	EXON:llmg_0685;EXON:llmg_0686
fructose	3	1	f	f	F3_t1_ff	FS	677700	693599	1	EXON:llmg_0687;EXON:llmg_0690;EXON:llmg_0705;EXON:llmg_0704;EXON:llmg_0688;EXON:llmg_0693;EXON:llmg_0691;EXON:pepO;EXON:oppD;EXON:oppB;EXON:oppA;EXON:tnp1675;EXON:flpB;EXON:oppF;EXON:llmg_0689;EXON:llmg_0692;EXON:llmg_0695;EXON:llmg_0696;EXON:oppC
fructose	3	1	f	f	F3_t1_ff	FS	693600	698500	1	EXON:llmg_0705;EXON:llmg_0712;EXON:tnpR;EXON:llmg_0709;EXON:llmg_0710;EXON:llmg_0708;EXON:llmg_0713;EXON:llmg_0706;EXON:llmg_0707
fructose	3	1	f	f	F3_t1_ff	FS	698501	698600	1	EXON:llmg_0713
fructose	3	1	f	f	F3_t1_ff	FS	698601	698699	1	EXON:tnp981
fructose	3	1	f	f	F3_t1_ff	FS	698701	698800	1	EXON:tnp981
fructose	3	1	f	f	F3_t1_ff	FS	698801	698899	1	EXON:tnp981
fructose	3	1	f	f	F3_t1_ff	FS	698900	699699	1	EXON:tnp981;EXON:llmg_pseudo_20
fructose	3	1	f	f	F3_t1_ff	FS	699700	699799	1	EXON:llmg_pseudo_20;EXON:llmg_0715
fructose	3	1	f	f	F3_t1_ff	FS	699800	699999	1	GENE:llmg_0715
fructose	3	1	f	f	F3_t1_ff	FS	700000	704700	1	NA
fructose	3	1	f	f	F3_t1_ff	FS	704701	704799	1	EXON:llmg_0719
fructose	3	1	f	f	F3_t1_ff	FS	704801	704899	1	EXON:llmg_0720
fructose	3	1	f	f	F3_t1_ff	FS	704901	705899	1	EXON:llmg_0720;EXON:tnp981
fructose	3	1	f	f	F3_t1_ff	FS	705900	705999	1	EXON:tnp981
fructose	3	1	f	f	F3_t1_ff	FS	706000	706099	1	NA
fructose	3	1	f	f	F3_t1_ff	FS	716501	716600	1	EXON:llmg_0734
fructose	3	1	f	f	F3_t1_ff	FS	716601	716700	1	EXON:tnpIS-LL6
fructose	3	1	f	f	F3_t1_ff	FS	716701	717599	1	EXON:tnpIS-LL6
fructose	3	1	f	f	F3_t1_ff	FS	717600	717699	1	EXON:tnpIS-LL6
fructose	3	1	f	f	F3_t1_ff	FS	717700	717799	1	EXON:tnpIS-LL6
fructose	3	1	f	f	F3_t1_ff	FS	717801	717899	1	EXON:tnpIS-LL6
fructose	3	1	f	f	F3_t1_ff	FS	717901	717999	1	EXON:llmg_0736
fructose	3	1	f	f	F3_t1_ff	FS	718000	720300	1	EXON:llmg_0736;EXON:malF;EXON:malG
fructose	3	1	f	f	F3_t1_ff	FS	720301	722299	1	EXON:malE;EXON:malF
fructose	3	1	f	f	F3_t1_ff	FS	722300	722399	1	NA
fructose	3	1	f	f	F3_t1_ff	FS	722400	723599	1	EXON:dexC
fructose	3	1	f	f	F3_t1_ff	FS	723600	723799	1	EXON:dexC
fructose	3	1	f	f	F3_t1_ff	FS	723800	724399	1	EXON:dexC
fructose	3	1	f	f	F3_t1_ff	FS	724400	724499	1	NA
fructose	3	1	f	f	F3_t1_ff	FS	724500	725699	1	EXON:dexA
fructose	3	1	f	f	F3_t1_ff	FS	725700	727199	1	EXON:amyY;EXON:dexA;EXON:maa
fructose	3	1	f	f	F3_t1_ff	FS	727200	727299	1	GENE:amyY
fructose	3	1	f	f	F3_t1_ff	FS	727300	727699	1	GENE:amyY
fructose	3	1	f	f	F3_t1_ff	FS	727700	728499	1	EXON:agl;EXON:amyY
fructose	3	1	f	f	F3_t1_ff	FS	728500	730599	1	EXON:mapA;EXON:agl
fructose	3	1	f	f	F3_t1_ff	FS	730600	732199	1	EXON:mapA
fructose	3	1	f	f	F3_t1_ff	FS	732200	732299	1	EXON:mapA
fructose	3	1	f	f	F3_t1_ff	FS	732300	732999	1	EXON:malR;EXON:mapA
fructose	3	1	f	f	F3_t1_ff	FS	733000	733399	1	EXON:malR
fructose	3	1	f	f	F3_t1_ff	FS	778801	778900	1	EXON:rbsB
fructose	3	1	f	f	F3_t1_ff	FS	778901	780200	1	EXON:ps301
fructose	3	1	f	f	F3_t1_ff	FS	780201	780300	1	EXON:ps302
fructose	3	1	f	f	F3_t1_ff	FS	780301	780400	1	EXON:ps302
fructose	3	1	f	f	F3_t1_ff	FS	780401	794499	1	EXON:ps307;EXON:ps326;EXON:ps329;EXON:ps313;EXON:ps327;EXON:ps319;EXON:ps304;EXON:ps325;EXON:ps306;EXON:ps310;EXON:ps321;EXON:ps320;EXON:ps315;EXON:ps302;EXON:ps308;EXON:ps328;EXON:ps305;EXON:ps312;EXON:ps324;EXON:ps330;EXON:ps303;EXON:ps317;EXON:ps323;EXON:ps318;EXON:ps322;EXON:ps311;EXON:ps316;EXON:ps314;EXON:ps309
fructose	3	1	f	f	F3_t1_ff	FS	794501	794599	1	NA
fructose	3	1	f	f	F3_t1_ff	FS	794601	794699	1	EXON:tnp712
fructose	3	1	f	f	F3_t1_ff	FS	794701	794799	1	GENE:tnp712
fructose	3	1	f	f	F3_t1_ff	FS	794801	794900	2	GENE:tnp712
fructose	3	1	f	f	F3_t1_ff	FS	794901	795100	2	GENE:tnp712
fructose	3	1	f	f	F3_t1_ff	FS	795101	796399	2	EXON:tnp712;EXON:llmg_0823
fructose	3	1	f	f	F3_t1_ff	FS	796400	796499	2	EXON:llmg_0823
fructose	3	1	f	f	F3_t1_ff	FS	796501	796599	2	EXON:llmg_0823
fructose	3	1	f	f	F3_t1_ff	FS	796600	796699	2	EXON:llmg_0823
fructose	3	1	f	f	F3_t1_ff	FS	796701	796799	1	NA
fructose	3	1	f	f	F3_t1_ff	FS	796800	817299	1	EXON:ps341;EXON:ps342;EXON:ps348;EXON:ps353;EXON:ps350;EXON:ps343;EXON:ps337;EXON:ps339;EXON:ps349;EXON:ps347;EXON:ps334;EXON:ps351;EXON:ps333;EXON:ps335;EXON:ps346;EXON:ps345;EXON:ps338;EXON:ps340;EXON:ps336;EXON:ps352;EXON:ps344
fructose	3	1	f	f	F3_t1_ff	FS	817301	820599	1	EXON:ps355;EXON:ps357;EXON:ps356;EXON:ps354;EXON:ps358
fructose	3	1	f	f	F3_t1_ff	FS	820600	820899	1	EXON:ps358
fructose	3	1	f	f	F3_t1_ff	FS	820900	820999	1	NA
fructose	3	1	f	f	F3_t1_ff	FS	868001	869199	1	EXON:tnp981;EXON:ymbI
fructose	3	1	f	f	F3_t1_ff	FS	943201	944000	1	EXON:llmg_0978;EXON:llmg_0979;EXON:llmg_0980
fructose	3	1	f	f	F3_t1_ff	FS	944001	944400	1	EXON:llmg_0980
fructose	3	1	f	f	F3_t1_ff	FS	944401	944500	1	EXON:llmg_0980
fructose	3	1	f	f	F3_t1_ff	FS	944501	944600	1	EXON:llmg_0980
fructose	3	1	f	f	F3_t1_ff	FS	944601	946499	1	EXON:llmg_0981;EXON:tnp904;EXON:tnp1077;EXON:llmg_0983
fructose	3	1	f	f	F3_t1_ff	FS	946500	947099	1	GENE:tnp1077
fructose	3	1	f	f	F3_t1_ff	FS	947100	947199	1	EXON:tnp1077
fructose	3	1	f	f	F3_t1_ff	FS	947200	947299	1	EXON:tnp1077;EXON:llmg_0984
fructose	3	1	f	f	F3_t1_ff	FS	947300	947399	1	EXON:llmg_0984
fructose	3	1	f	f	F3_t1_ff	FS	954601	954700	1	EXON:llmg_0989
fructose	3	1	f	f	F3_t1_ff	FS	954701	954800	1	EXON:llmg_0989;EXON:tnp905
fructose	3	1	f	f	F3_t1_ff	FS	954801	955000	2	EXON:tnp905
fructose	3	1	f	f	F3_t1_ff	FS	955001	955999	2	EXON:tnp905
fructose	3	1	f	f	F3_t1_ff	FS	956000	956099	1	NA
fructose	3	1	f	f	F3_t1_ff	FS	979201	988400	1	EXON:rmeB;EXON:llmg_1021;EXON:llmg_1014;EXON:llmg_1019;EXON:llmg_1016;EXON:rmaE;EXON:dxsA;EXON:ypbC
fructose	3	1	f	f	F3_t1_ff	FS	988401	988499	1	EXON:llmg_1021
fructose	3	1	f	f	F3_t1_ff	FS	988501	988600	1	EXON:llmg_1021
fructose	3	1	f	f	F3_t1_ff	FS	988601	988700	2	EXON:tnp905;EXON:llmg_1021
fructose	3	1	f	f	F3_t1_ff	FS	988701	989899	2	EXON:tnp905
fructose	3	1	f	f	F3_t1_ff	FS	989900	989999	1	NA
fructose	3	1	f	f	F3_t1_ff	FS	990000	990099	1	NA
fructose	3	1	f	f	F3_t1_ff	FS	1004701	1004900	1	EXON:bglR
fructose	3	1	f	f	F3_t1_ff	FS	1004901	1005100	1	EXON:bglR;EXON:tnpIS-LL6
fructose	3	1	f	f	F3_t1_ff	FS	1005101	1005999	1	EXON:tnpIS-LL6
fructose	3	1	f	f	F3_t1_ff	FS	1006000	1006099	1	EXON:tnpIS-LL6
fructose	3	1	f	f	F3_t1_ff	FS	1006100	1006199	1	EXON:llmg_pseudo_34
fructose	3	1	f	f	F3_t1_ff	FS	1030201	1030300	1	EXON:llmg_1070
fructose	3	1	f	f	F3_t1_ff	FS	1030301	1030400	1	EXON:llmg_1071
fructose	3	1	f	f	F3_t1_ff	FS	1030401	1030500	1	GENE:llmg_1071
fructose	3	1	f	f	F3_t1_ff	FS	1030501	1032900	1	EXON:llmg_1072;EXON:llmg_1071;EXON:llmg_1073;EXON:tnp1077
fructose	3	1	f	f	F3_t1_ff	FS	1032901	1033100	1	EXON:llmg_1073;EXON:llmg_1074
fructose	3	1	f	f	F3_t1_ff	FS	1033101	1033300	1	EXON:llmg_1074
fructose	3	1	f	f	F3_t1_ff	FS	1033301	1034699	1	EXON:llmg_1074;EXON:tnp712
fructose	3	1	f	f	F3_t1_ff	FS	1034700	1034799	1	EXON:tnp712
fructose	3	1	f	f	F3_t1_ff	FS	1034800	1034899	1	EXON:tnp712
fructose	3	1	f	f	F3_t1_ff	FS	1034900	1034999	1	EXON:tnp712
fructose	3	1	f	f	F3_t1_ff	FS	1035000	1035099	1	NA
fructose	3	1	f	f	F3_t1_ff	FS	1035100	1035199	1	NA
fructose	3	1	f	f	F3_t1_ff	FS	1035200	1035299	1	EXON:llmg_1076
fructose	3	1	f	f	F3_t1_ff	FS	1097001	1108199	1	EXON:llmg_1134;EXON:llmg_1140;EXON:llmg_1141;EXON:mtsB;EXON:sbcC;EXON:llmg_1135;EXON:mtsC;EXON:llmg_1139;EXON:sbcD;EXON:mtsA
fructose	3	1	f	f	F3_t1_ff	FS	1108201	1108300	1	EXON:tnp905
fructose	3	1	f	f	F3_t1_ff	FS	1108301	1108400	1	EXON:tnp905
fructose	3	1	f	f	F3_t1_ff	FS	1108401	1109499	1	EXON:tnp905
fructose	3	1	f	f	F3_t1_ff	FS	1109501	1110199	1	EXON:llmg_1143
fructose	3	1	f	f	F3_t1_ff	FS	1110201	1111399	1	EXON:llmg_1143;EXON:llmg_1145;EXON:tnp981
fructose	3	1	f	f	F3_t1_ff	FS	1111400	1111699	1	EXON:llmg_1146
fructose	3	1	f	f	F3_t1_ff	FS	1173801	1173900	1	NA
fructose	3	1	f	f	F3_t1_ff	FS	1173901	1174000	1	NA
fructose	3	1	f	f	F3_t1_ff	FS	1174001	1174100	1	EXON:tnp905
fructose	3	1	f	f	F3_t1_ff	FS	1174101	1174200	2	EXON:tnp905
fructose	3	1	f	f	F3_t1_ff	FS	1174201	1175099	2	EXON:tnp905
fructose	3	1	f	f	F3_t1_ff	FS	1175100	1175199	1	EXON:tnp905
fructose	3	1	f	f	F3_t1_ff	FS	1175200	1175299	1	NA
fructose	3	1	f	f	F3_t1_ff	FS	1175300	1175399	1	NA
fructose	3	1	f	f	F3_t1_ff	FS	1175400	1175499	1	NA
fructose	3	1	f	f	F3_t1_ff	FS	1175500	1175599	1	NA
fructose	3	1	f	f	F3_t1_ff	FS	1201701	1204799	1	EXON:tnp1077;EXON:llmg_1231;EXON:llmg_1234;EXON:llmg_1232;EXON:tnp981
fructose	3	1	f	f	F3_t1_ff	FS	1204800	1204899	1	NA
fructose	3	1	f	f	F3_t1_ff	FS	1204901	1229300	1	EXON:llmg_1236;EXON:arsD;EXON:llmg_1245;EXON:llmg_1257;EXON:llmg_1251;EXON:tRNA-Met;EXON:llmg_1250;EXON:llmg_1254;EXON:cspD;EXON:cspC;EXON:cspD2;EXON:ceo;EXON:llmg_1235;EXON:llmg_1258;EXON:llmg_1260;EXON:arsR;EXON:llmg_1252;EXON:arsA;EXON:llmg_1241;EXON:tRNA;EXON:llmg_1240;EXON:llmg_1253;EXON:llmg_1243;EXON:llmg_1249;EXON:llmg_1259;EXON:llmg_pseudo_39;EXON:llmg_1242;EXON:llmg_1244
fructose	3	1	f	f	F3_t1_ff	FS	1229301	1229399	1	EXON:llmg_1260
fructose	3	1	f	f	F3_t1_ff	FS	1229401	1231299	1	EXON:llmg_1260;EXON:tnp712;EXON:llmg_1261
fructose	3	1	f	f	F3_t1_ff	FS	1231300	1231399	1	EXON:tnp712
fructose	3	1	f	f	F3_t1_ff	FS	1231400	1231499	1	EXON:tnp712;EXON:llmg_1263
fructose	3	1	f	f	F3_t1_ff	FS	1231501	1231599	1	GENE:llmg_1263
fructose	3	1	f	f	F3_t1_ff	FS	1231600	1232199	1	EXON:llmg_1263
fructose	3	1	f	f	F3_t1_ff	FS	1232201	1232400	1	EXON:llmg_1264
fructose	3	1	f	f	F3_t1_ff	FS	1232401	1233999	1	EXON:llmg_1264;EXON:tnp981;EXON:llmg_pseudo_40
fructose	3	1	f	f	F3_t1_ff	FS	1234000	1234199	1	EXON:llmg_pseudo_40
fructose	3	1	f	f	F3_t1_ff	FS	1234200	1234299	1	EXON:llmg_pseudo_40
fructose	3	1	f	f	F3_t1_ff	FS	1234300	1234399	1	EXON:llmg_pseudo_40
fructose	3	1	f	f	F3_t1_ff	FS	1234400	1234499	1	NA
fructose	3	1	f	f	F3_t1_ff	FS	1286701	1292200	1	EXON:llmg_1315;EXON:llmg_1316;EXON:llmg_1317;EXON:llmg_1318
fructose	3	1	f	f	F3_t1_ff	FS	1292201	1292299	1	EXON:llmg_1318
fructose	3	1	f	f	F3_t1_ff	FS	1292301	1292400	1	NA
fructose	3	1	f	f	F3_t1_ff	FS	1292401	1293599	2	EXON:tnp905
fructose	3	1	f	f	F3_t1_ff	FS	1293600	1293699	1	EXON:tnp905
fructose	3	1	f	f	F3_t1_ff	FS	1293701	1293799	1	NA
fructose	3	1	f	f	F3_t1_ff	FS	1293800	1293899	1	NA
fructose	3	1	f	f	F3_t1_ff	FS	1293900	1298799	1	EXON:llmg_1320;EXON:llmg_1321;EXON:llmg_1322
fructose	3	1	f	f	F3_t1_ff	FS	1298801	1298899	1	NA
fructose	3	1	f	f	F3_t1_ff	FS	1298901	1299100	1	EXON:tnp905
fructose	3	1	f	f	F3_t1_ff	FS	1299101	1300099	1	EXON:tnp905
fructose	3	1	f	f	F3_t1_ff	FS	1300100	1300199	1	EXON:tnp905
fructose	3	1	f	f	F3_t1_ff	FS	1300201	1300299	0	NA
fructose	3	1	f	f	F3_t1_ff	FS	1300301	1300399	0	EXON:llmg_1324
fructose	3	1	f	f	F3_t1_ff	FS	1300401	1310500	0	EXON:murB;EXON:dukB;EXON:thrB;EXON:potD;EXON:potC;EXON:potB;EXON:llmg_1330;EXON:hom;EXON:potA;EXON:llmg_1324;EXON:folC
fructose	3	1	f	f	F3_t1_ff	FS	1310501	1321000	0	EXON:folE;EXON:pbuX;EXON:dfrA;EXON:xpt;EXON:folP;EXON:folB;EXON:engB;EXON:llmg_1344;EXON:llmg_1335;EXON:clpX;EXON:folC;EXON:spoU
fructose	3	1	f	f	F3_t1_ff	FS	1321001	1321100	0	NA
fructose	3	1	f	f	F3_t1_ff	FS	1321101	1321200	0	NA
fructose	3	1	f	f	F3_t1_ff	FS	1321201	1321699	0	EXON:llmg_1347
fructose	3	1	f	f	F3_t1_ff	FS	1321700	1322100	0	EXON:llmg_1348;EXON:llmg_1347
fructose	3	1	f	f	F3_t1_ff	FS	1322101	1322200	0	EXON:llmg_1348
fructose	3	1	f	f	F3_t1_ff	FS	1322201	1322300	0	NA
fructose	3	1	f	f	F3_t1_ff	FS	1322301	1333300	0	EXON:telA;EXON:llmg_1349;EXON:llmg_1354;EXON:llmg_1356;EXON:llmg_1353;EXON:telC;EXON:llmg_1355;EXON:telB;EXON:llmg_1358;EXON:llmg_1357
fructose	3	1	f	f	F3_t1_ff	FS	1333301	1333499	0	NA
fructose	3	1	f	f	F3_t1_ff	FS	1333501	1333599	0	NA
fructose	3	1	f	f	F3_t1_ff	FS	1333601	1333699	1	NA
fructose	3	1	f	f	F3_t1_ff	FS	1333701	1333799	1	NA
fructose	3	1	f	f	F3_t1_ff	FS	1333801	1333899	1	NA
fructose	3	1	f	f	F3_t1_ff	FS	1333901	1333999	1	NA
fructose	3	1	f	f	F3_t1_ff	FS	1334000	1334699	1	EXON:llmg_1359;EXON:llmg_1360
fructose	3	1	f	f	F3_t1_ff	FS	1334700	1336199	1	EXON:llmg_1361;EXON:llmg_1362
fructose	3	1	f	f	F3_t1_ff	FS	1336200	1341599	1	EXON:llmg_1364;EXON:llmg_1366;EXON:llmg_1365
fructose	3	1	f	f	F3_t1_ff	FS	1341601	1342000	1	EXON:llmg_1366
fructose	3	1	f	f	F3_t1_ff	FS	1342001	1342099	1	NA
fructose	3	1	f	f	F3_t1_ff	FS	1342101	1342299	1	EXON:tnp981
fructose	3	1	f	f	F3_t1_ff	FS	1342300	1343100	1	EXON:llmg_1368;EXON:tnp981
fructose	3	1	f	f	F3_t1_ff	FS	1343101	1343199	1	EXON:llmg_1368
fructose	3	1	f	f	F3_t1_ff	FS	1343201	1343299	1	EXON:llmg_1369;EXON:llmg_1368
fructose	3	1	f	f	F3_t1_ff	FS	1343300	1345399	1	EXON:mobA_E1;EXON:llmg_1369
fructose	3	1	f	f	F3_t1_ff	FS	1345400	1345500	1	EXON:mobA_E1
fructose	3	1	f	f	F3_t1_ff	FS	1345501	1345599	1	INTRON:mobA_E1;EXON:matR
fructose	3	1	f	f	F3_t1_ff	FS	1345601	1347900	1	EXON:matR;EXON:mobA_E1
fructose	3	1	f	f	F3_t1_ff	FS	1347901	1349599	1	EXON:mobA_E1;EXON:ltrE;EXON:llmg_1373
fructose	3	1	f	f	F3_t1_ff	FS	1349601	1358199	0	EXON:llmg_1379;EXON:llmg_1377;EXON:ltrC;EXON:ltrD;EXON:llmg_1378;EXON:traD;EXON:llmg_1381;EXON:llmg_1382
fructose	3	1	f	f	F3_t1_ff	FS	1358201	1359899	0	EXON:llmg_1385;EXON:llmg_1386;EXON:traD;EXON:llmg_1384
fructose	3	1	f	f	F3_t1_ff	FS	1359901	1360499	0	EXON:llmg_1386
fructose	3	1	f	f	F3_t1_ff	FS	1360501	1364499	0	EXON:llmg_1390;EXON:llmg_1388;EXON:llmg_1386;EXON:llmg_1389;EXON:llmg_1387
fructose	3	1	f	f	F3_t1_ff	FS	1364501	1372199	0	EXON:llmg_1393;EXON:llmg_1391;EXON:llmg_1396;EXON:llmg_1395;EXON:llmg_1392;EXON:cluA;EXON:llmg_1390;EXON:llmg_1397
fructose	3	1	f	f	F3_t1_ff	FS	1372201	1372899	0	EXON:cluA
fructose	3	1	f	f	F3_t1_ff	FS	1372901	1373699	0	EXON:llmg_1399;EXON:cluA
fructose	3	1	f	f	F3_t1_ff	FS	1373701	1373899	1	EXON:llmg_1399
fructose	3	1	f	f	F3_t1_ff	FS	1373901	1373999	1	EXON:llmg_1399
fructose	3	1	f	f	F3_t1_ff	FS	1374001	1374199	1	EXON:llmg_1400;EXON:llmg_1399
fructose	3	1	f	f	F3_t1_ff	FS	1374200	1374299	1	EXON:llmg_1400
fructose	3	1	f	f	F3_t1_ff	FS	1374301	1374899	1	EXON:llmg_1400
fructose	3	1	f	f	F3_t1_ff	FS	1374901	1375199	1	EXON:llmg_1402
fructose	3	1	f	f	F3_t1_ff	FS	1375201	1375299	1	EXON:llmg_1402
fructose	3	1	f	f	F3_t1_ff	FS	1375301	1375399	1	EXON:llmg_1402
fructose	3	1	f	f	F3_t1_ff	FS	1375401	1377899	1	EXON:llmg_1407;EXON:llmg_1408;EXON:llmg_1402;EXON:llmg_1406;EXON:llmg_1409;EXON:llmg_1403
fructose	3	1	f	f	F3_t1_ff	FS	1377901	1378999	1	EXON:llmg_1410;EXON:llmg_1409
fructose	3	1	f	f	F3_t1_ff	FS	1379001	1379200	1	EXON:llmg_1411
fructose	3	1	f	f	F3_t1_ff	FS	1379201	1379999	1	EXON:llmg_1411
fructose	3	1	f	f	F3_t1_ff	FS	1380000	1380099	1	EXON:llmg_1411
fructose	3	1	f	f	F3_t1_ff	FS	1380100	1380199	1	NA
fructose	3	1	f	f	F3_t1_ff	FS	1380200	1380299	1	NA
fructose	3	1	f	f	F3_t1_ff	FS	1380301	1380399	1	NA
fructose	3	1	f	f	F3_t1_ff	FS	1380400	1380499	1	NA
fructose	3	1	f	f	F3_t1_ff	FS	1380500	1386499	1	EXON:guaC;EXON:nagD;EXON:llmg_1416;EXON:llmg_1417;EXON:hemN;EXON:llmg_1413;EXON:llmg_1415
fructose	3	1	f	f	F3_t1_ff	FS	1386500	1404700	1	EXON:ribC;EXON:pacA;EXON:hemN;EXON:llmg_1427;EXON:truB;EXON:llmg_1428;EXON:llmg_1420;EXON:tpiA;EXON:ldhX;EXON:llmg_1419;EXON:llmg_1433;EXON:llmg_1421;EXON:llmg_1435;EXON:llmg_1426;EXON:llmg_1425;EXON:llmg_1432;EXON:llmg_1434
fructose	3	1	f	f	F3_t1_ff	FS	1404701	1404800	1	EXON:tnp981
fructose	3	1	f	f	F3_t1_ff	FS	1404801	1404900	1	EXON:tnp981
fructose	3	1	f	f	F3_t1_ff	FS	1404901	1405799	1	EXON:tnp981;EXON:llmg_1438
fructose	3	1	f	f	F3_t1_ff	FS	1405800	1405899	1	EXON:llmg_1438
fructose	3	1	f	f	F3_t1_ff	FS	1405900	1405999	1	NA
fructose	3	1	f	f	F3_t1_ff	FS	1537801	1537900	1	NA
fructose	3	1	f	f	F3_t1_ff	FS	1537901	1538000	1	NA
fructose	3	1	f	f	F3_t1_ff	FS	1538001	1538100	1	EXON:llmg_1564
fructose	3	1	f	f	F3_t1_ff	FS	1538101	1538999	1	EXON:llmg_1564;EXON:tnp904
fructose	3	1	f	f	F3_t1_ff	FS	1539000	1540699	1	EXON:llmg_1566;EXON:tnp1077;EXON:tnp904
fructose	3	1	f	f	F3_t1_ff	FS	1540700	1540799	1	EXON:fruA
fructose	3	1	f	f	F3_t1_ff	FS	1540800	1541899	1	EXON:fruA
fructose	3	1	f	f	F3_t1_ff	FS	1583801	1583900	1	EXON:glf2
fructose	3	1	f	f	F3_t1_ff	FS	1583901	1584000	1	NA
fructose	3	1	f	f	F3_t1_ff	FS	1584001	1584100	2	EXON:tnp712
fructose	3	1	f	f	F3_t1_ff	FS	1584101	1584200	2	GENE:tnp712
fructose	3	1	f	f	F3_t1_ff	FS	1584201	1585999	2	EXON:llmg_1612;EXON:tnp712
fructose	3	1	f	f	F3_t1_ff	FS	1586000	1586099	2	EXON:llmg_1612;EXON:llmg_1613
fructose	3	1	f	f	F3_t1_ff	FS	1586100	1586199	1	EXON:llmg_1613
fructose	3	1	f	f	F3_t1_ff	FS	1586200	1586299	1	EXON:llmg_1613
fructose	3	1	f	f	F3_t1_ff	FS	1631501	1631600	1	EXON:llmg_1653
fructose	3	1	f	f	F3_t1_ff	FS	1631601	1631700	1	EXON:tnp981;EXON:llmg_1653
fructose	3	1	f	f	F3_t1_ff	FS	1631701	1631800	1	EXON:tnp981
fructose	3	1	f	f	F3_t1_ff	FS	1631801	1632799	1	EXON:llmg_1655;EXON:tnp981
fructose	3	1	f	f	F3_t1_ff	FS	1632800	1632899	1	NA
fructose	3	1	f	f	F3_t1_ff	FS	1646101	1646400	1	EXON:llmg_1672
fructose	3	1	f	f	F3_t1_ff	FS	1646401	1646500	1	EXON:llmg_1672
fructose	3	1	f	f	F3_t1_ff	FS	1646501	1646600	1	EXON:llmg_1672
fructose	3	1	f	f	F3_t1_ff	FS	1646601	1646700	2	NA
fructose	3	1	f	f	F3_t1_ff	FS	1646701	1647699	2	EXON:tnp905
fructose	3	1	f	f	F3_t1_ff	FS	1647700	1647799	2	EXON:tnp905
fructose	3	1	f	f	F3_t1_ff	FS	1647800	1647899	2	EXON:tnp905
fructose	3	1	f	f	F3_t1_ff	FS	1647900	1647999	1	NA
fructose	3	1	f	f	F3_t1_ff	FS	1648000	1648099	1	EXON:mleR
fructose	3	1	f	f	F3_t1_ff	FS	1671201	1671300	1	EXON:llmg_1695
fructose	3	1	f	f	F3_t1_ff	FS	1671301	1671400	1	EXON:llmg_1695
fructose	3	1	f	f	F3_t1_ff	FS	1671401	1672599	1	EXON:llmg_1698;EXON:tnpIS-LL6
fructose	3	1	f	f	F3_t1_ff	FS	1672600	1672699	1	EXON:llmg_1698
fructose	3	1	f	f	F3_t1_ff	FS	1686301	1686700	1	EXON:llmg_1710
fructose	3	1	f	f	F3_t1_ff	FS	1686701	1686800	1	EXON:llmg_1710
fructose	3	1	f	f	F3_t1_ff	FS	1686801	1686900	1	EXON:llmg_1710
fructose	3	1	f	f	F3_t1_ff	FS	1686901	1687000	1	NA
fructose	3	1	f	f	F3_t1_ff	FS	1687001	1687200	1	EXON:tnpIS-LL6
fructose	3	1	f	f	F3_t1_ff	FS	1687201	1688000	1	GENE:tnpIS-LL6
fructose	3	1	f	f	F3_t1_ff	FS	1688001	1688100	1	EXON:tnpIS-LL6
fructose	3	1	f	f	F3_t1_ff	FS	1688101	1688400	1	EXON:tnpIS-LL6;EXON:tnp981
fructose	3	1	f	f	F3_t1_ff	FS	1688401	1689099	1	EXON:llmg_1714;EXON:tnp981
fructose	3	1	f	f	F3_t1_ff	FS	1689100	1689599	1	EXON:llmg_1714;EXON:llmg_1715
fructose	3	1	f	f	F3_t1_ff	FS	1689600	1690299	1	EXON:tnp904;EXON:llmg_1715
fructose	3	1	f	f	F3_t1_ff	FS	1690300	1690499	1	EXON:tnp904
fructose	3	1	f	f	F3_t1_ff	FS	1690500	1690699	1	EXON:tnp904
fructose	3	1	f	f	F3_t1_ff	FS	1690700	1690799	1	NA
fructose	3	1	f	f	F3_t1_ff	FS	1690800	1690899	1	NA
fructose	3	1	f	f	F3_t1_ff	FS	1690900	1691399	1	NA
fructose	3	1	f	f	F3_t1_ff	FS	1691400	1691599	1	EXON:mutY
fructose	3	1	f	f	F3_t1_ff	FS	1691600	1691899	1	EXON:mutY
fructose	3	1	f	f	F3_t1_ff	FS	1822401	1823599	1	EXON:llmg_1841;EXON:tnp981
fructose	3	1	f	f	F3_t1_ff	FS	1858901	1859000	1	EXON:malQ
fructose	3	1	f	f	F3_t1_ff	FS	1859001	1859100	1	EXON:malQ
fructose	3	1	f	f	F3_t1_ff	FS	1859101	1859200	1	NA
fructose	3	1	f	f	F3_t1_ff	FS	1859201	1860399	2	EXON:tnp905
fructose	3	1	f	f	F3_t1_ff	FS	1860400	1860499	1	EXON:malQ
fructose	3	1	f	f	F3_t1_ff	FS	1860500	1860599	1	EXON:malQ
fructose	3	1	f	f	F3_t1_ff	FS	1870601	1872899	1	EXON:tnp904;EXON:tnpIS-LL6
fructose	3	1	f	f	F3_t1_ff	FS	1872900	1873099	1	EXON:tnp904
fructose	3	1	f	f	F3_t1_ff	FS	1873100	1873199	1	NA
fructose	3	1	f	f	F3_t1_ff	FS	1873200	1873299	1	EXON:llmg_1894
fructose	3	1	f	f	F3_t1_ff	FS	1873300	1947500	1	EXON:birA1;EXON:llmg_1930;EXON:aroA;EXON:tenA;EXON:pstE;EXON:comEC;EXON:llmg_1916;EXON:pstD;EXON:tyrA;EXON:llmg_1965;EXON:estA;EXON:pstB;EXON:llmg_1933;EXON:pepF;EXON:pstF;EXON:pheA;EXON:llmg_1936;EXON:llmg_1958;EXON:glnP;EXON:llmg_1908;EXON:glnQ;EXON:bioY;EXON:llmg_1903;EXON:llrG;EXON:gpmC;EXON:llmg_1944;EXON:llmg_1914;EXON:phoU;EXON:llmg_1912;EXON:llmg_1932;EXON:atpH;EXON:kinG;EXON:llmg_1960;EX…
fructose	3	1	f	f	F3_t1_ff	FS	1947501	1947600	1	GENE:fadA
fructose	3	1	f	f	F3_t1_ff	FS	1947601	1947700	1	GENE:fadA
fructose	3	1	f	f	F3_t1_ff	FS	1947701	1948799	1	EXON:tnpIS-LL6;GENE:fadA
fructose	3	1	f	f	F3_t1_ff	FS	1948800	1948899	1	EXON:tnpIS-LL6
fructose	3	1	f	f	F3_t1_ff	FS	1948901	1948999	1	EXON:llmg_1966
fructose	3	1	f	f	F3_t1_ff	FS	1949000	1950499	1	EXON:sufB;EXON:llmg_1967;EXON:llmg_1966;EXON:llmg_1968
fructose	3	1	f	f	F3_t1_ff	FS	1950500	1952699	1	EXON:sufB;EXON:nifU;EXON:llmg_1971
fructose	3	1	f	f	F3_t1_ff	FS	1952700	1956300	1	EXON:llmg_1972;EXON:llmg_1974;EXON:llmg_1971;EXON:llmg_1973
fructose	3	1	f	f	F3_t1_ff	FS	1956301	1956499	1	EXON:llmg_1974
fructose	3	1	f	f	F3_t1_ff	FS	1956501	1956700	2	EXON:llmg_1975
fructose	3	1	f	f	F3_t1_ff	FS	1956701	1957999	2	EXON:tnp1077;EXON:llmg_1975
fructose	3	1	f	f	F3_t1_ff	FS	1958000	1958099	2	EXON:llmg_1976
fructose	3	1	f	f	F3_t1_ff	FS	1958100	1958199	1	EXON:llmg_1976
fructose	3	1	f	f	F3_t1_ff	FS	2063101	2063800	1	EXON:sunL
fructose	3	1	f	f	F3_t1_ff	FS	2063801	2066099	1	EXON:ps461;EXON:ps459;EXON:ps460
fructose	3	1	f	f	F3_t1_ff	FS	2074101	2075299	1	EXON:ps453
fructose	3	1	f	f	F3_t1_ff	FS	2085601	2086000	1	EXON:ps442
fructose	3	1	f	f	F3_t1_ff	FS	2086001	2086099	1	EXON:ps442
fructose	3	1	f	f	F3_t1_ff	FS	2086101	2086200	2	EXON:tnp905
fructose	3	1	f	f	F3_t1_ff	FS	2086201	2087399	2	EXON:tnp905
fructose	3	1	f	f	F3_t1_ff	FS	2087400	2087499	1	NA
fructose	3	1	f	f	F3_t1_ff	FS	2087500	2087599	1	NA
fructose	3	1	f	f	F3_t1_ff	FS	2087600	2090300	1	EXON:ps439;EXON:ps435;EXON:ps436;EXON:tRNA;EXON:ps437;EXON:ps440;EXON:tRNA-Lys;EXON:ps438
fructose	3	1	f	f	F3_t1_ff	FS	2090301	2090499	1	EXON:ps435
fructose	3	1	f	f	F3_t1_ff	FS	2090500	2090800	1	EXON:ps434
fructose	3	1	f	f	F3_t1_ff	FS	2090801	2092799	1	EXON:tnp712;EXON:llmg_2109;EXON:ps434
fructose	3	1	f	f	F3_t1_ff	FS	2092800	2092899	1	EXON:tnp712
fructose	3	1	f	f	F3_t1_ff	FS	2092900	2092999	1	NA
fructose	3	1	f	f	F3_t1_ff	FS	2093000	2093099	1	NA
fructose	3	1	f	f	F3_t1_ff	FS	2093100	2093299	1	NA
fructose	3	1	f	f	F3_t1_ff	FS	2103201	2127400	1	EXON:llmg_2151;EXON:nagB2;EXON:llmg_2163;EXON:acmB;EXON:llmg_2145;EXON:llmg_2150;EXON:llmg_2158;EXON:ps406;EXON:priA;EXON:cfa;EXON:ps405;EXON:llmg_2156;EXON:llmg_2146;EXON:ps403;EXON:ps401;EXON:ps407;EXON:llmg_2144;EXON:gmk;EXON:llmg_2148;EXON:ps408;EXON:llmg_2149;EXON:metK;EXON:ps409;EXON:llmg_2143;EXON:llmg_2152;EXON:birA2;EXON:llmg_2164;EXON:ps402;EXON:fmt;EXON:rpoZ;EXON:ps404;EXON:llmg_2159
fructose	3	1	f	f	F3_t1_ff	FS	2127401	2127500	1	EXON:acmB
fructose	3	1	f	f	F3_t1_ff	FS	2127501	2127600	1	EXON:acmB
fructose	3	1	f	f	F3_t1_ff	FS	2127601	2127700	1	NA
fructose	3	1	f	f	F3_t1_ff	FS	2127701	2128899	2	EXON:tnp905
fructose	3	1	f	f	F3_t1_ff	FS	2128900	2128999	2	NA
fructose	3	1	f	f	F3_t1_ff	FS	2129000	2129099	1	NA
fructose	3	1	f	f	F3_t1_ff	FS	2129100	2129199	1	EXON:fbaA
fructose	3	1	f	f	F3_t1_ff	FS	2129200	2130600	1	EXON:tRNA-Gly;EXON:tRNA-Leu;EXON:tRNA;EXON:tRNA-Thr;EXON:fbaA
fructose	3	1	f	f	F3_t1_ff	FS	2130601	2130700	1	EXON:tRNA-Leu;EXON:tRNA;EXON:tRNA-Lys
fructose	3	1	f	f	F3_t1_ff	FS	2130701	2130800	1	EXON:tRNA;EXON:tRNA-Asp;EXON:tRNA-Lys
fructose	3	1	f	f	F3_t1_ff	FS	2130801	2130900	1	EXON:tRNA-Val;EXON:5S_rRNA;EXON:tRNA
fructose	3	1	f	f	F3_t1_ff	FS	2130901	2131000	1	GENE:5S_rRNA
fructose	3	1	f	f	F3_t1_ff	FS	2131001	2131100	1	EXON:5S_rRNA;EXON:LSU_rRNA_bacteria;EXON:23S_rRNA
fructose	3	1	f	f	F3_t1_ff	FS	2131101	2131600	1	EXON:23S_rRNA;GENE:LSU_rRNA_bacteria
fructose	3	1	f	f	F3_t1_ff	FS	2131601	2131800	1	GENE:LSU_rRNA_bacteria;EXON:23S_rRNA;GENE:PK-G12rRNA
fructose	3	1	f	f	F3_t1_ff	FS	2131801	2134199	1	EXON:LSU_rRNA_bacteria;EXON:23S_rRNA;EXON:5_8S_rRNA;EXON:tRNA;EXON:tRNA-Ala
fructose	3	1	f	f	F3_t1_ff	FS	2134200	2134299	1	EXON:tRNA-Ala;EXON:tRNA
fructose	3	1	f	f	F3_t1_ff	FS	2134300	2134399	1	EXON:SSU_rRNA_archaea
fructose	3	1	f	f	F3_t1_ff	FS	2134400	2135399	1	GENE:SSU_rRNA_archaea
fructose	3	1	f	f	F3_t1_ff	FS	2135400	2135599	1	EXON:SSU_rRNA_archaea
fructose	3	1	f	f	F3_t1_ff	FS	2135600	2135999	1	EXON:SSU_rRNA_archaea
fructose	3	1	f	f	F3_t1_ff	FS	2136000	2136099	1	NA
fructose	3	1	f	f	F3_t1_ff	FS	2136100	2136199	1	EXON:llmg_2168
fructose	3	1	f	f	F3_t1_ff	FS	2136200	2141700	1	EXON:thrS;EXON:llmg_2168;EXON:mntA;EXON:llmg_2172;EXON:llmg_2170
fructose	3	1	f	f	F3_t1_ff	FS	2141701	2141800	1	EXON:llmg_2172
fructose	3	1	f	f	F3_t1_ff	FS	2141801	2141900	1	EXON:llmg_2172
fructose	3	1	f	f	F3_t1_ff	FS	2141901	2142000	1	NA
fructose	3	1	f	f	F3_t1_ff	FS	2142001	2142100	1	EXON:llmg_2173
fructose	3	1	f	f	F3_t1_ff	FS	2142101	2143299	1	EXON:llmg_2173;EXON:tnp1077;EXON:tnp904
fructose	3	1	f	f	F3_t1_ff	FS	2143300	2144299	1	EXON:llmg_2175;EXON:tnp1077
fructose	3	1	f	f	F3_t1_ff	FS	2144300	2144499	1	EXON:llmg_2175
fructose	3	1	f	f	F3_t1_ff	FS	2144500	2144599	1	EXON:llmg_2175
fructose	3	1	f	f	F3_t1_ff	FS	2144600	2144699	1	EXON:llmg_2175
fructose	3	1	f	f	F3_t1_ff	FS	2210201	2213400	1	EXON:llmg_2248;EXON:ps519;EXON:llmg_2249;EXON:llmg_2247
fructose	3	1	f	f	F3_t1_ff	FS	2213401	2213500	1	NA
fructose	3	1	f	f	F3_t1_ff	FS	2213501	2213700	1	EXON:ps518
fructose	3	1	f	f	F3_t1_ff	FS	2213701	2213800	1	EXON:ps518
fructose	3	1	f	f	F3_t1_ff	FS	2213801	2217099	1	EXON:ps516;EXON:ps515;EXON:ps518;EXON:ps517
fructose	3	1	f	f	F3_t1_ff	FS	2217100	2217399	1	EXON:ps514
fructose	3	1	f	f	F3_t1_ff	FS	2217400	2217699	1	EXON:ps513;EXON:ps512
fructose	3	1	f	f	F3_t1_ff	FS	2217700	2221399	1	EXON:ps511;EXON:ps509;EXON:ps508;EXON:ps507;EXON:ps510;EXON:ps512
fructose	3	1	f	f	F3_t1_ff	FS	2221400	2227699	1	EXON:ps501;EXON:ps504;EXON:ps505;EXON:ps503;EXON:ps506;EXON:ps502
fructose	3	1	f	f	F3_t1_ff	FS	2245001	2245499	1	EXON:typA;EXON:llmg_2291
fructose	3	1	f	f	F3_t1_ff	FS	2248001	2248300	1	EXON:llmg_2293;EXON:llmg_2294
fructose	3	1	f	f	F3_t1_ff	FS	2248301	2297399	1	EXON:argS;EXON:glpF3;EXON:arcD1;EXON:snf;EXON:arcT;EXON:arcB;EXON:arcA;EXON:llmg_2324;EXON:glk;EXON:llmg_2330;EXON:llmg_2300;EXON:pepXP;EXON:poxL;EXON:comC;EXON:dpsA;EXON:arcC2;EXON:llmg_2306;EXON:llmg_2337;EXON:llmg_2294;EXON:llmg_pseudo_71;EXON:murC;EXON:llmg_2323;EXON:llmg_2339;EXON:llmg_2329;EXON:llmg_2335;EXON:llmg_2340;EXON:llmg_2320;EXON:llmg_2334;EXON:llmg_2318;EXON:gltX;EXON:llmg_2325;EX…
fructose	3	1	f	f	F3_t1_ff	FS	2297400	2297699	1	EXON:llmg_2340
fructose	3	1	f	f	F3_t1_ff	FS	2308701	2335700	1	EXON:rplO;EXON:llmg_2368;EXON:mscL;EXON:rpmJ;EXON:rpsM;EXON:rplX;EXON:nusG;EXON:thrC;EXON:pbp2A;EXON:rpsC;EXON:rplF;EXON:tRNA;EXON:rplP;EXON:rplV;EXON:rplD;EXON:rpmC;EXON:rpsH;EXON:rpsQ;EXON:rplB;EXON:rpsK;EXON:rpsE;EXON:rpoA;EXON:llmg_2391;EXON:infA;EXON:rplN;EXON:rpsS;EXON:murM;EXON:llmg_2369;EXON:llmg_2351;EXON:rplE;EXON:llmg_2386;EXON:rpmGC;EXON:rpmD;EXON:secY;EXON:adk;EXON:rplW;EXON:rpsJ;EXO…
fructose	3	1	f	f	F3_t1_ff	FS	2335701	2338900	1	EXON:llmg_2394;EXON:rluA;EXON:pbp2A;EXON:llmg_2393;EXON:llmg_2395
fructose	3	1	f	f	F3_t1_ff	FS	2338901	2340499	1	EXON:llmg_pseudo_72;EXON:zitP;EXON:rluA;EXON:llmg_pseudo_73
fructose	3	1	f	f	F3_t1_ff	FS	2340500	2370200	1	EXON:zitQ;EXON:uppS;EXON:llmg_2420;EXON:llmg_2404;EXON:comGA;EXON:yajC;EXON:llmg_2424;EXON:proS;EXON:llmg_2418;EXON:llmg_2422;EXON:comGD;EXON:llmg_2403;EXON:zitP;EXON:cdsA;EXON:llmg_2402;EXON:noxD;EXON:comGC;EXON:zitR;EXON:llmg_2417;EXON:htrA;EXON:polC;EXON:comGB;EXON:llmg_2423;EXON:llmg_2410;EXON:llmg_2413;EXON:llmg_2421;EXON:polA;EXON:zitS
fructose	3	1	f	f	F3_t1_ff	FS	2370201	2371400	1	EXON:llmg_2426;EXON:polA
fructose	3	1	f	f	F3_t1_ff	FS	2371401	2371500	1	EXON:5S_rRNA;EXON:llmg_2426
fructose	3	1	f	f	F3_t1_ff	FS	2371501	2374799	1	EXON:23S_rRNA;EXON:LSU_rRNA_bacteria;EXON:tRNA-Ala;EXON:5S_rRNA;EXON:PK-G12rRNA;EXON:5_8S_rRNA;EXON:tRNA
fructose	3	1	f	f	F3_t1_ff	FS	2374800	2374899	1	EXON:SSU_rRNA_archaea
fructose	3	1	f	f	F3_t1_ff	FS	2374900	2376599	1	EXON:SSU_rRNA_archaea
fructose	3	1	f	f	F3_t1_ff	FS	2376600	2376699	1	NA
fructose	3	1	f	f	F3_t1_ff	FS	2385801	2393999	1	EXON:llmg_2435;EXON:llmg_2441;EXON:llmg_2439;EXON:llmg_2438;EXON:llmg_pseudo_75;EXON:llmg_2442;EXON:llmg_2436;EXON:llmg_2440;EXON:llmg_2433;EXON:llmg_2434
fructose	3	1	f	f	F3_t1_ff	FS	2418701	2418800	1	EXON:recX
fructose	3	1	f	f	F3_t1_ff	FS	2418801	2419500	1	EXON:LSU_rRNA_bacteria;EXON:5S_rRNA;EXON:23S_rRNA
fructose	3	1	f	f	F3_t1_ff	FS	2419501	2419600	1	EXON:23S_rRNA;GENE:LSU_rRNA_bacteria;GENE:PK-G12rRNA
fructose	3	1	f	f	F3_t1_ff	FS	2419601	2419800	1	GENE:PK-G12rRNA;GENE:LSU_rRNA_bacteria;EXON:23S_rRNA
fructose	3	1	f	f	F3_t1_ff	FS	2419801	2420000	1	GENE:LSU_rRNA_bacteria;EXON:23S_rRNA
fructose	3	1	f	f	F3_t1_ff	FS	2420001	2420700	1	EXON:23S_rRNA;GENE:LSU_rRNA_bacteria
fructose	3	1	f	f	F3_t1_ff	FS	2420701	2422299	1	EXON:SSU_rRNA_archaea;EXON:5_8S_rRNA;EXON:LSU_rRNA_bacteria;EXON:tRNA-Ala;EXON:23S_rRNA;EXON:tRNA
fructose	3	1	f	f	F3_t1_ff	FS	2422300	2423999	1	EXON:SSU_rRNA_archaea
fructose	3	1	f	f	F3_t1_ff	FS	2424000	2424099	1	NA
fructose	3	1	f	f	F3_t1_ff	FS	2424100	2424199	1	EXON:gntP
fructose	3	1	f	f	F3_t1_ff	FS	2424200	2424399	1	EXON:gntP
fructose	3	1	f	f	F3_t1_ff	FS	2449001	2449500	1	EXON:llmg_2492;EXON:mutS
fructose	3	1	f	f	F3_t1_ff	FS	2449501	2449600	1	EXON:llmg_2492
fructose	3	1	f	f	F3_t1_ff	FS	2449601	2449700	1	NA
fructose	3	1	f	f	F3_t1_ff	FS	2449701	2450899	1	EXON:tnp905
fructose	3	1	f	f	F3_t1_ff	FS	2450900	2450999	1	EXON:tnp905
fructose	3	1	f	f	F3_t1_ff	FS	2451000	2481800	1	EXON:llmg_2518;EXON:phnA;EXON:trmE;EXON:llmg_2515;EXON:llmg_2498;EXON:racD;EXON:llmg_2497;EXON:dnaJ;EXON:ywjF;EXON:rcfB;EXON:llmg_2505;EXON:llmg_2499;EXON:llmg_2513;EXON:recG;EXON:tRNA;EXON:asnH;EXON:usp45;EXON:mutT;EXON:llmg_2520;EXON:llmg_2495;EXON:llmg_2517;EXON:llmg_2514;EXON:llmg_2496;EXON:llmg_2508;EXON:mreC;EXON:llmg_2500;EXON:llmg_2522;EXON:llmg_pseudo_77;EXON:tRNA-Leu;EXON:llmg_2516;EXON…
fructose	3	1	f	f	F3_t1_ff	FS	2481801	2482800	1	EXON:ps601;EXON:phnA
fructose	3	1	f	f	F3_t1_ff	FS	2482801	2486000	1	EXON:ps604;EXON:ps603;EXON:ps602;EXON:ps601
fructose	3	1	f	f	F3_t1_ff	FS	2486001	2486100	1	GENE:ps604;EXON:ps605
fructose	3	1	f	f	F3_t1_ff	FS	2486101	2490699	1	EXON:ps611;EXON:llmg_2531;EXON:ps610;EXON:ps608;EXON:ps606;EXON:ps605;EXON:ps609
fructose	3	1	f	f	F3_t1_ff	FS	2490700	2490899	1	EXON:ps612
fructose	3	1	f	f	F3_t1_ff	FS	2490900	2491099	1	EXON:ps612
fructose	3	1	f	f	F3_t1_ff	FS	2491100	2491599	1	EXON:ps613;EXON:ps612
fructose	3	1	f	f	F3_t1_ff	FS	2491600	2500100	1	EXON:tRNA-Gln;EXON:gapB;EXON:tRNA;EXON:llmg_2540;EXON:llmg_2543;EXON:llmg_2541;EXON:tRNA-Leu;EXON:llmg_2542;EXON:tRNA-Tyr;EXON:tRNA-Trp;EXON:ps613;EXON:tRNA-His;EXON:llmg_2544;EXON:ps614
fructose	3	1	f	f	F3_t1_ff	FS	2500101	2501100	1	EXON:5S_rRNA;EXON:23S_rRNA;EXON:LSU_rRNA_bacteria;EXON:tRNA;EXON:PK-G12rRNA;EXON:tRNA-Val
fructose	3	1	f	f	F3_t1_ff	FS	2501101	2503499	1	EXON:5_8S_rRNA;EXON:23S_rRNA;EXON:tRNA;EXON:tRNA-Ala;EXON:LSU_rRNA_bacteria
fructose	3	1	f	f	F3_t1_ff	FS	2503500	2505399	1	EXON:SSU_rRNA_archaea;EXON:tRNA-Ala;EXON:tRNA
fructose	3	1	f	f	F3_t1_ff	FS	2505400	2505499	1	NA
fructose	3	1	f	f	F3_t1_ff	FS	2505500	2514399	1	EXON:llmg_2547;EXON:llmg_2548;EXON:llmg_2554;EXON:llmg_2555;EXON:fusA;EXON:sipL;EXON:rpsI;EXON:rnhA;EXON:llmg_2552;EXON:purR;EXON:rplM;EXON:llmg_2553
fructose	4	1	a	f	F4_t1_af	FS	33301	33800	1	EXON:ps129
fructose	4	1	a	f	F4_t1_af	FS	33801	38799	1	EXON:ps122;EXON:ps123;EXON:ps127;EXON:ps121;EXON:ps126;EXON:ps128;EXON:ps125;EXON:ps124
fructose	4	1	a	f	F4_t1_af	FS	38800	38899	1	EXON:ps121;EXON:ps120
fructose	4	1	a	f	F4_t1_af	FS	38900	46300	1	EXON:ps108;EXON:ps109;EXON:ps119;EXON:ps120;EXON:ps112;EXON:ps110;EXON:ps111;EXON:ps113;EXON:ps116;EXON:ps115;EXON:ps114;EXON:ps118;EXON:ps117
fructose	4	1	a	f	F4_t1_af	FS	46301	46400	1	NA
fructose	4	1	a	f	F4_t1_af	FS	46401	48499	1	EXON:tnp712;EXON:llmg_0050
fructose	4	1	a	f	F4_t1_af	FS	48500	48599	1	EXON:ps105
fructose	4	1	a	f	F4_t1_af	FS	48600	58400	1	EXON:ps105;EXON:ps103;EXON:llmg_0060;EXON:llmg_0063;EXON:ps101;EXON:llmg_0062;EXON:ps102;EXON:llmg_0057;EXON:ps104;EXON:llmg_0061;EXON:llmg_0056;EXON:llmg_0059
fructose	4	1	a	f	F4_t1_af	FS	58401	58500	1	EXON:llmg_0063
fructose	4	1	a	f	F4_t1_af	FS	58501	58600	1	NA
fructose	4	1	a	f	F4_t1_af	FS	58601	58700	1	NA
fructose	4	1	a	f	F4_t1_af	FS	58701	58800	1	EXON:tnp905
fructose	4	1	a	f	F4_t1_af	FS	58801	59999	1	EXON:tnp905
fructose	4	1	a	f	F4_t1_af	FS	60000	60099	1	EXON:llmg_0065
fructose	4	1	a	f	F4_t1_af	FS	60100	60199	1	GENE:llmg_0065
fructose	4	1	a	f	F4_t1_af	FS	83301	83400	1	EXON:llmg_0087
fructose	4	1	a	f	F4_t1_af	FS	83401	83500	1	EXON:llmg_0087
fructose	4	1	a	f	F4_t1_af	FS	83501	83600	1	NA
fructose	4	1	a	f	F4_t1_af	FS	83601	85099	1	EXON:tnp1077;EXON:llmg_0088
fructose	4	1	a	f	F4_t1_af	FS	85100	85199	1	EXON:llmg_0089
fructose	4	1	a	f	F4_t1_af	FS	114101	114300	1	EXON:rmaD
fructose	4	1	a	f	F4_t1_af	FS	114301	115599	1	EXON:llmg_0121;EXON:tnp904
fructose	4	1	a	f	F4_t1_af	FS	155801	178499	1	EXON:gatA;EXON:llmg_0169;EXON:llmg_pseudo_02;EXON:llmg_0168;EXON:gatB;EXON:aspC;EXON:llmg_0189;EXON:llmg_0170;EXON:llmg_0185;EXON:bglS;EXON:celB;EXON:gatC;EXON:cspE;EXON:llmg_0183;EXON:llmg_0177;EXON:llmg_0186;EXON:llmg_0167;EXON:tgt;EXON:llmg_0173;EXON:llmg_0188;EXON:llmg_0181;EXON:llmg_0165;EXON:dinF;EXON:llmg_0184;EXON:codY;EXON:llmg_0182
fructose	4	1	a	f	F4_t1_af	FS	208701	208800	1	EXON:llmg_0219
fructose	4	1	a	f	F4_t1_af	FS	208801	218399	1	EXON:llmg_0219;EXON:glf1;EXON:llmg_0227;EXON:rfbX;EXON:llmg_0223;EXON:llmg_0221;EXON:llmg_0228;EXON:wefC;EXON:llmg_0226;EXON:llmg_0220
fructose	4	1	a	f	F4_t1_af	FS	220201	301699	1	EXON:llmg_0276;EXON:llmg_0270;EXON:llmg_0268;EXON:llmg_0239;EXON:llmg_0305;EXON:rimI2;EXON:llmg_0295;EXON:fbp;EXON:tRNA;EXON:llmg_0231;EXON:llmg_0310;EXON:llmg_0266;EXON:xynD;EXON:nrdG;EXON:llmg_0284;EXON:llmg_0311;EXON:cbiO2;EXON:cpdC;EXON:llmg_0241;EXON:llmg_0315;EXON:llmg_0249;EXON:llmg_0301;EXON:llmg_0302;EXON:hipO1;EXON:llmg_0232;EXON:llmg_0234;EXON:llmg_0278;EXON:llmg_0272;EXON:llmg_0265;EX…
fructose	4	1	a	f	F4_t1_af	FS	316101	319100	1	EXON:murA1;EXON:llmg_0327;EXON:llmg_0329;EXON:llmg_0328
fructose	4	1	a	f	F4_t1_af	FS	319101	320999	1	EXON:llmg_0331;EXON:llmg_0330;EXON:llmg_0329;EXON:llmg_0332
fructose	4	1	a	f	F4_t1_af	FS	321000	321299	1	EXON:llmg_0332
fructose	4	1	a	f	F4_t1_af	FS	355901	356900	1	EXON:dppD;EXON:dppC
fructose	4	1	a	f	F4_t1_af	FS	356901	364099	1	EXON:eraL;EXON:asnB;EXON:prfC;EXON:rheA;EXON:dppD;EXON:llmg_0370;EXON:dppF
fructose	4	1	a	f	F4_t1_af	FS	409401	409500	1	GENE:tmk
fructose	4	1	a	f	F4_t1_af	FS	409501	415499	1	EXON:llmg_0424;EXON:llmg_0418;EXON:tmk;EXON:llmg_0419;EXON:llmg_0422;EXON:llmg_0420;EXON:drrA;EXON:holB;EXON:llmg_0417;EXON:drrB
fructose	4	1	a	f	F4_t1_af	FS	510201	511000	1	EXON:tig
fructose	4	1	a	f	F4_t1_af	FS	511001	511100	1	EXON:tig
fructose	4	1	a	f	F4_t1_af	FS	511101	511200	1	NA
fructose	4	1	a	f	F4_t1_af	FS	511201	511300	2	NA
fructose	4	1	a	f	F4_t1_af	FS	511301	511800	2	EXON:SSU_rRNA_archaea;EXON:16S_rRNA
fructose	4	1	a	f	F4_t1_af	FS	511801	515499	2	EXON:16S_rRNA;EXON:5_8S_rRNA;EXON:tRNA-Ala;EXON:tRNA;EXON:SSU_rRNA_archaea;EXON:23S_rRNA;EXON:LSU_rRNA_bacteria
fructose	4	1	a	f	F4_t1_af	FS	515500	515699	2	EXON:23S_rRNA;EXON:PK-G12rRNA;EXON:LSU_rRNA_bacteria
fructose	4	1	a	f	F4_t1_af	FS	515700	515799	2	EXON:23S_rRNA;EXON:LSU_rRNA_bacteria
fructose	4	1	a	f	F4_t1_af	FS	515800	516299	2	EXON:23S_rRNA;EXON:5S_rRNA;EXON:LSU_rRNA_bacteria
fructose	4	1	a	f	F4_t1_af	FS	516300	516399	2	EXON:tRNA;EXON:tRNA-Val;EXON:5S_rRNA
fructose	4	1	a	f	F4_t1_af	FS	516400	516499	2	EXON:tRNA;EXON:tRNA-Val;EXON:tRNA-Asp
fructose	4	1	a	f	F4_t1_af	FS	516500	516599	2	EXON:tRNA;EXON:tRNA-Lys;EXON:tRNA-Asp
fructose	4	1	a	f	F4_t1_af	FS	516600	532199	1	EXON:tRNA;EXON:tRNA-Lys;EXON:llmg_0526;EXON:llmg_0532;EXON:clpE;EXON:tRNA-Ser;EXON:tRNA-Met;EXON:tRNA-Leu;EXON:gapA;EXON:llmg_0527;EXON:tRNA-Ile;EXON:llmg_0525;EXON:tRNA-Phe;EXON:tRNA-Gly;EXON:llmg_0524;EXON:dnaG;EXON:tRNA-Pro;EXON:nudH;EXON:llmg_0531;EXON:llmg_0529;EXON:llmg_0522;EXON:uvrB;EXON:tRNA-Arg;EXON:tRNA-Thr;EXON:glpT;EXON:rpoD
fructose	4	1	a	f	F4_t1_af	FS	536201	544900	1	EXON:pgmA;EXON:dfpB;EXON:dfpA;EXON:llmg_0548;EXON:ctpE;EXON:oxaA2;EXON:llmg_0542;EXON:xylH;EXON:argE;EXON:fabI;EXON:llmg_0538
fructose	4	1	a	f	F4_t1_af	FS	544901	545000	1	EXON:llmg_0548
fructose	4	1	a	f	F4_t1_af	FS	545001	546099	1	EXON:llmg_0550;EXON:tnp981
fructose	4	1	a	f	F4_t1_af	FS	546100	546199	1	EXON:llmg_0550
fructose	4	1	a	f	F4_t1_af	FS	546200	547900	1	EXON:llmg_0552;EXON:llmg_0551;EXON:llmg_0553
fructose	4	1	a	f	F4_t1_af	FS	547901	548000	1	NA
fructose	4	1	a	f	F4_t1_af	FS	548001	548100	1	NA
fructose	4	1	a	f	F4_t1_af	FS	548101	548200	3	EXON:tnp905
fructose	4	1	a	f	F4_t1_af	FS	548201	549399	3	EXON:tnp905
fructose	4	1	a	f	F4_t1_af	FS	549400	549499	1	NA
fructose	4	1	a	f	F4_t1_af	FS	549500	549599	1	NA
fructose	4	1	a	f	F4_t1_af	FS	600601	600800	1	EXON:tnp1077
fructose	4	1	a	f	F4_t1_af	FS	600801	600900	1	EXON:tnp1077
fructose	4	1	a	f	F4_t1_af	FS	600901	601000	2	EXON:tnp1077
fructose	4	1	a	f	F4_t1_af	FS	601001	601999	2	EXON:llmg_0612;EXON:llmg_0613
fructose	4	1	a	f	F4_t1_af	FS	602000	602099	2	EXON:llmg_0613
fructose	4	1	a	f	F4_t1_af	FS	602100	602199	2	EXON:llmg_0613
fructose	4	1	a	f	F4_t1_af	FS	602200	602299	1	NA
fructose	4	1	a	f	F4_t1_af	FS	602300	602399	1	NA
fructose	4	1	a	f	F4_t1_af	FS	602400	602499	1	EXON:ctsR
fructose	4	1	a	f	F4_t1_af	FS	607101	607500	1	EXON:enoA
fructose	4	1	a	f	F4_t1_af	FS	607501	607700	1	EXON:xerD
fructose	4	1	a	f	F4_t1_af	FS	607701	608600	1	EXON:xerD
fructose	4	1	a	f	F4_t1_af	FS	608601	608800	1	EXON:llmg_0619
fructose	4	1	a	f	F4_t1_af	FS	608801	609100	1	GENE:llmg_0619
fructose	4	1	a	f	F4_t1_af	FS	609101	609200	1	EXON:llmg_0619
fructose	4	1	a	f	F4_t1_af	FS	609201	609300	1	EXON:llmg_0619;EXON:tnpIS-LL6
fructose	4	1	a	f	F4_t1_af	FS	609301	609600	3	EXON:tnpIS-LL6
fructose	4	1	a	f	F4_t1_af	FS	609601	610000	3	EXON:tnpIS-LL6
fructose	4	1	a	f	F4_t1_af	FS	610001	610399	3	EXON:tnpIS-LL6
fructose	4	1	a	f	F4_t1_af	FS	610400	610600	3	EXON:tnpIS-LL6
fructose	4	1	a	f	F4_t1_af	FS	610601	611199	3	EXON:tnp981
fructose	4	1	a	f	F4_t1_af	FS	611200	611399	3	EXON:tnp981
fructose	4	1	a	f	F4_t1_af	FS	611400	611599	3	EXON:llmg_0622;EXON:tnp981
fructose	4	1	a	f	F4_t1_af	FS	611600	611699	3	EXON:llmg_0622
fructose	4	1	a	f	F4_t1_af	FS	611700	611799	3	EXON:llmg_0622
fructose	4	1	a	f	F4_t1_af	FS	611801	611899	1	EXON:abiP
fructose	4	1	a	f	F4_t1_af	FS	611900	611999	1	GENE:abiP
fructose	4	1	a	f	F4_t1_af	FS	612000	612299	1	GENE:abiP
fructose	4	1	a	f	F4_t1_af	FS	612300	612399	1	EXON:abiP
fructose	4	1	a	f	F4_t1_af	FS	612400	616200	1	EXON:llmg_0625;EXON:llmg_0624;EXON:llmg_pseudo_14;EXON:abiP;EXON:llmg_0626;EXON:fadD
fructose	4	1	a	f	F4_t1_af	FS	616201	617599	1	EXON:fadD;EXON:llmg_0628
fructose	4	1	a	f	F4_t1_af	FS	617600	617699	1	GENE:llmg_0628
fructose	4	1	a	f	F4_t1_af	FS	617700	618099	1	EXON:llmg_0628
fructose	4	1	a	f	F4_t1_af	FS	643101	643200	3	EXON:tnp981
fructose	4	1	a	f	F4_t1_af	FS	643201	643300	3	EXON:tnp981
fructose	4	1	a	f	F4_t1_af	FS	643301	644199	3	EXON:tnp981;EXON:llmg_0648
fructose	4	1	a	f	F4_t1_af	FS	644200	644299	3	EXON:llmg_0648;EXON:icaB
fructose	4	1	a	f	F4_t1_af	FS	644301	644400	1	GENE:icaB
fructose	4	1	a	f	F4_t1_af	FS	644401	647000	1	EXON:llmg_0651;EXON:icaB;EXON:brnQ
fructose	4	1	a	f	F4_t1_af	FS	647001	647100	1	EXON:llmg_0651
fructose	4	1	a	f	F4_t1_af	FS	647101	647200	2	NA
fructose	4	1	a	f	F4_t1_af	FS	647201	648399	2	EXON:llmg_0653;EXON:llmg_0652
fructose	4	1	a	f	F4_t1_af	FS	648400	648499	2	EXON:tnpIS-LL6
fructose	4	1	a	f	F4_t1_af	FS	648500	648599	2	EXON:tnpIS-LL6
fructose	4	1	a	f	F4_t1_af	FS	648600	648699	2	EXON:tnpIS-LL6
fructose	4	1	a	f	F4_t1_af	FS	648700	648799	2	EXON:tnpIS-LL6
fructose	4	1	a	f	F4_t1_af	FS	648800	648899	1	EXON:tnpIS-LL6
fructose	4	1	a	f	F4_t1_af	FS	648900	649299	1	EXON:llmg_0655;EXON:tnpIS-LL6
fructose	4	1	a	f	F4_t1_af	FS	649300	650599	1	EXON:tnp982;EXON:llmg_0655
fructose	4	1	a	f	F4_t1_af	FS	650600	650699	1	NA
fructose	4	1	a	f	F4_t1_af	FS	650700	650999	1	EXON:hsdR
fructose	4	1	a	f	F4_t1_af	FS	651000	658499	1	EXON:hsdS;EXON:llmg_0661;EXON:hsdM;EXON:hsdR
fructose	4	1	a	f	F4_t1_af	FS	658500	659700	1	EXON:tnp905
fructose	4	1	a	f	F4_t1_af	FS	659701	667900	1	EXON:tnp982;EXON:repB;EXON:llmg_0670;EXON:oxlT;EXON:llmg_0668;EXON:pcp;EXON:llmg_0673;EXON:amd;EXON:tnp1297;EXON:llmg_0672;EXON:llmg_0671;EXON:llmg_0669
fructose	4	1	a	f	F4_t1_af	FS	667901	669000	1	EXON:tnp1297;EXON:llmg_0675
fructose	4	1	a	f	F4_t1_af	FS	669001	669800	1	EXON:llmg_0675;EXON:llmg_0676
fructose	4	1	a	f	F4_t1_af	FS	669801	670199	1	EXON:llmg_0677
fructose	4	1	a	f	F4_t1_af	FS	670200	670299	1	EXON:llmg_pseudo_18;EXON:llmg_0677
fructose	4	1	a	f	F4_t1_af	FS	670301	670799	1	EXON:llmg_pseudo_18
fructose	4	1	a	f	F4_t1_af	FS	670801	671000	1	EXON:llmg_pseudo_18
fructose	4	1	a	f	F4_t1_af	FS	671001	671200	1	EXON:llmg_0678;EXON:llmg_pseudo_18
fructose	4	1	a	f	F4_t1_af	FS	671201	671400	1	EXON:llmg_0678
fructose	4	1	a	f	F4_t1_af	FS	671401	671500	1	EXON:llmg_0679
fructose	4	1	a	f	F4_t1_af	FS	671501	671600	1	GENE:llmg_0679
fructose	4	1	a	f	F4_t1_af	FS	671601	672399	1	EXON:llmg_0679;EXON:llmg_0681;EXON:llmg_0680
fructose	4	1	a	f	F4_t1_af	FS	672401	672499	1	EXON:llmg_0681
fructose	4	1	a	f	F4_t1_af	FS	672501	672599	3	EXON:llmg_0681
fructose	4	1	a	f	F4_t1_af	FS	672601	672700	3	NA
fructose	4	1	a	f	F4_t1_af	FS	672701	672799	3	EXON:tnp712
fructose	4	1	a	f	F4_t1_af	FS	672801	672899	3	GENE:tnp712
fructose	4	1	a	f	F4_t1_af	FS	672901	673000	3	GENE:tnp712
fructose	4	1	a	f	F4_t1_af	FS	673001	674499	3	EXON:llmg_0683;EXON:tnp712
fructose	4	1	a	f	F4_t1_af	FS	674500	674599	3	EXON:llmg_0683
fructose	4	1	a	f	F4_t1_af	FS	674600	674699	3	EXON:llmg_0683
fructose	4	1	a	f	F4_t1_af	FS	674700	674799	3	EXON:llmg_0683
fructose	4	1	a	f	F4_t1_af	FS	674800	675699	3	EXON:llmg_pseudo_19;EXON:tnp981
fructose	4	1	a	f	F4_t1_af	FS	675701	675799	3	EXON:tnp981
fructose	4	1	a	f	F4_t1_af	FS	675801	675899	3	EXON:tnp981
fructose	4	1	a	f	F4_t1_af	FS	675901	675999	1	NA
fructose	4	1	a	f	F4_t1_af	FS	676001	677699	1	EXON:llmg_0685;EXON:llmg_0686
fructose	4	1	a	f	F4_t1_af	FS	677700	693599	1	EXON:llmg_0687;EXON:llmg_0690;EXON:llmg_0705;EXON:llmg_0704;EXON:llmg_0688;EXON:llmg_0693;EXON:llmg_0691;EXON:pepO;EXON:oppD;EXON:oppB;EXON:oppA;EXON:tnp1675;EXON:flpB;EXON:oppF;EXON:llmg_0689;EXON:llmg_0692;EXON:llmg_0695;EXON:llmg_0696;EXON:oppC
fructose	4	1	a	f	F4_t1_af	FS	693600	698500	1	EXON:llmg_0705;EXON:llmg_0712;EXON:tnpR;EXON:llmg_0709;EXON:llmg_0710;EXON:llmg_0708;EXON:llmg_0713;EXON:llmg_0706;EXON:llmg_0707
fructose	4	1	a	f	F4_t1_af	FS	698501	698600	1	EXON:llmg_0713
fructose	4	1	a	f	F4_t1_af	FS	698601	698699	3	EXON:tnp981
fructose	4	1	a	f	F4_t1_af	FS	698701	698800	3	EXON:tnp981
fructose	4	1	a	f	F4_t1_af	FS	698801	698899	3	EXON:tnp981
fructose	4	1	a	f	F4_t1_af	FS	698900	699699	3	EXON:tnp981;EXON:llmg_pseudo_20
fructose	4	1	a	f	F4_t1_af	FS	699700	699799	3	EXON:llmg_pseudo_20;EXON:llmg_0715
fructose	4	1	a	f	F4_t1_af	FS	699800	699999	1	GENE:llmg_0715
fructose	4	1	a	f	F4_t1_af	FS	700000	704700	1	NA
fructose	4	1	a	f	F4_t1_af	FS	704701	704799	1	EXON:llmg_0719
fructose	4	1	a	f	F4_t1_af	FS	704801	704899	3	EXON:llmg_0720
fructose	4	1	a	f	F4_t1_af	FS	704901	705899	3	EXON:llmg_0720;EXON:tnp981
fructose	4	1	a	f	F4_t1_af	FS	705900	705999	3	EXON:tnp981
fructose	4	1	a	f	F4_t1_af	FS	706000	706099	1	NA
fructose	4	1	a	f	F4_t1_af	FS	716501	716600	1	EXON:llmg_0734
fructose	4	1	a	f	F4_t1_af	FS	716601	716700	1	EXON:tnpIS-LL6
fructose	4	1	a	f	F4_t1_af	FS	716701	717599	2	EXON:tnpIS-LL6
fructose	4	1	a	f	F4_t1_af	FS	717600	717699	2	EXON:tnpIS-LL6
fructose	4	1	a	f	F4_t1_af	FS	717700	717799	2	EXON:tnpIS-LL6
fructose	4	1	a	f	F4_t1_af	FS	717801	717899	2	EXON:tnpIS-LL6
fructose	4	1	a	f	F4_t1_af	FS	717901	717999	1	EXON:llmg_0736
fructose	4	1	a	f	F4_t1_af	FS	718000	720300	1	EXON:llmg_0736;EXON:malF;EXON:malG
fructose	4	1	a	f	F4_t1_af	FS	720301	722299	1	EXON:malE;EXON:malF
fructose	4	1	a	f	F4_t1_af	FS	722300	722399	1	NA
fructose	4	1	a	f	F4_t1_af	FS	722400	723599	1	EXON:dexC
fructose	4	1	a	f	F4_t1_af	FS	723600	723799	1	EXON:dexC
fructose	4	1	a	f	F4_t1_af	FS	723800	724399	1	EXON:dexC
fructose	4	1	a	f	F4_t1_af	FS	724400	724499	1	NA
fructose	4	1	a	f	F4_t1_af	FS	724500	725699	1	EXON:dexA
fructose	4	1	a	f	F4_t1_af	FS	725700	727199	1	EXON:amyY;EXON:dexA;EXON:maa
fructose	4	1	a	f	F4_t1_af	FS	727200	727299	1	GENE:amyY
fructose	4	1	a	f	F4_t1_af	FS	727300	727699	1	GENE:amyY
fructose	4	1	a	f	F4_t1_af	FS	727700	728499	1	EXON:agl;EXON:amyY
fructose	4	1	a	f	F4_t1_af	FS	728500	730599	1	EXON:mapA;EXON:agl
fructose	4	1	a	f	F4_t1_af	FS	730600	732199	1	EXON:mapA
fructose	4	1	a	f	F4_t1_af	FS	732200	732299	1	EXON:mapA
fructose	4	1	a	f	F4_t1_af	FS	732300	732999	1	EXON:malR;EXON:mapA
fructose	4	1	a	f	F4_t1_af	FS	733000	733399	1	EXON:malR
fructose	4	1	a	f	F4_t1_af	FS	778801	778900	1	EXON:rbsB
fructose	4	1	a	f	F4_t1_af	FS	778901	780200	1	EXON:ps301
fructose	4	1	a	f	F4_t1_af	FS	780201	780300	1	EXON:ps302
fructose	4	1	a	f	F4_t1_af	FS	780301	780400	1	EXON:ps302
fructose	4	1	a	f	F4_t1_af	FS	780401	794499	1	EXON:ps307;EXON:ps326;EXON:ps329;EXON:ps313;EXON:ps327;EXON:ps319;EXON:ps304;EXON:ps325;EXON:ps306;EXON:ps310;EXON:ps321;EXON:ps320;EXON:ps315;EXON:ps302;EXON:ps308;EXON:ps328;EXON:ps305;EXON:ps312;EXON:ps324;EXON:ps330;EXON:ps303;EXON:ps317;EXON:ps323;EXON:ps318;EXON:ps322;EXON:ps311;EXON:ps316;EXON:ps314;EXON:ps309
fructose	4	1	a	f	F4_t1_af	FS	794501	794599	1	NA
fructose	4	1	a	f	F4_t1_af	FS	794601	794699	2	EXON:tnp712
fructose	4	1	a	f	F4_t1_af	FS	794701	794799	2	GENE:tnp712
fructose	4	1	a	f	F4_t1_af	FS	794801	794900	2	GENE:tnp712
fructose	4	1	a	f	F4_t1_af	FS	794901	795100	2	GENE:tnp712
fructose	4	1	a	f	F4_t1_af	FS	795101	796399	2	EXON:tnp712;EXON:llmg_0823
fructose	4	1	a	f	F4_t1_af	FS	796400	796499	2	EXON:llmg_0823
fructose	4	1	a	f	F4_t1_af	FS	796501	796599	2	EXON:llmg_0823
fructose	4	1	a	f	F4_t1_af	FS	796600	796699	2	EXON:llmg_0823
fructose	4	1	a	f	F4_t1_af	FS	796701	796799	1	NA
fructose	4	1	a	f	F4_t1_af	FS	796800	817299	1	EXON:ps341;EXON:ps342;EXON:ps348;EXON:ps353;EXON:ps350;EXON:ps343;EXON:ps337;EXON:ps339;EXON:ps349;EXON:ps347;EXON:ps334;EXON:ps351;EXON:ps333;EXON:ps335;EXON:ps346;EXON:ps345;EXON:ps338;EXON:ps340;EXON:ps336;EXON:ps352;EXON:ps344
fructose	4	1	a	f	F4_t1_af	FS	817301	820599	1	EXON:ps355;EXON:ps357;EXON:ps356;EXON:ps354;EXON:ps358
fructose	4	1	a	f	F4_t1_af	FS	820600	820899	1	EXON:ps358
fructose	4	1	a	f	F4_t1_af	FS	820900	820999	1	NA
fructose	4	1	a	f	F4_t1_af	FS	868001	869199	1	EXON:tnp981;EXON:ymbI
fructose	4	1	a	f	F4_t1_af	FS	943201	944000	1	EXON:llmg_0978;EXON:llmg_0979;EXON:llmg_0980
fructose	4	1	a	f	F4_t1_af	FS	944001	944400	1	EXON:llmg_0980
fructose	4	1	a	f	F4_t1_af	FS	944401	944500	1	EXON:llmg_0980
fructose	4	1	a	f	F4_t1_af	FS	944501	944600	2	EXON:llmg_0980
fructose	4	1	a	f	F4_t1_af	FS	944601	946499	2	EXON:llmg_0981;EXON:tnp904;EXON:tnp1077;EXON:llmg_0983
fructose	4	1	a	f	F4_t1_af	FS	946500	947099	2	GENE:tnp1077
fructose	4	1	a	f	F4_t1_af	FS	947100	947199	2	EXON:tnp1077
fructose	4	1	a	f	F4_t1_af	FS	947200	947299	2	EXON:tnp1077;EXON:llmg_0984
fructose	4	1	a	f	F4_t1_af	FS	947300	947399	1	EXON:llmg_0984
fructose	4	1	a	f	F4_t1_af	FS	954601	954700	1	EXON:llmg_0989
fructose	4	1	a	f	F4_t1_af	FS	954701	954800	1	EXON:llmg_0989;EXON:tnp905
fructose	4	1	a	f	F4_t1_af	FS	954801	955000	3	EXON:tnp905
fructose	4	1	a	f	F4_t1_af	FS	955001	955999	3	EXON:tnp905
fructose	4	1	a	f	F4_t1_af	FS	956000	956099	3	NA
fructose	4	1	a	f	F4_t1_af	FS	979201	988400	1	EXON:rmeB;EXON:llmg_1021;EXON:llmg_1014;EXON:llmg_1019;EXON:llmg_1016;EXON:rmaE;EXON:dxsA;EXON:ypbC
fructose	4	1	a	f	F4_t1_af	FS	988401	988499	1	EXON:llmg_1021
fructose	4	1	a	f	F4_t1_af	FS	988501	988600	1	EXON:llmg_1021
fructose	4	1	a	f	F4_t1_af	FS	988601	988700	3	EXON:tnp905;EXON:llmg_1021
fructose	4	1	a	f	F4_t1_af	FS	988701	989899	3	EXON:tnp905
fructose	4	1	a	f	F4_t1_af	FS	989900	989999	3	NA
fructose	4	1	a	f	F4_t1_af	FS	990000	990099	3	NA
fructose	4	1	a	f	F4_t1_af	FS	1004701	1004900	1	EXON:bglR
fructose	4	1	a	f	F4_t1_af	FS	1004901	1005100	2	EXON:bglR;EXON:tnpIS-LL6
fructose	4	1	a	f	F4_t1_af	FS	1005101	1005999	2	EXON:tnpIS-LL6
fructose	4	1	a	f	F4_t1_af	FS	1006000	1006099	2	EXON:tnpIS-LL6
fructose	4	1	a	f	F4_t1_af	FS	1006100	1006199	2	EXON:llmg_pseudo_34
fructose	4	1	a	f	F4_t1_af	FS	1030201	1030300	1	EXON:llmg_1070
fructose	4	1	a	f	F4_t1_af	FS	1030301	1030400	2	EXON:llmg_1071
fructose	4	1	a	f	F4_t1_af	FS	1030401	1030500	2	GENE:llmg_1071
fructose	4	1	a	f	F4_t1_af	FS	1030501	1032900	2	EXON:llmg_1072;EXON:llmg_1071;EXON:llmg_1073;EXON:tnp1077
fructose	4	1	a	f	F4_t1_af	FS	1032901	1033100	2	EXON:llmg_1073;EXON:llmg_1074
fructose	4	1	a	f	F4_t1_af	FS	1033101	1033300	2	EXON:llmg_1074
fructose	4	1	a	f	F4_t1_af	FS	1033301	1034699	2	EXON:llmg_1074;EXON:tnp712
fructose	4	1	a	f	F4_t1_af	FS	1034700	1034799	2	EXON:tnp712
fructose	4	1	a	f	F4_t1_af	FS	1034800	1034899	2	EXON:tnp712
fructose	4	1	a	f	F4_t1_af	FS	1034900	1034999	2	EXON:tnp712
fructose	4	1	a	f	F4_t1_af	FS	1035000	1035099	1	NA
fructose	4	1	a	f	F4_t1_af	FS	1035100	1035199	1	NA
fructose	4	1	a	f	F4_t1_af	FS	1035200	1035299	1	EXON:llmg_1076
fructose	4	1	a	f	F4_t1_af	FS	1097001	1108199	1	EXON:llmg_1134;EXON:llmg_1140;EXON:llmg_1141;EXON:mtsB;EXON:sbcC;EXON:llmg_1135;EXON:mtsC;EXON:llmg_1139;EXON:sbcD;EXON:mtsA
fructose	4	1	a	f	F4_t1_af	FS	1108201	1108300	3	EXON:tnp905
fructose	4	1	a	f	F4_t1_af	FS	1108301	1108400	3	EXON:tnp905
fructose	4	1	a	f	F4_t1_af	FS	1108401	1109499	3	EXON:tnp905
fructose	4	1	a	f	F4_t1_af	FS	1109501	1110199	1	EXON:llmg_1143
fructose	4	1	a	f	F4_t1_af	FS	1110201	1111399	1	EXON:llmg_1143;EXON:llmg_1145;EXON:tnp981
fructose	4	1	a	f	F4_t1_af	FS	1111400	1111699	1	EXON:llmg_1146
fructose	4	1	a	f	F4_t1_af	FS	1173801	1173900	1	NA
fructose	4	1	a	f	F4_t1_af	FS	1173901	1174000	1	NA
fructose	4	1	a	f	F4_t1_af	FS	1174001	1174100	3	EXON:tnp905
fructose	4	1	a	f	F4_t1_af	FS	1174101	1174200	3	EXON:tnp905
fructose	4	1	a	f	F4_t1_af	FS	1174201	1175099	3	EXON:tnp905
fructose	4	1	a	f	F4_t1_af	FS	1175100	1175199	3	EXON:tnp905
fructose	4	1	a	f	F4_t1_af	FS	1175200	1175299	3	NA
fructose	4	1	a	f	F4_t1_af	FS	1175300	1175399	1	NA
fructose	4	1	a	f	F4_t1_af	FS	1175400	1175499	1	NA
fructose	4	1	a	f	F4_t1_af	FS	1175500	1175599	1	NA
fructose	4	1	a	f	F4_t1_af	FS	1201701	1204799	1	EXON:tnp1077;EXON:llmg_1231;EXON:llmg_1234;EXON:llmg_1232;EXON:tnp981
fructose	4	1	a	f	F4_t1_af	FS	1204800	1204899	1	NA
fructose	4	1	a	f	F4_t1_af	FS	1204901	1229300	1	EXON:llmg_1236;EXON:arsD;EXON:llmg_1245;EXON:llmg_1257;EXON:llmg_1251;EXON:tRNA-Met;EXON:llmg_1250;EXON:llmg_1254;EXON:cspD;EXON:cspC;EXON:cspD2;EXON:ceo;EXON:llmg_1235;EXON:llmg_1258;EXON:llmg_1260;EXON:arsR;EXON:llmg_1252;EXON:arsA;EXON:llmg_1241;EXON:tRNA;EXON:llmg_1240;EXON:llmg_1253;EXON:llmg_1243;EXON:llmg_1249;EXON:llmg_1259;EXON:llmg_pseudo_39;EXON:llmg_1242;EXON:llmg_1244
fructose	4	1	a	f	F4_t1_af	FS	1229301	1229399	1	EXON:llmg_1260
fructose	4	1	a	f	F4_t1_af	FS	1229401	1231299	2	EXON:llmg_1260;EXON:tnp712;EXON:llmg_1261
fructose	4	1	a	f	F4_t1_af	FS	1231300	1231399	2	EXON:tnp712
fructose	4	1	a	f	F4_t1_af	FS	1231400	1231499	2	EXON:tnp712;EXON:llmg_1263
fructose	4	1	a	f	F4_t1_af	FS	1231501	1231599	1	GENE:llmg_1263
fructose	4	1	a	f	F4_t1_af	FS	1231600	1232199	1	EXON:llmg_1263
fructose	4	1	a	f	F4_t1_af	FS	1232201	1232400	1	EXON:llmg_1264
fructose	4	1	a	f	F4_t1_af	FS	1232401	1233999	1	EXON:llmg_1264;EXON:tnp981;EXON:llmg_pseudo_40
fructose	4	1	a	f	F4_t1_af	FS	1234000	1234199	1	EXON:llmg_pseudo_40
fructose	4	1	a	f	F4_t1_af	FS	1234200	1234299	1	EXON:llmg_pseudo_40
fructose	4	1	a	f	F4_t1_af	FS	1234300	1234399	1	EXON:llmg_pseudo_40
fructose	4	1	a	f	F4_t1_af	FS	1234400	1234499	1	NA
fructose	4	1	a	f	F4_t1_af	FS	1286701	1292200	1	EXON:llmg_1315;EXON:llmg_1316;EXON:llmg_1317;EXON:llmg_1318
fructose	4	1	a	f	F4_t1_af	FS	1292201	1292299	1	EXON:llmg_1318
fructose	4	1	a	f	F4_t1_af	FS	1292301	1292400	3	NA
fructose	4	1	a	f	F4_t1_af	FS	1292401	1293599	3	EXON:tnp905
fructose	4	1	a	f	F4_t1_af	FS	1293600	1293699	3	EXON:tnp905
fructose	4	1	a	f	F4_t1_af	FS	1293701	1293799	1	NA
fructose	4	1	a	f	F4_t1_af	FS	1293800	1293899	1	NA
fructose	4	1	a	f	F4_t1_af	FS	1293900	1298799	1	EXON:llmg_1320;EXON:llmg_1321;EXON:llmg_1322
fructose	4	1	a	f	F4_t1_af	FS	1298801	1298899	1	NA
fructose	4	1	a	f	F4_t1_af	FS	1298901	1299100	1	EXON:tnp905
fructose	4	1	a	f	F4_t1_af	FS	1299101	1300099	3	EXON:tnp905
fructose	4	1	a	f	F4_t1_af	FS	1300100	1300199	3	EXON:tnp905
fructose	4	1	a	f	F4_t1_af	FS	1300201	1300299	1	NA
fructose	4	1	a	f	F4_t1_af	FS	1300301	1300399	0	EXON:llmg_1324
fructose	4	1	a	f	F4_t1_af	FS	1300401	1310500	0	EXON:murB;EXON:dukB;EXON:thrB;EXON:potD;EXON:potC;EXON:potB;EXON:llmg_1330;EXON:hom;EXON:potA;EXON:llmg_1324;EXON:folC
fructose	4	1	a	f	F4_t1_af	FS	1310501	1321000	0	EXON:folE;EXON:pbuX;EXON:dfrA;EXON:xpt;EXON:folP;EXON:folB;EXON:engB;EXON:llmg_1344;EXON:llmg_1335;EXON:clpX;EXON:folC;EXON:spoU
fructose	4	1	a	f	F4_t1_af	FS	1321001	1321100	0	NA
fructose	4	1	a	f	F4_t1_af	FS	1321101	1321200	0	NA
fructose	4	1	a	f	F4_t1_af	FS	1321201	1321699	0	EXON:llmg_1347
fructose	4	1	a	f	F4_t1_af	FS	1321700	1322100	0	EXON:llmg_1348;EXON:llmg_1347
fructose	4	1	a	f	F4_t1_af	FS	1322101	1322200	0	EXON:llmg_1348
fructose	4	1	a	f	F4_t1_af	FS	1322201	1322300	0	NA
fructose	4	1	a	f	F4_t1_af	FS	1322301	1333300	0	EXON:telA;EXON:llmg_1349;EXON:llmg_1354;EXON:llmg_1356;EXON:llmg_1353;EXON:telC;EXON:llmg_1355;EXON:telB;EXON:llmg_1358;EXON:llmg_1357
fructose	4	1	a	f	F4_t1_af	FS	1333301	1333499	0	NA
fructose	4	1	a	f	F4_t1_af	FS	1333501	1333599	0	NA
fructose	4	1	a	f	F4_t1_af	FS	1333601	1333699	1	NA
fructose	4	1	a	f	F4_t1_af	FS	1333701	1333799	1	NA
fructose	4	1	a	f	F4_t1_af	FS	1333801	1333899	1	NA
fructose	4	1	a	f	F4_t1_af	FS	1333901	1333999	1	NA
fructose	4	1	a	f	F4_t1_af	FS	1334000	1334699	1	EXON:llmg_1359;EXON:llmg_1360
fructose	4	1	a	f	F4_t1_af	FS	1334700	1336199	1	EXON:llmg_1361;EXON:llmg_1362
fructose	4	1	a	f	F4_t1_af	FS	1336200	1341599	1	EXON:llmg_1364;EXON:llmg_1366;EXON:llmg_1365
fructose	4	1	a	f	F4_t1_af	FS	1341601	1342000	1	EXON:llmg_1366
fructose	4	1	a	f	F4_t1_af	FS	1342001	1342099	1	NA
fructose	4	1	a	f	F4_t1_af	FS	1342101	1342299	3	EXON:tnp981
fructose	4	1	a	f	F4_t1_af	FS	1342300	1343100	3	EXON:llmg_1368;EXON:tnp981
fructose	4	1	a	f	F4_t1_af	FS	1343101	1343199	3	EXON:llmg_1368
fructose	4	1	a	f	F4_t1_af	FS	1343201	1343299	3	EXON:llmg_1369;EXON:llmg_1368
fructose	4	1	a	f	F4_t1_af	FS	1343300	1345399	3	EXON:mobA_E1;EXON:llmg_1369
fructose	4	1	a	f	F4_t1_af	FS	1345400	1345500	3	EXON:mobA_E1
fructose	4	1	a	f	F4_t1_af	FS	1345501	1345599	3	INTRON:mobA_E1;EXON:matR
fructose	4	1	a	f	F4_t1_af	FS	1345601	1347900	3	EXON:matR;EXON:mobA_E1
fructose	4	1	a	f	F4_t1_af	FS	1347901	1349599	3	EXON:mobA_E1;EXON:ltrE;EXON:llmg_1373
fructose	4	1	a	f	F4_t1_af	FS	1349601	1358199	3	EXON:llmg_1379;EXON:llmg_1377;EXON:ltrC;EXON:ltrD;EXON:llmg_1378;EXON:traD;EXON:llmg_1381;EXON:llmg_1382
fructose	4	1	a	f	F4_t1_af	FS	1358201	1359899	3	EXON:llmg_1385;EXON:llmg_1386;EXON:traD;EXON:llmg_1384
fructose	4	1	a	f	F4_t1_af	FS	1359901	1360499	3	EXON:llmg_1386
fructose	4	1	a	f	F4_t1_af	FS	1360501	1364499	3	EXON:llmg_1390;EXON:llmg_1388;EXON:llmg_1386;EXON:llmg_1389;EXON:llmg_1387
fructose	4	1	a	f	F4_t1_af	FS	1364501	1372199	3	EXON:llmg_1393;EXON:llmg_1391;EXON:llmg_1396;EXON:llmg_1395;EXON:llmg_1392;EXON:cluA;EXON:llmg_1390;EXON:llmg_1397
fructose	4	1	a	f	F4_t1_af	FS	1372201	1372899	3	EXON:cluA
fructose	4	1	a	f	F4_t1_af	FS	1372901	1373699	3	EXON:llmg_1399;EXON:cluA
fructose	4	1	a	f	F4_t1_af	FS	1373701	1373899	3	EXON:llmg_1399
fructose	4	1	a	f	F4_t1_af	FS	1373901	1373999	3	EXON:llmg_1399
fructose	4	1	a	f	F4_t1_af	FS	1374001	1374199	3	EXON:llmg_1400;EXON:llmg_1399
fructose	4	1	a	f	F4_t1_af	FS	1374200	1374299	3	EXON:llmg_1400
fructose	4	1	a	f	F4_t1_af	FS	1374301	1374899	3	EXON:llmg_1400
fructose	4	1	a	f	F4_t1_af	FS	1374901	1375199	3	EXON:llmg_1402
fructose	4	1	a	f	F4_t1_af	FS	1375201	1375299	3	EXON:llmg_1402
fructose	4	1	a	f	F4_t1_af	FS	1375301	1375399	3	EXON:llmg_1402
fructose	4	1	a	f	F4_t1_af	FS	1375401	1377899	3	EXON:llmg_1407;EXON:llmg_1408;EXON:llmg_1402;EXON:llmg_1406;EXON:llmg_1409;EXON:llmg_1403
fructose	4	1	a	f	F4_t1_af	FS	1377901	1378999	3	EXON:llmg_1410;EXON:llmg_1409
fructose	4	1	a	f	F4_t1_af	FS	1379001	1379200	3	EXON:llmg_1411
fructose	4	1	a	f	F4_t1_af	FS	1379201	1379999	3	EXON:llmg_1411
fructose	4	1	a	f	F4_t1_af	FS	1380000	1380099	3	EXON:llmg_1411
fructose	4	1	a	f	F4_t1_af	FS	1380100	1380199	3	NA
fructose	4	1	a	f	F4_t1_af	FS	1380200	1380299	3	NA
fructose	4	1	a	f	F4_t1_af	FS	1380301	1380399	3	NA
fructose	4	1	a	f	F4_t1_af	FS	1380400	1380499	3	NA
fructose	4	1	a	f	F4_t1_af	FS	1380500	1386499	3	EXON:guaC;EXON:nagD;EXON:llmg_1416;EXON:llmg_1417;EXON:hemN;EXON:llmg_1413;EXON:llmg_1415
fructose	4	1	a	f	F4_t1_af	FS	1386500	1404700	1	EXON:ribC;EXON:pacA;EXON:hemN;EXON:llmg_1427;EXON:truB;EXON:llmg_1428;EXON:llmg_1420;EXON:tpiA;EXON:ldhX;EXON:llmg_1419;EXON:llmg_1433;EXON:llmg_1421;EXON:llmg_1435;EXON:llmg_1426;EXON:llmg_1425;EXON:llmg_1432;EXON:llmg_1434
fructose	4	1	a	f	F4_t1_af	FS	1404701	1404800	3	EXON:tnp981
fructose	4	1	a	f	F4_t1_af	FS	1404801	1404900	3	EXON:tnp981
fructose	4	1	a	f	F4_t1_af	FS	1404901	1405799	3	EXON:tnp981;EXON:llmg_1438
fructose	4	1	a	f	F4_t1_af	FS	1405800	1405899	3	EXON:llmg_1438
fructose	4	1	a	f	F4_t1_af	FS	1405900	1405999	1	NA
fructose	4	1	a	f	F4_t1_af	FS	1537801	1537900	1	NA
fructose	4	1	a	f	F4_t1_af	FS	1537901	1538000	1	NA
fructose	4	1	a	f	F4_t1_af	FS	1538001	1538100	2	EXON:llmg_1564
fructose	4	1	a	f	F4_t1_af	FS	1538101	1538999	2	EXON:llmg_1564;EXON:tnp904
fructose	4	1	a	f	F4_t1_af	FS	1539000	1540699	2	EXON:llmg_1566;EXON:tnp1077;EXON:tnp904
fructose	4	1	a	f	F4_t1_af	FS	1540700	1540799	1	EXON:fruA
fructose	4	1	a	f	F4_t1_af	FS	1540800	1541899	1	EXON:fruA
fructose	4	1	a	f	F4_t1_af	FS	1583801	1583900	1	EXON:glf2
fructose	4	1	a	f	F4_t1_af	FS	1583901	1584000	2	NA
fructose	4	1	a	f	F4_t1_af	FS	1584001	1584100	2	EXON:tnp712
fructose	4	1	a	f	F4_t1_af	FS	1584101	1584200	2	GENE:tnp712
fructose	4	1	a	f	F4_t1_af	FS	1584201	1585999	2	EXON:llmg_1612;EXON:tnp712
fructose	4	1	a	f	F4_t1_af	FS	1586000	1586099	2	EXON:llmg_1612;EXON:llmg_1613
fructose	4	1	a	f	F4_t1_af	FS	1586100	1586199	1	EXON:llmg_1613
fructose	4	1	a	f	F4_t1_af	FS	1586200	1586299	1	EXON:llmg_1613
fructose	4	1	a	f	F4_t1_af	FS	1631501	1631600	1	EXON:llmg_1653
fructose	4	1	a	f	F4_t1_af	FS	1631601	1631700	1	EXON:tnp981;EXON:llmg_1653
fructose	4	1	a	f	F4_t1_af	FS	1631701	1631800	3	EXON:tnp981
fructose	4	1	a	f	F4_t1_af	FS	1631801	1632799	3	EXON:llmg_1655;EXON:tnp981
fructose	4	1	a	f	F4_t1_af	FS	1632800	1632899	1	NA
fructose	4	1	a	f	F4_t1_af	FS	1646101	1646400	1	EXON:llmg_1672
fructose	4	1	a	f	F4_t1_af	FS	1646401	1646500	1	EXON:llmg_1672
fructose	4	1	a	f	F4_t1_af	FS	1646501	1646600	1	EXON:llmg_1672
fructose	4	1	a	f	F4_t1_af	FS	1646601	1646700	3	NA
fructose	4	1	a	f	F4_t1_af	FS	1646701	1647699	3	EXON:tnp905
fructose	4	1	a	f	F4_t1_af	FS	1647700	1647799	3	EXON:tnp905
fructose	4	1	a	f	F4_t1_af	FS	1647800	1647899	3	EXON:tnp905
fructose	4	1	a	f	F4_t1_af	FS	1647900	1647999	1	NA
fructose	4	1	a	f	F4_t1_af	FS	1648000	1648099	1	EXON:mleR
fructose	4	1	a	f	F4_t1_af	FS	1671201	1671300	1	EXON:llmg_1695
fructose	4	1	a	f	F4_t1_af	FS	1671301	1671400	1	EXON:llmg_1695
fructose	4	1	a	f	F4_t1_af	FS	1671401	1672599	2	EXON:llmg_1698;EXON:tnpIS-LL6
fructose	4	1	a	f	F4_t1_af	FS	1672600	1672699	1	EXON:llmg_1698
fructose	4	1	a	f	F4_t1_af	FS	1686301	1686700	1	EXON:llmg_1710
fructose	4	1	a	f	F4_t1_af	FS	1686701	1686800	1	EXON:llmg_1710
fructose	4	1	a	f	F4_t1_af	FS	1686801	1686900	1	EXON:llmg_1710
fructose	4	1	a	f	F4_t1_af	FS	1686901	1687000	1	NA
fructose	4	1	a	f	F4_t1_af	FS	1687001	1687200	2	EXON:tnpIS-LL6
fructose	4	1	a	f	F4_t1_af	FS	1687201	1688000	2	GENE:tnpIS-LL6
fructose	4	1	a	f	F4_t1_af	FS	1688001	1688100	2	EXON:tnpIS-LL6
fructose	4	1	a	f	F4_t1_af	FS	1688101	1688400	2	EXON:tnpIS-LL6;EXON:tnp981
fructose	4	1	a	f	F4_t1_af	FS	1688401	1689099	2	EXON:llmg_1714;EXON:tnp981
fructose	4	1	a	f	F4_t1_af	FS	1689100	1689599	2	EXON:llmg_1714;EXON:llmg_1715
fructose	4	1	a	f	F4_t1_af	FS	1689600	1690299	2	EXON:tnp904;EXON:llmg_1715
fructose	4	1	a	f	F4_t1_af	FS	1690300	1690499	2	EXON:tnp904
fructose	4	1	a	f	F4_t1_af	FS	1690500	1690699	2	EXON:tnp904
fructose	4	1	a	f	F4_t1_af	FS	1690700	1690799	2	NA
fructose	4	1	a	f	F4_t1_af	FS	1690800	1690899	2	NA
fructose	4	1	a	f	F4_t1_af	FS	1690900	1691399	2	NA
fructose	4	1	a	f	F4_t1_af	FS	1691400	1691599	1	EXON:mutY
fructose	4	1	a	f	F4_t1_af	FS	1691600	1691899	1	EXON:mutY
fructose	4	1	a	f	F4_t1_af	FS	1822401	1823599	1	EXON:llmg_1841;EXON:tnp981
fructose	4	1	a	f	F4_t1_af	FS	1858901	1859000	1	EXON:malQ
fructose	4	1	a	f	F4_t1_af	FS	1859001	1859100	1	EXON:malQ
fructose	4	1	a	f	F4_t1_af	FS	1859101	1859200	3	NA
fructose	4	1	a	f	F4_t1_af	FS	1859201	1860399	3	EXON:tnp905
fructose	4	1	a	f	F4_t1_af	FS	1860400	1860499	1	EXON:malQ
fructose	4	1	a	f	F4_t1_af	FS	1860500	1860599	1	EXON:malQ
fructose	4	1	a	f	F4_t1_af	FS	1870601	1872899	2	EXON:tnp904;EXON:tnpIS-LL6
fructose	4	1	a	f	F4_t1_af	FS	1872900	1873099	2	EXON:tnp904
fructose	4	1	a	f	F4_t1_af	FS	1873100	1873199	1	NA
fructose	4	1	a	f	F4_t1_af	FS	1873200	1873299	1	EXON:llmg_1894
fructose	4	1	a	f	F4_t1_af	FS	1873300	1947500	1	EXON:birA1;EXON:llmg_1930;EXON:aroA;EXON:tenA;EXON:pstE;EXON:comEC;EXON:llmg_1916;EXON:pstD;EXON:tyrA;EXON:llmg_1965;EXON:estA;EXON:pstB;EXON:llmg_1933;EXON:pepF;EXON:pstF;EXON:pheA;EXON:llmg_1936;EXON:llmg_1958;EXON:glnP;EXON:llmg_1908;EXON:glnQ;EXON:bioY;EXON:llmg_1903;EXON:llrG;EXON:gpmC;EXON:llmg_1944;EXON:llmg_1914;EXON:phoU;EXON:llmg_1912;EXON:llmg_1932;EXON:atpH;EXON:kinG;EXON:llmg_1960;EX…
fructose	4	1	a	f	F4_t1_af	FS	1947501	1947600	1	GENE:fadA
fructose	4	1	a	f	F4_t1_af	FS	1947601	1947700	2	GENE:fadA
fructose	4	1	a	f	F4_t1_af	FS	1947701	1948799	2	EXON:tnpIS-LL6;GENE:fadA
fructose	4	1	a	f	F4_t1_af	FS	1948800	1948899	2	EXON:tnpIS-LL6
fructose	4	1	a	f	F4_t1_af	FS	1948901	1948999	0	EXON:llmg_1966
fructose	4	1	a	f	F4_t1_af	FS	1949000	1950499	0	EXON:sufB;EXON:llmg_1967;EXON:llmg_1966;EXON:llmg_1968
fructose	4	1	a	f	F4_t1_af	FS	1950500	1952699	0	EXON:sufB;EXON:nifU;EXON:llmg_1971
fructose	4	1	a	f	F4_t1_af	FS	1952700	1956300	1	EXON:llmg_1972;EXON:llmg_1974;EXON:llmg_1971;EXON:llmg_1973
fructose	4	1	a	f	F4_t1_af	FS	1956301	1956499	1	EXON:llmg_1974
fructose	4	1	a	f	F4_t1_af	FS	1956501	1956700	2	EXON:llmg_1975
fructose	4	1	a	f	F4_t1_af	FS	1956701	1957999	2	EXON:tnp1077;EXON:llmg_1975
fructose	4	1	a	f	F4_t1_af	FS	1958000	1958099	2	EXON:llmg_1976
fructose	4	1	a	f	F4_t1_af	FS	1958100	1958199	1	EXON:llmg_1976
fructose	4	1	a	f	F4_t1_af	FS	2063101	2063800	1	EXON:sunL
fructose	4	1	a	f	F4_t1_af	FS	2063801	2066099	1	EXON:ps461;EXON:ps459;EXON:ps460
fructose	4	1	a	f	F4_t1_af	FS	2074101	2075299	1	EXON:ps453
fructose	4	1	a	f	F4_t1_af	FS	2085601	2086000	1	EXON:ps442
fructose	4	1	a	f	F4_t1_af	FS	2086001	2086099	1	EXON:ps442
fructose	4	1	a	f	F4_t1_af	FS	2086101	2086200	3	EXON:tnp905
fructose	4	1	a	f	F4_t1_af	FS	2086201	2087399	3	EXON:tnp905
fructose	4	1	a	f	F4_t1_af	FS	2087400	2087499	3	NA
fructose	4	1	a	f	F4_t1_af	FS	2087500	2087599	1	NA
fructose	4	1	a	f	F4_t1_af	FS	2087600	2090300	1	EXON:ps439;EXON:ps435;EXON:ps436;EXON:tRNA;EXON:ps437;EXON:ps440;EXON:tRNA-Lys;EXON:ps438
fructose	4	1	a	f	F4_t1_af	FS	2090301	2090499	2	EXON:ps435
fructose	4	1	a	f	F4_t1_af	FS	2090500	2090800	2	EXON:ps434
fructose	4	1	a	f	F4_t1_af	FS	2090801	2092799	2	EXON:tnp712;EXON:llmg_2109;EXON:ps434
fructose	4	1	a	f	F4_t1_af	FS	2092800	2092899	2	EXON:tnp712
fructose	4	1	a	f	F4_t1_af	FS	2092900	2092999	2	NA
fructose	4	1	a	f	F4_t1_af	FS	2093000	2093099	1	NA
fructose	4	1	a	f	F4_t1_af	FS	2093100	2093299	1	NA
fructose	4	1	a	f	F4_t1_af	FS	2103201	2127400	1	EXON:llmg_2151;EXON:nagB2;EXON:llmg_2163;EXON:acmB;EXON:llmg_2145;EXON:llmg_2150;EXON:llmg_2158;EXON:ps406;EXON:priA;EXON:cfa;EXON:ps405;EXON:llmg_2156;EXON:llmg_2146;EXON:ps403;EXON:ps401;EXON:ps407;EXON:llmg_2144;EXON:gmk;EXON:llmg_2148;EXON:ps408;EXON:llmg_2149;EXON:metK;EXON:ps409;EXON:llmg_2143;EXON:llmg_2152;EXON:birA2;EXON:llmg_2164;EXON:ps402;EXON:fmt;EXON:rpoZ;EXON:ps404;EXON:llmg_2159
fructose	4	1	a	f	F4_t1_af	FS	2127401	2127500	1	EXON:acmB
fructose	4	1	a	f	F4_t1_af	FS	2127501	2127600	1	EXON:acmB
fructose	4	1	a	f	F4_t1_af	FS	2127601	2127700	1	NA
fructose	4	1	a	f	F4_t1_af	FS	2127701	2128899	3	EXON:tnp905
fructose	4	1	a	f	F4_t1_af	FS	2128900	2128999	3	NA
fructose	4	1	a	f	F4_t1_af	FS	2129000	2129099	1	NA
fructose	4	1	a	f	F4_t1_af	FS	2129100	2129199	1	EXON:fbaA
fructose	4	1	a	f	F4_t1_af	FS	2129200	2130600	1	EXON:tRNA-Gly;EXON:tRNA-Leu;EXON:tRNA;EXON:tRNA-Thr;EXON:fbaA
fructose	4	1	a	f	F4_t1_af	FS	2130601	2130700	1	EXON:tRNA-Leu;EXON:tRNA;EXON:tRNA-Lys
fructose	4	1	a	f	F4_t1_af	FS	2130701	2130800	1	EXON:tRNA;EXON:tRNA-Asp;EXON:tRNA-Lys
fructose	4	1	a	f	F4_t1_af	FS	2130801	2130900	1	EXON:tRNA-Val;EXON:5S_rRNA;EXON:tRNA
fructose	4	1	a	f	F4_t1_af	FS	2130901	2131000	1	GENE:5S_rRNA
fructose	4	1	a	f	F4_t1_af	FS	2131001	2131100	1	EXON:5S_rRNA;EXON:LSU_rRNA_bacteria;EXON:23S_rRNA
fructose	4	1	a	f	F4_t1_af	FS	2131101	2131600	1	EXON:23S_rRNA;GENE:LSU_rRNA_bacteria
fructose	4	1	a	f	F4_t1_af	FS	2131601	2131800	1	GENE:LSU_rRNA_bacteria;EXON:23S_rRNA;GENE:PK-G12rRNA
fructose	4	1	a	f	F4_t1_af	FS	2131801	2134199	2	EXON:LSU_rRNA_bacteria;EXON:23S_rRNA;EXON:5_8S_rRNA;EXON:tRNA;EXON:tRNA-Ala
fructose	4	1	a	f	F4_t1_af	FS	2134200	2134299	2	EXON:tRNA-Ala;EXON:tRNA
fructose	4	1	a	f	F4_t1_af	FS	2134300	2134399	2	EXON:SSU_rRNA_archaea
fructose	4	1	a	f	F4_t1_af	FS	2134400	2135399	2	GENE:SSU_rRNA_archaea
fructose	4	1	a	f	F4_t1_af	FS	2135400	2135599	2	EXON:SSU_rRNA_archaea
fructose	4	1	a	f	F4_t1_af	FS	2135600	2135999	2	EXON:SSU_rRNA_archaea
fructose	4	1	a	f	F4_t1_af	FS	2136000	2136099	2	NA
fructose	4	1	a	f	F4_t1_af	FS	2136100	2136199	1	EXON:llmg_2168
fructose	4	1	a	f	F4_t1_af	FS	2136200	2141700	1	EXON:thrS;EXON:llmg_2168;EXON:mntA;EXON:llmg_2172;EXON:llmg_2170
fructose	4	1	a	f	F4_t1_af	FS	2141701	2141800	1	EXON:llmg_2172
fructose	4	1	a	f	F4_t1_af	FS	2141801	2141900	2	EXON:llmg_2172
fructose	4	1	a	f	F4_t1_af	FS	2141901	2142000	2	NA
fructose	4	1	a	f	F4_t1_af	FS	2142001	2142100	2	EXON:llmg_2173
fructose	4	1	a	f	F4_t1_af	FS	2142101	2143299	2	EXON:llmg_2173;EXON:tnp1077;EXON:tnp904
fructose	4	1	a	f	F4_t1_af	FS	2143300	2144299	2	EXON:llmg_2175;EXON:tnp1077
fructose	4	1	a	f	F4_t1_af	FS	2144300	2144499	2	EXON:llmg_2175
fructose	4	1	a	f	F4_t1_af	FS	2144500	2144599	2	EXON:llmg_2175
fructose	4	1	a	f	F4_t1_af	FS	2144600	2144699	2	EXON:llmg_2175
fructose	4	1	a	f	F4_t1_af	FS	2210201	2213400	1	EXON:llmg_2248;EXON:ps519;EXON:llmg_2249;EXON:llmg_2247
fructose	4	1	a	f	F4_t1_af	FS	2213401	2213500	1	NA
fructose	4	1	a	f	F4_t1_af	FS	2213501	2213700	1	EXON:ps518
fructose	4	1	a	f	F4_t1_af	FS	2213701	2213800	1	EXON:ps518
fructose	4	1	a	f	F4_t1_af	FS	2213801	2217099	1	EXON:ps516;EXON:ps515;EXON:ps518;EXON:ps517
fructose	4	1	a	f	F4_t1_af	FS	2217100	2217399	1	EXON:ps514
fructose	4	1	a	f	F4_t1_af	FS	2217400	2217699	1	EXON:ps513;EXON:ps512
fructose	4	1	a	f	F4_t1_af	FS	2217700	2221399	1	EXON:ps511;EXON:ps509;EXON:ps508;EXON:ps507;EXON:ps510;EXON:ps512
fructose	4	1	a	f	F4_t1_af	FS	2221400	2227699	1	EXON:ps501;EXON:ps504;EXON:ps505;EXON:ps503;EXON:ps506;EXON:ps502
fructose	4	1	a	f	F4_t1_af	FS	2245001	2245499	1	EXON:typA;EXON:llmg_2291
fructose	4	1	a	f	F4_t1_af	FS	2248001	2248300	1	EXON:llmg_2293;EXON:llmg_2294
fructose	4	1	a	f	F4_t1_af	FS	2248301	2297399	1	EXON:argS;EXON:glpF3;EXON:arcD1;EXON:snf;EXON:arcT;EXON:arcB;EXON:arcA;EXON:llmg_2324;EXON:glk;EXON:llmg_2330;EXON:llmg_2300;EXON:pepXP;EXON:poxL;EXON:comC;EXON:dpsA;EXON:arcC2;EXON:llmg_2306;EXON:llmg_2337;EXON:llmg_2294;EXON:llmg_pseudo_71;EXON:murC;EXON:llmg_2323;EXON:llmg_2339;EXON:llmg_2329;EXON:llmg_2335;EXON:llmg_2340;EXON:llmg_2320;EXON:llmg_2334;EXON:llmg_2318;EXON:gltX;EXON:llmg_2325;EX…
fructose	4	1	a	f	F4_t1_af	FS	2297400	2297699	1	EXON:llmg_2340
fructose	4	1	a	f	F4_t1_af	FS	2308701	2335700	1	EXON:rplO;EXON:llmg_2368;EXON:mscL;EXON:rpmJ;EXON:rpsM;EXON:rplX;EXON:nusG;EXON:thrC;EXON:pbp2A;EXON:rpsC;EXON:rplF;EXON:tRNA;EXON:rplP;EXON:rplV;EXON:rplD;EXON:rpmC;EXON:rpsH;EXON:rpsQ;EXON:rplB;EXON:rpsK;EXON:rpsE;EXON:rpoA;EXON:llmg_2391;EXON:infA;EXON:rplN;EXON:rpsS;EXON:murM;EXON:llmg_2369;EXON:llmg_2351;EXON:rplE;EXON:llmg_2386;EXON:rpmGC;EXON:rpmD;EXON:secY;EXON:adk;EXON:rplW;EXON:rpsJ;EXO…
fructose	4	1	a	f	F4_t1_af	FS	2335701	2338900	1	EXON:llmg_2394;EXON:rluA;EXON:pbp2A;EXON:llmg_2393;EXON:llmg_2395
fructose	4	1	a	f	F4_t1_af	FS	2338901	2340499	1	EXON:llmg_pseudo_72;EXON:zitP;EXON:rluA;EXON:llmg_pseudo_73
fructose	4	1	a	f	F4_t1_af	FS	2340500	2370200	1	EXON:zitQ;EXON:uppS;EXON:llmg_2420;EXON:llmg_2404;EXON:comGA;EXON:yajC;EXON:llmg_2424;EXON:proS;EXON:llmg_2418;EXON:llmg_2422;EXON:comGD;EXON:llmg_2403;EXON:zitP;EXON:cdsA;EXON:llmg_2402;EXON:noxD;EXON:comGC;EXON:zitR;EXON:llmg_2417;EXON:htrA;EXON:polC;EXON:comGB;EXON:llmg_2423;EXON:llmg_2410;EXON:llmg_2413;EXON:llmg_2421;EXON:polA;EXON:zitS
fructose	4	1	a	f	F4_t1_af	FS	2370201	2371400	1	EXON:llmg_2426;EXON:polA
fructose	4	1	a	f	F4_t1_af	FS	2371401	2371500	1	EXON:5S_rRNA;EXON:llmg_2426
fructose	4	1	a	f	F4_t1_af	FS	2371501	2374799	1	EXON:23S_rRNA;EXON:LSU_rRNA_bacteria;EXON:tRNA-Ala;EXON:5S_rRNA;EXON:PK-G12rRNA;EXON:5_8S_rRNA;EXON:tRNA
fructose	4	1	a	f	F4_t1_af	FS	2374800	2374899	1	EXON:SSU_rRNA_archaea
fructose	4	1	a	f	F4_t1_af	FS	2374900	2376599	1	EXON:SSU_rRNA_archaea
fructose	4	1	a	f	F4_t1_af	FS	2376600	2376699	1	NA
fructose	4	1	a	f	F4_t1_af	FS	2385801	2393999	1	EXON:llmg_2435;EXON:llmg_2441;EXON:llmg_2439;EXON:llmg_2438;EXON:llmg_pseudo_75;EXON:llmg_2442;EXON:llmg_2436;EXON:llmg_2440;EXON:llmg_2433;EXON:llmg_2434
fructose	4	1	a	f	F4_t1_af	FS	2418701	2418800	1	EXON:recX
fructose	4	1	a	f	F4_t1_af	FS	2418801	2419500	1	EXON:LSU_rRNA_bacteria;EXON:5S_rRNA;EXON:23S_rRNA
fructose	4	1	a	f	F4_t1_af	FS	2419501	2419600	1	EXON:23S_rRNA;GENE:LSU_rRNA_bacteria;GENE:PK-G12rRNA
fructose	4	1	a	f	F4_t1_af	FS	2419601	2419800	1	GENE:PK-G12rRNA;GENE:LSU_rRNA_bacteria;EXON:23S_rRNA
fructose	4	1	a	f	F4_t1_af	FS	2419801	2420000	1	GENE:LSU_rRNA_bacteria;EXON:23S_rRNA
fructose	4	1	a	f	F4_t1_af	FS	2420001	2420700	1	EXON:23S_rRNA;GENE:LSU_rRNA_bacteria
fructose	4	1	a	f	F4_t1_af	FS	2420701	2422299	1	EXON:SSU_rRNA_archaea;EXON:5_8S_rRNA;EXON:LSU_rRNA_bacteria;EXON:tRNA-Ala;EXON:23S_rRNA;EXON:tRNA
fructose	4	1	a	f	F4_t1_af	FS	2422300	2423999	1	EXON:SSU_rRNA_archaea
fructose	4	1	a	f	F4_t1_af	FS	2424000	2424099	1	NA
fructose	4	1	a	f	F4_t1_af	FS	2424100	2424199	1	EXON:gntP
fructose	4	1	a	f	F4_t1_af	FS	2424200	2424399	1	EXON:gntP
fructose	4	1	a	f	F4_t1_af	FS	2449001	2449500	1	EXON:llmg_2492;EXON:mutS
fructose	4	1	a	f	F4_t1_af	FS	2449501	2449600	1	EXON:llmg_2492
fructose	4	1	a	f	F4_t1_af	FS	2449601	2449700	1	NA
fructose	4	1	a	f	F4_t1_af	FS	2449701	2450899	1	EXON:tnp905
fructose	4	1	a	f	F4_t1_af	FS	2450900	2450999	1	EXON:tnp905
fructose	4	1	a	f	F4_t1_af	FS	2451000	2481800	1	EXON:llmg_2518;EXON:phnA;EXON:trmE;EXON:llmg_2515;EXON:llmg_2498;EXON:racD;EXON:llmg_2497;EXON:dnaJ;EXON:ywjF;EXON:rcfB;EXON:llmg_2505;EXON:llmg_2499;EXON:llmg_2513;EXON:recG;EXON:tRNA;EXON:asnH;EXON:usp45;EXON:mutT;EXON:llmg_2520;EXON:llmg_2495;EXON:llmg_2517;EXON:llmg_2514;EXON:llmg_2496;EXON:llmg_2508;EXON:mreC;EXON:llmg_2500;EXON:llmg_2522;EXON:llmg_pseudo_77;EXON:tRNA-Leu;EXON:llmg_2516;EXON…
fructose	4	1	a	f	F4_t1_af	FS	2481801	2482800	1	EXON:ps601;EXON:phnA
fructose	4	1	a	f	F4_t1_af	FS	2482801	2486000	1	EXON:ps604;EXON:ps603;EXON:ps602;EXON:ps601
fructose	4	1	a	f	F4_t1_af	FS	2486001	2486100	1	GENE:ps604;EXON:ps605
fructose	4	1	a	f	F4_t1_af	FS	2486101	2490699	1	EXON:ps611;EXON:llmg_2531;EXON:ps610;EXON:ps608;EXON:ps606;EXON:ps605;EXON:ps609
fructose	4	1	a	f	F4_t1_af	FS	2490700	2490899	1	EXON:ps612
fructose	4	1	a	f	F4_t1_af	FS	2490900	2491099	1	EXON:ps612
fructose	4	1	a	f	F4_t1_af	FS	2491100	2491599	1	EXON:ps613;EXON:ps612
fructose	4	1	a	f	F4_t1_af	FS	2491600	2500100	1	EXON:tRNA-Gln;EXON:gapB;EXON:tRNA;EXON:llmg_2540;EXON:llmg_2543;EXON:llmg_2541;EXON:tRNA-Leu;EXON:llmg_2542;EXON:tRNA-Tyr;EXON:tRNA-Trp;EXON:ps613;EXON:tRNA-His;EXON:llmg_2544;EXON:ps614
fructose	4	1	a	f	F4_t1_af	FS	2500101	2501100	1	EXON:5S_rRNA;EXON:23S_rRNA;EXON:LSU_rRNA_bacteria;EXON:tRNA;EXON:PK-G12rRNA;EXON:tRNA-Val
fructose	4	1	a	f	F4_t1_af	FS	2501101	2503499	1	EXON:5_8S_rRNA;EXON:23S_rRNA;EXON:tRNA;EXON:tRNA-Ala;EXON:LSU_rRNA_bacteria
fructose	4	1	a	f	F4_t1_af	FS	2503500	2505399	1	EXON:SSU_rRNA_archaea;EXON:tRNA-Ala;EXON:tRNA
fructose	4	1	a	f	F4_t1_af	FS	2505400	2505499	1	NA
fructose	4	1	a	f	F4_t1_af	FS	2505500	2514399	1	EXON:llmg_2547;EXON:llmg_2548;EXON:llmg_2554;EXON:llmg_2555;EXON:fusA;EXON:sipL;EXON:rpsI;EXON:rnhA;EXON:llmg_2552;EXON:purR;EXON:rplM;EXON:llmg_2553
fructose	4	1	c	f	F4_t1_cf	FS	33301	33800	1	EXON:ps129
fructose	4	1	c	f	F4_t1_cf	FS	33801	38799	1	EXON:ps122;EXON:ps123;EXON:ps127;EXON:ps121;EXON:ps126;EXON:ps128;EXON:ps125;EXON:ps124
fructose	4	1	c	f	F4_t1_cf	FS	38800	38899	1	EXON:ps121;EXON:ps120
fructose	4	1	c	f	F4_t1_cf	FS	38900	46300	1	EXON:ps108;EXON:ps109;EXON:ps119;EXON:ps120;EXON:ps112;EXON:ps110;EXON:ps111;EXON:ps113;EXON:ps116;EXON:ps115;EXON:ps114;EXON:ps118;EXON:ps117
fructose	4	1	c	f	F4_t1_cf	FS	46301	46400	1	NA
fructose	4	1	c	f	F4_t1_cf	FS	46401	48499	1	EXON:tnp712;EXON:llmg_0050
fructose	4	1	c	f	F4_t1_cf	FS	48500	48599	1	EXON:ps105
fructose	4	1	c	f	F4_t1_cf	FS	48600	58400	1	EXON:ps105;EXON:ps103;EXON:llmg_0060;EXON:llmg_0063;EXON:ps101;EXON:llmg_0062;EXON:ps102;EXON:llmg_0057;EXON:ps104;EXON:llmg_0061;EXON:llmg_0056;EXON:llmg_0059
fructose	4	1	c	f	F4_t1_cf	FS	58401	58500	1	EXON:llmg_0063
fructose	4	1	c	f	F4_t1_cf	FS	58501	58600	1	NA
fructose	4	1	c	f	F4_t1_cf	FS	58601	58700	1	NA
fructose	4	1	c	f	F4_t1_cf	FS	58701	58800	1	EXON:tnp905
fructose	4	1	c	f	F4_t1_cf	FS	58801	59999	1	EXON:tnp905
fructose	4	1	c	f	F4_t1_cf	FS	60000	60099	1	EXON:llmg_0065
fructose	4	1	c	f	F4_t1_cf	FS	60100	60199	1	GENE:llmg_0065
fructose	4	1	c	f	F4_t1_cf	FS	83301	83400	1	EXON:llmg_0087
fructose	4	1	c	f	F4_t1_cf	FS	83401	83500	1	EXON:llmg_0087
fructose	4	1	c	f	F4_t1_cf	FS	83501	83600	1	NA
fructose	4	1	c	f	F4_t1_cf	FS	83601	85099	1	EXON:tnp1077;EXON:llmg_0088
fructose	4	1	c	f	F4_t1_cf	FS	85100	85199	1	EXON:llmg_0089
fructose	4	1	c	f	F4_t1_cf	FS	114101	114300	1	EXON:rmaD
fructose	4	1	c	f	F4_t1_cf	FS	114301	115599	1	EXON:llmg_0121;EXON:tnp904
fructose	4	1	c	f	F4_t1_cf	FS	155801	178499	2	EXON:gatA;EXON:llmg_0169;EXON:llmg_pseudo_02;EXON:llmg_0168;EXON:gatB;EXON:aspC;EXON:llmg_0189;EXON:llmg_0170;EXON:llmg_0185;EXON:bglS;EXON:celB;EXON:gatC;EXON:cspE;EXON:llmg_0183;EXON:llmg_0177;EXON:llmg_0186;EXON:llmg_0167;EXON:tgt;EXON:llmg_0173;EXON:llmg_0188;EXON:llmg_0181;EXON:llmg_0165;EXON:dinF;EXON:llmg_0184;EXON:codY;EXON:llmg_0182
fructose	4	1	c	f	F4_t1_cf	FS	208701	208800	1	EXON:llmg_0219
fructose	4	1	c	f	F4_t1_cf	FS	208801	218399	1	EXON:llmg_0219;EXON:glf1;EXON:llmg_0227;EXON:rfbX;EXON:llmg_0223;EXON:llmg_0221;EXON:llmg_0228;EXON:wefC;EXON:llmg_0226;EXON:llmg_0220
fructose	4	1	c	f	F4_t1_cf	FS	220201	301699	2	EXON:llmg_0276;EXON:llmg_0270;EXON:llmg_0268;EXON:llmg_0239;EXON:llmg_0305;EXON:rimI2;EXON:llmg_0295;EXON:fbp;EXON:tRNA;EXON:llmg_0231;EXON:llmg_0310;EXON:llmg_0266;EXON:xynD;EXON:nrdG;EXON:llmg_0284;EXON:llmg_0311;EXON:cbiO2;EXON:cpdC;EXON:llmg_0241;EXON:llmg_0315;EXON:llmg_0249;EXON:llmg_0301;EXON:llmg_0302;EXON:hipO1;EXON:llmg_0232;EXON:llmg_0234;EXON:llmg_0278;EXON:llmg_0272;EXON:llmg_0265;EX…
fructose	4	1	c	f	F4_t1_cf	FS	316101	319100	1	EXON:murA1;EXON:llmg_0327;EXON:llmg_0329;EXON:llmg_0328
fructose	4	1	c	f	F4_t1_cf	FS	319101	320999	1	EXON:llmg_0331;EXON:llmg_0330;EXON:llmg_0329;EXON:llmg_0332
fructose	4	1	c	f	F4_t1_cf	FS	321000	321299	1	EXON:llmg_0332
fructose	4	1	c	f	F4_t1_cf	FS	355901	356900	1	EXON:dppD;EXON:dppC
fructose	4	1	c	f	F4_t1_cf	FS	356901	364099	2	EXON:eraL;EXON:asnB;EXON:prfC;EXON:rheA;EXON:dppD;EXON:llmg_0370;EXON:dppF
fructose	4	1	c	f	F4_t1_cf	FS	409401	409500	2	GENE:tmk
fructose	4	1	c	f	F4_t1_cf	FS	409501	415499	2	EXON:llmg_0424;EXON:llmg_0418;EXON:tmk;EXON:llmg_0419;EXON:llmg_0422;EXON:llmg_0420;EXON:drrA;EXON:holB;EXON:llmg_0417;EXON:drrB
fructose	4	1	c	f	F4_t1_cf	FS	510201	511000	1	EXON:tig
fructose	4	1	c	f	F4_t1_cf	FS	511001	511100	2	EXON:tig
fructose	4	1	c	f	F4_t1_cf	FS	511101	511200	2	NA
fructose	4	1	c	f	F4_t1_cf	FS	511201	511300	2	NA
fructose	4	1	c	f	F4_t1_cf	FS	511301	511800	2	EXON:SSU_rRNA_archaea;EXON:16S_rRNA
fructose	4	1	c	f	F4_t1_cf	FS	511801	515499	2	EXON:16S_rRNA;EXON:5_8S_rRNA;EXON:tRNA-Ala;EXON:tRNA;EXON:SSU_rRNA_archaea;EXON:23S_rRNA;EXON:LSU_rRNA_bacteria
fructose	4	1	c	f	F4_t1_cf	FS	515500	515699	2	EXON:23S_rRNA;EXON:PK-G12rRNA;EXON:LSU_rRNA_bacteria
fructose	4	1	c	f	F4_t1_cf	FS	515700	515799	2	EXON:23S_rRNA;EXON:LSU_rRNA_bacteria
fructose	4	1	c	f	F4_t1_cf	FS	515800	516299	2	EXON:23S_rRNA;EXON:5S_rRNA;EXON:LSU_rRNA_bacteria
fructose	4	1	c	f	F4_t1_cf	FS	516300	516399	2	EXON:tRNA;EXON:tRNA-Val;EXON:5S_rRNA
fructose	4	1	c	f	F4_t1_cf	FS	516400	516499	2	EXON:tRNA;EXON:tRNA-Val;EXON:tRNA-Asp
fructose	4	1	c	f	F4_t1_cf	FS	516500	516599	2	EXON:tRNA;EXON:tRNA-Lys;EXON:tRNA-Asp
fructose	4	1	c	f	F4_t1_cf	FS	516600	532199	2	EXON:tRNA;EXON:tRNA-Lys;EXON:llmg_0526;EXON:llmg_0532;EXON:clpE;EXON:tRNA-Ser;EXON:tRNA-Met;EXON:tRNA-Leu;EXON:gapA;EXON:llmg_0527;EXON:tRNA-Ile;EXON:llmg_0525;EXON:tRNA-Phe;EXON:tRNA-Gly;EXON:llmg_0524;EXON:dnaG;EXON:tRNA-Pro;EXON:nudH;EXON:llmg_0531;EXON:llmg_0529;EXON:llmg_0522;EXON:uvrB;EXON:tRNA-Arg;EXON:tRNA-Thr;EXON:glpT;EXON:rpoD
fructose	4	1	c	f	F4_t1_cf	FS	536201	544900	1	EXON:pgmA;EXON:dfpB;EXON:dfpA;EXON:llmg_0548;EXON:ctpE;EXON:oxaA2;EXON:llmg_0542;EXON:xylH;EXON:argE;EXON:fabI;EXON:llmg_0538
fructose	4	1	c	f	F4_t1_cf	FS	544901	545000	1	EXON:llmg_0548
fructose	4	1	c	f	F4_t1_cf	FS	545001	546099	1	EXON:llmg_0550;EXON:tnp981
fructose	4	1	c	f	F4_t1_cf	FS	546100	546199	1	EXON:llmg_0550
fructose	4	1	c	f	F4_t1_cf	FS	546200	547900	1	EXON:llmg_0552;EXON:llmg_0551;EXON:llmg_0553
fructose	4	1	c	f	F4_t1_cf	FS	547901	548000	1	NA
fructose	4	1	c	f	F4_t1_cf	FS	548001	548100	1	NA
fructose	4	1	c	f	F4_t1_cf	FS	548101	548200	2	EXON:tnp905
fructose	4	1	c	f	F4_t1_cf	FS	548201	549399	2	EXON:tnp905
fructose	4	1	c	f	F4_t1_cf	FS	549400	549499	2	NA
fructose	4	1	c	f	F4_t1_cf	FS	549500	549599	2	NA
fructose	4	1	c	f	F4_t1_cf	FS	600601	600800	1	EXON:tnp1077
fructose	4	1	c	f	F4_t1_cf	FS	600801	600900	1	EXON:tnp1077
fructose	4	1	c	f	F4_t1_cf	FS	600901	601000	1	EXON:tnp1077
fructose	4	1	c	f	F4_t1_cf	FS	601001	601999	1	EXON:llmg_0612;EXON:llmg_0613
fructose	4	1	c	f	F4_t1_cf	FS	602000	602099	1	EXON:llmg_0613
fructose	4	1	c	f	F4_t1_cf	FS	602100	602199	1	EXON:llmg_0613
fructose	4	1	c	f	F4_t1_cf	FS	602200	602299	1	NA
fructose	4	1	c	f	F4_t1_cf	FS	602300	602399	1	NA
fructose	4	1	c	f	F4_t1_cf	FS	602400	602499	1	EXON:ctsR
fructose	4	1	c	f	F4_t1_cf	FS	607101	607500	1	EXON:enoA
fructose	4	1	c	f	F4_t1_cf	FS	607501	607700	1	EXON:xerD
fructose	4	1	c	f	F4_t1_cf	FS	607701	608600	1	EXON:xerD
fructose	4	1	c	f	F4_t1_cf	FS	608601	608800	1	EXON:llmg_0619
fructose	4	1	c	f	F4_t1_cf	FS	608801	609100	1	GENE:llmg_0619
fructose	4	1	c	f	F4_t1_cf	FS	609101	609200	1	EXON:llmg_0619
fructose	4	1	c	f	F4_t1_cf	FS	609201	609300	1	EXON:llmg_0619;EXON:tnpIS-LL6
fructose	4	1	c	f	F4_t1_cf	FS	609301	609600	1	EXON:tnpIS-LL6
fructose	4	1	c	f	F4_t1_cf	FS	609601	610000	1	EXON:tnpIS-LL6
fructose	4	1	c	f	F4_t1_cf	FS	610001	610399	3	EXON:tnpIS-LL6
fructose	4	1	c	f	F4_t1_cf	FS	610400	610600	3	EXON:tnpIS-LL6
fructose	4	1	c	f	F4_t1_cf	FS	610601	611199	3	EXON:tnp981
fructose	4	1	c	f	F4_t1_cf	FS	611200	611399	3	EXON:tnp981
fructose	4	1	c	f	F4_t1_cf	FS	611400	611599	3	EXON:llmg_0622;EXON:tnp981
fructose	4	1	c	f	F4_t1_cf	FS	611600	611699	3	EXON:llmg_0622
fructose	4	1	c	f	F4_t1_cf	FS	611700	611799	3	EXON:llmg_0622
fructose	4	1	c	f	F4_t1_cf	FS	611801	611899	3	EXON:abiP
fructose	4	1	c	f	F4_t1_cf	FS	611900	611999	1	GENE:abiP
fructose	4	1	c	f	F4_t1_cf	FS	612000	612299	1	GENE:abiP
fructose	4	1	c	f	F4_t1_cf	FS	612300	612399	1	EXON:abiP
fructose	4	1	c	f	F4_t1_cf	FS	612400	616200	1	EXON:llmg_0625;EXON:llmg_0624;EXON:llmg_pseudo_14;EXON:abiP;EXON:llmg_0626;EXON:fadD
fructose	4	1	c	f	F4_t1_cf	FS	616201	617599	1	EXON:fadD;EXON:llmg_0628
fructose	4	1	c	f	F4_t1_cf	FS	617600	617699	1	GENE:llmg_0628
fructose	4	1	c	f	F4_t1_cf	FS	617700	618099	1	EXON:llmg_0628
fructose	4	1	c	f	F4_t1_cf	FS	643101	643200	1	EXON:tnp981
fructose	4	1	c	f	F4_t1_cf	FS	643201	643300	1	EXON:tnp981
fructose	4	1	c	f	F4_t1_cf	FS	643301	644199	1	EXON:tnp981;EXON:llmg_0648
fructose	4	1	c	f	F4_t1_cf	FS	644200	644299	1	EXON:llmg_0648;EXON:icaB
fructose	4	1	c	f	F4_t1_cf	FS	644301	644400	1	GENE:icaB
fructose	4	1	c	f	F4_t1_cf	FS	644401	647000	1	EXON:llmg_0651;EXON:icaB;EXON:brnQ
fructose	4	1	c	f	F4_t1_cf	FS	647001	647100	1	EXON:llmg_0651
fructose	4	1	c	f	F4_t1_cf	FS	647101	647200	2	NA
fructose	4	1	c	f	F4_t1_cf	FS	647201	648399	2	EXON:llmg_0653;EXON:llmg_0652
fructose	4	1	c	f	F4_t1_cf	FS	648400	648499	2	EXON:tnpIS-LL6
fructose	4	1	c	f	F4_t1_cf	FS	648500	648599	2	EXON:tnpIS-LL6
fructose	4	1	c	f	F4_t1_cf	FS	648600	648699	2	EXON:tnpIS-LL6
fructose	4	1	c	f	F4_t1_cf	FS	648700	648799	1	EXON:tnpIS-LL6
fructose	4	1	c	f	F4_t1_cf	FS	648800	648899	1	EXON:tnpIS-LL6
fructose	4	1	c	f	F4_t1_cf	FS	648900	649299	1	EXON:llmg_0655;EXON:tnpIS-LL6
fructose	4	1	c	f	F4_t1_cf	FS	649300	650599	1	EXON:tnp982;EXON:llmg_0655
fructose	4	1	c	f	F4_t1_cf	FS	650600	650699	1	NA
fructose	4	1	c	f	F4_t1_cf	FS	650700	650999	1	EXON:hsdR
fructose	4	1	c	f	F4_t1_cf	FS	651000	658499	1	EXON:hsdS;EXON:llmg_0661;EXON:hsdM;EXON:hsdR
fructose	4	1	c	f	F4_t1_cf	FS	658500	659700	1	EXON:tnp905
fructose	4	1	c	f	F4_t1_cf	FS	659701	667900	1	EXON:tnp982;EXON:repB;EXON:llmg_0670;EXON:oxlT;EXON:llmg_0668;EXON:pcp;EXON:llmg_0673;EXON:amd;EXON:tnp1297;EXON:llmg_0672;EXON:llmg_0671;EXON:llmg_0669
fructose	4	1	c	f	F4_t1_cf	FS	667901	669000	1	EXON:tnp1297;EXON:llmg_0675
fructose	4	1	c	f	F4_t1_cf	FS	669001	669800	1	EXON:llmg_0675;EXON:llmg_0676
fructose	4	1	c	f	F4_t1_cf	FS	669801	670199	1	EXON:llmg_0677
fructose	4	1	c	f	F4_t1_cf	FS	670200	670299	1	EXON:llmg_pseudo_18;EXON:llmg_0677
fructose	4	1	c	f	F4_t1_cf	FS	670301	670799	1	EXON:llmg_pseudo_18
fructose	4	1	c	f	F4_t1_cf	FS	670801	671000	1	EXON:llmg_pseudo_18
fructose	4	1	c	f	F4_t1_cf	FS	671001	671200	1	EXON:llmg_0678;EXON:llmg_pseudo_18
fructose	4	1	c	f	F4_t1_cf	FS	671201	671400	1	EXON:llmg_0678
fructose	4	1	c	f	F4_t1_cf	FS	671401	671500	1	EXON:llmg_0679
fructose	4	1	c	f	F4_t1_cf	FS	671501	671600	1	GENE:llmg_0679
fructose	4	1	c	f	F4_t1_cf	FS	671601	672399	1	EXON:llmg_0679;EXON:llmg_0681;EXON:llmg_0680
fructose	4	1	c	f	F4_t1_cf	FS	672401	672499	1	EXON:llmg_0681
fructose	4	1	c	f	F4_t1_cf	FS	672501	672599	1	EXON:llmg_0681
fructose	4	1	c	f	F4_t1_cf	FS	672601	672700	2	NA
fructose	4	1	c	f	F4_t1_cf	FS	672701	672799	2	EXON:tnp712
fructose	4	1	c	f	F4_t1_cf	FS	672801	672899	2	GENE:tnp712
fructose	4	1	c	f	F4_t1_cf	FS	672901	673000	2	GENE:tnp712
fructose	4	1	c	f	F4_t1_cf	FS	673001	674499	2	EXON:llmg_0683;EXON:tnp712
fructose	4	1	c	f	F4_t1_cf	FS	674500	674599	2	EXON:llmg_0683
fructose	4	1	c	f	F4_t1_cf	FS	674600	674699	2	EXON:llmg_0683
fructose	4	1	c	f	F4_t1_cf	FS	674700	674799	2	EXON:llmg_0683
fructose	4	1	c	f	F4_t1_cf	FS	674800	675699	2	EXON:llmg_pseudo_19;EXON:tnp981
fructose	4	1	c	f	F4_t1_cf	FS	675701	675799	2	EXON:tnp981
fructose	4	1	c	f	F4_t1_cf	FS	675801	675899	1	EXON:tnp981
fructose	4	1	c	f	F4_t1_cf	FS	675901	675999	1	NA
fructose	4	1	c	f	F4_t1_cf	FS	676001	677699	1	EXON:llmg_0685;EXON:llmg_0686
fructose	4	1	c	f	F4_t1_cf	FS	677700	693599	1	EXON:llmg_0687;EXON:llmg_0690;EXON:llmg_0705;EXON:llmg_0704;EXON:llmg_0688;EXON:llmg_0693;EXON:llmg_0691;EXON:pepO;EXON:oppD;EXON:oppB;EXON:oppA;EXON:tnp1675;EXON:flpB;EXON:oppF;EXON:llmg_0689;EXON:llmg_0692;EXON:llmg_0695;EXON:llmg_0696;EXON:oppC
fructose	4	1	c	f	F4_t1_cf	FS	693600	698500	1	EXON:llmg_0705;EXON:llmg_0712;EXON:tnpR;EXON:llmg_0709;EXON:llmg_0710;EXON:llmg_0708;EXON:llmg_0713;EXON:llmg_0706;EXON:llmg_0707
fructose	4	1	c	f	F4_t1_cf	FS	698501	698600	1	EXON:llmg_0713
fructose	4	1	c	f	F4_t1_cf	FS	698601	698699	1	EXON:tnp981
fructose	4	1	c	f	F4_t1_cf	FS	698701	698800	1	EXON:tnp981
fructose	4	1	c	f	F4_t1_cf	FS	698801	698899	1	EXON:tnp981
fructose	4	1	c	f	F4_t1_cf	FS	698900	699699	1	EXON:tnp981;EXON:llmg_pseudo_20
fructose	4	1	c	f	F4_t1_cf	FS	699700	699799	1	EXON:llmg_pseudo_20;EXON:llmg_0715
fructose	4	1	c	f	F4_t1_cf	FS	699800	699999	1	GENE:llmg_0715
fructose	4	1	c	f	F4_t1_cf	FS	700000	704700	1	NA
fructose	4	1	c	f	F4_t1_cf	FS	704701	704799	1	EXON:llmg_0719
fructose	4	1	c	f	F4_t1_cf	FS	704801	704899	1	EXON:llmg_0720
fructose	4	1	c	f	F4_t1_cf	FS	704901	705899	1	EXON:llmg_0720;EXON:tnp981
fructose	4	1	c	f	F4_t1_cf	FS	705900	705999	1	EXON:tnp981
fructose	4	1	c	f	F4_t1_cf	FS	706000	706099	1	NA
fructose	4	1	c	f	F4_t1_cf	FS	716501	716600	1	EXON:llmg_0734
fructose	4	1	c	f	F4_t1_cf	FS	716601	716700	1	EXON:tnpIS-LL6
fructose	4	1	c	f	F4_t1_cf	FS	716701	717599	1	EXON:tnpIS-LL6
fructose	4	1	c	f	F4_t1_cf	FS	717600	717699	1	EXON:tnpIS-LL6
fructose	4	1	c	f	F4_t1_cf	FS	717700	717799	1	EXON:tnpIS-LL6
fructose	4	1	c	f	F4_t1_cf	FS	717801	717899	1	EXON:tnpIS-LL6
fructose	4	1	c	f	F4_t1_cf	FS	717901	717999	1	EXON:llmg_0736
fructose	4	1	c	f	F4_t1_cf	FS	718000	720300	1	EXON:llmg_0736;EXON:malF;EXON:malG
fructose	4	1	c	f	F4_t1_cf	FS	720301	722299	1	EXON:malE;EXON:malF
fructose	4	1	c	f	F4_t1_cf	FS	722300	722399	1	NA
fructose	4	1	c	f	F4_t1_cf	FS	722400	723599	1	EXON:dexC
fructose	4	1	c	f	F4_t1_cf	FS	723600	723799	1	EXON:dexC
fructose	4	1	c	f	F4_t1_cf	FS	723800	724399	1	EXON:dexC
fructose	4	1	c	f	F4_t1_cf	FS	724400	724499	1	NA
fructose	4	1	c	f	F4_t1_cf	FS	724500	725699	1	EXON:dexA
fructose	4	1	c	f	F4_t1_cf	FS	725700	727199	1	EXON:amyY;EXON:dexA;EXON:maa
fructose	4	1	c	f	F4_t1_cf	FS	727200	727299	1	GENE:amyY
fructose	4	1	c	f	F4_t1_cf	FS	727300	727699	1	GENE:amyY
fructose	4	1	c	f	F4_t1_cf	FS	727700	728499	1	EXON:agl;EXON:amyY
fructose	4	1	c	f	F4_t1_cf	FS	728500	730599	1	EXON:mapA;EXON:agl
fructose	4	1	c	f	F4_t1_cf	FS	730600	732199	1	EXON:mapA
fructose	4	1	c	f	F4_t1_cf	FS	732200	732299	1	EXON:mapA
fructose	4	1	c	f	F4_t1_cf	FS	732300	732999	1	EXON:malR;EXON:mapA
fructose	4	1	c	f	F4_t1_cf	FS	733000	733399	1	EXON:malR
fructose	4	1	c	f	F4_t1_cf	FS	778801	778900	1	EXON:rbsB
fructose	4	1	c	f	F4_t1_cf	FS	778901	780200	1	EXON:ps301
fructose	4	1	c	f	F4_t1_cf	FS	780201	780300	1	EXON:ps302
fructose	4	1	c	f	F4_t1_cf	FS	780301	780400	1	EXON:ps302
fructose	4	1	c	f	F4_t1_cf	FS	780401	794499	1	EXON:ps307;EXON:ps326;EXON:ps329;EXON:ps313;EXON:ps327;EXON:ps319;EXON:ps304;EXON:ps325;EXON:ps306;EXON:ps310;EXON:ps321;EXON:ps320;EXON:ps315;EXON:ps302;EXON:ps308;EXON:ps328;EXON:ps305;EXON:ps312;EXON:ps324;EXON:ps330;EXON:ps303;EXON:ps317;EXON:ps323;EXON:ps318;EXON:ps322;EXON:ps311;EXON:ps316;EXON:ps314;EXON:ps309
fructose	4	1	c	f	F4_t1_cf	FS	794501	794599	1	NA
fructose	4	1	c	f	F4_t1_cf	FS	794601	794699	2	EXON:tnp712
fructose	4	1	c	f	F4_t1_cf	FS	794701	794799	2	GENE:tnp712
fructose	4	1	c	f	F4_t1_cf	FS	794801	794900	2	GENE:tnp712
fructose	4	1	c	f	F4_t1_cf	FS	794901	795100	2	GENE:tnp712
fructose	4	1	c	f	F4_t1_cf	FS	795101	796399	2	EXON:tnp712;EXON:llmg_0823
fructose	4	1	c	f	F4_t1_cf	FS	796400	796499	2	EXON:llmg_0823
fructose	4	1	c	f	F4_t1_cf	FS	796501	796599	2	EXON:llmg_0823
fructose	4	1	c	f	F4_t1_cf	FS	796600	796699	2	EXON:llmg_0823
fructose	4	1	c	f	F4_t1_cf	FS	796701	796799	2	NA
fructose	4	1	c	f	F4_t1_cf	FS	796800	817299	1	EXON:ps341;EXON:ps342;EXON:ps348;EXON:ps353;EXON:ps350;EXON:ps343;EXON:ps337;EXON:ps339;EXON:ps349;EXON:ps347;EXON:ps334;EXON:ps351;EXON:ps333;EXON:ps335;EXON:ps346;EXON:ps345;EXON:ps338;EXON:ps340;EXON:ps336;EXON:ps352;EXON:ps344
fructose	4	1	c	f	F4_t1_cf	FS	817301	820599	1	EXON:ps355;EXON:ps357;EXON:ps356;EXON:ps354;EXON:ps358
fructose	4	1	c	f	F4_t1_cf	FS	820600	820899	1	EXON:ps358
fructose	4	1	c	f	F4_t1_cf	FS	820900	820999	1	NA
fructose	4	1	c	f	F4_t1_cf	FS	868001	869199	1	EXON:tnp981;EXON:ymbI
fructose	4	1	c	f	F4_t1_cf	FS	943201	944000	1	EXON:llmg_0978;EXON:llmg_0979;EXON:llmg_0980
fructose	4	1	c	f	F4_t1_cf	FS	944001	944400	1	EXON:llmg_0980
fructose	4	1	c	f	F4_t1_cf	FS	944401	944500	1	EXON:llmg_0980
fructose	4	1	c	f	F4_t1_cf	FS	944501	944600	1	EXON:llmg_0980
fructose	4	1	c	f	F4_t1_cf	FS	944601	946499	1	EXON:llmg_0981;EXON:tnp904;EXON:tnp1077;EXON:llmg_0983
fructose	4	1	c	f	F4_t1_cf	FS	946500	947099	1	GENE:tnp1077
fructose	4	1	c	f	F4_t1_cf	FS	947100	947199	1	EXON:tnp1077
fructose	4	1	c	f	F4_t1_cf	FS	947200	947299	1	EXON:tnp1077;EXON:llmg_0984
fructose	4	1	c	f	F4_t1_cf	FS	947300	947399	1	EXON:llmg_0984
fructose	4	1	c	f	F4_t1_cf	FS	954601	954700	1	EXON:llmg_0989
fructose	4	1	c	f	F4_t1_cf	FS	954701	954800	1	EXON:llmg_0989;EXON:tnp905
fructose	4	1	c	f	F4_t1_cf	FS	954801	955000	2	EXON:tnp905
fructose	4	1	c	f	F4_t1_cf	FS	955001	955999	2	EXON:tnp905
fructose	4	1	c	f	F4_t1_cf	FS	956000	956099	2	NA
fructose	4	1	c	f	F4_t1_cf	FS	979201	988400	1	EXON:rmeB;EXON:llmg_1021;EXON:llmg_1014;EXON:llmg_1019;EXON:llmg_1016;EXON:rmaE;EXON:dxsA;EXON:ypbC
fructose	4	1	c	f	F4_t1_cf	FS	988401	988499	1	EXON:llmg_1021
fructose	4	1	c	f	F4_t1_cf	FS	988501	988600	1	EXON:llmg_1021
fructose	4	1	c	f	F4_t1_cf	FS	988601	988700	1	EXON:tnp905;EXON:llmg_1021
fructose	4	1	c	f	F4_t1_cf	FS	988701	989899	2	EXON:tnp905
fructose	4	1	c	f	F4_t1_cf	FS	989900	989999	2	NA
fructose	4	1	c	f	F4_t1_cf	FS	990000	990099	1	NA
fructose	4	1	c	f	F4_t1_cf	FS	1004701	1004900	1	EXON:bglR
fructose	4	1	c	f	F4_t1_cf	FS	1004901	1005100	1	EXON:bglR;EXON:tnpIS-LL6
fructose	4	1	c	f	F4_t1_cf	FS	1005101	1005999	1	EXON:tnpIS-LL6
fructose	4	1	c	f	F4_t1_cf	FS	1006000	1006099	1	EXON:tnpIS-LL6
fructose	4	1	c	f	F4_t1_cf	FS	1006100	1006199	1	EXON:llmg_pseudo_34
fructose	4	1	c	f	F4_t1_cf	FS	1030201	1030300	1	EXON:llmg_1070
fructose	4	1	c	f	F4_t1_cf	FS	1030301	1030400	1	EXON:llmg_1071
fructose	4	1	c	f	F4_t1_cf	FS	1030401	1030500	2	GENE:llmg_1071
fructose	4	1	c	f	F4_t1_cf	FS	1030501	1032900	2	EXON:llmg_1072;EXON:llmg_1071;EXON:llmg_1073;EXON:tnp1077
fructose	4	1	c	f	F4_t1_cf	FS	1032901	1033100	2	EXON:llmg_1073;EXON:llmg_1074
fructose	4	1	c	f	F4_t1_cf	FS	1033101	1033300	2	EXON:llmg_1074
fructose	4	1	c	f	F4_t1_cf	FS	1033301	1034699	2	EXON:llmg_1074;EXON:tnp712
fructose	4	1	c	f	F4_t1_cf	FS	1034700	1034799	2	EXON:tnp712
fructose	4	1	c	f	F4_t1_cf	FS	1034800	1034899	2	EXON:tnp712
fructose	4	1	c	f	F4_t1_cf	FS	1034900	1034999	2	EXON:tnp712
fructose	4	1	c	f	F4_t1_cf	FS	1035000	1035099	2	NA
fructose	4	1	c	f	F4_t1_cf	FS	1035100	1035199	2	NA
fructose	4	1	c	f	F4_t1_cf	FS	1035200	1035299	2	EXON:llmg_1076
fructose	4	1	c	f	F4_t1_cf	FS	1097001	1108199	1	EXON:llmg_1134;EXON:llmg_1140;EXON:llmg_1141;EXON:mtsB;EXON:sbcC;EXON:llmg_1135;EXON:mtsC;EXON:llmg_1139;EXON:sbcD;EXON:mtsA
fructose	4	1	c	f	F4_t1_cf	FS	1108201	1108300	1	EXON:tnp905
fructose	4	1	c	f	F4_t1_cf	FS	1108301	1108400	2	EXON:tnp905
fructose	4	1	c	f	F4_t1_cf	FS	1108401	1109499	2	EXON:tnp905
fructose	4	1	c	f	F4_t1_cf	FS	1109501	1110199	1	EXON:llmg_1143
fructose	4	1	c	f	F4_t1_cf	FS	1110201	1111399	1	EXON:llmg_1143;EXON:llmg_1145;EXON:tnp981
fructose	4	1	c	f	F4_t1_cf	FS	1111400	1111699	1	EXON:llmg_1146
fructose	4	1	c	f	F4_t1_cf	FS	1173801	1173900	1	NA
fructose	4	1	c	f	F4_t1_cf	FS	1173901	1174000	1	NA
fructose	4	1	c	f	F4_t1_cf	FS	1174001	1174100	2	EXON:tnp905
fructose	4	1	c	f	F4_t1_cf	FS	1174101	1174200	2	EXON:tnp905
fructose	4	1	c	f	F4_t1_cf	FS	1174201	1175099	2	EXON:tnp905
fructose	4	1	c	f	F4_t1_cf	FS	1175100	1175199	2	EXON:tnp905
fructose	4	1	c	f	F4_t1_cf	FS	1175200	1175299	2	NA
fructose	4	1	c	f	F4_t1_cf	FS	1175300	1175399	1	NA
fructose	4	1	c	f	F4_t1_cf	FS	1175400	1175499	1	NA
fructose	4	1	c	f	F4_t1_cf	FS	1175500	1175599	1	NA
fructose	4	1	c	f	F4_t1_cf	FS	1201701	1204799	1	EXON:tnp1077;EXON:llmg_1231;EXON:llmg_1234;EXON:llmg_1232;EXON:tnp981
fructose	4	1	c	f	F4_t1_cf	FS	1204800	1204899	1	NA
fructose	4	1	c	f	F4_t1_cf	FS	1204901	1229300	1	EXON:llmg_1236;EXON:arsD;EXON:llmg_1245;EXON:llmg_1257;EXON:llmg_1251;EXON:tRNA-Met;EXON:llmg_1250;EXON:llmg_1254;EXON:cspD;EXON:cspC;EXON:cspD2;EXON:ceo;EXON:llmg_1235;EXON:llmg_1258;EXON:llmg_1260;EXON:arsR;EXON:llmg_1252;EXON:arsA;EXON:llmg_1241;EXON:tRNA;EXON:llmg_1240;EXON:llmg_1253;EXON:llmg_1243;EXON:llmg_1249;EXON:llmg_1259;EXON:llmg_pseudo_39;EXON:llmg_1242;EXON:llmg_1244
fructose	4	1	c	f	F4_t1_cf	FS	1229301	1229399	1	EXON:llmg_1260
fructose	4	1	c	f	F4_t1_cf	FS	1229401	1231299	2	EXON:llmg_1260;EXON:tnp712;EXON:llmg_1261
fructose	4	1	c	f	F4_t1_cf	FS	1231300	1231399	2	EXON:tnp712
fructose	4	1	c	f	F4_t1_cf	FS	1231400	1231499	2	EXON:tnp712;EXON:llmg_1263
fructose	4	1	c	f	F4_t1_cf	FS	1231501	1231599	2	GENE:llmg_1263
fructose	4	1	c	f	F4_t1_cf	FS	1231600	1232199	2	EXON:llmg_1263
fructose	4	1	c	f	F4_t1_cf	FS	1232201	1232400	2	EXON:llmg_1264
fructose	4	1	c	f	F4_t1_cf	FS	1232401	1233999	2	EXON:llmg_1264;EXON:tnp981;EXON:llmg_pseudo_40
fructose	4	1	c	f	F4_t1_cf	FS	1234000	1234199	2	EXON:llmg_pseudo_40
fructose	4	1	c	f	F4_t1_cf	FS	1234200	1234299	2	EXON:llmg_pseudo_40
fructose	4	1	c	f	F4_t1_cf	FS	1234300	1234399	1	EXON:llmg_pseudo_40
fructose	4	1	c	f	F4_t1_cf	FS	1234400	1234499	1	NA
fructose	4	1	c	f	F4_t1_cf	FS	1286701	1292200	1	EXON:llmg_1315;EXON:llmg_1316;EXON:llmg_1317;EXON:llmg_1318
fructose	4	1	c	f	F4_t1_cf	FS	1292201	1292299	2	EXON:llmg_1318
fructose	4	1	c	f	F4_t1_cf	FS	1292301	1292400	2	NA
fructose	4	1	c	f	F4_t1_cf	FS	1292401	1293599	2	EXON:tnp905
fructose	4	1	c	f	F4_t1_cf	FS	1293600	1293699	1	EXON:tnp905
fructose	4	1	c	f	F4_t1_cf	FS	1293701	1293799	1	NA
fructose	4	1	c	f	F4_t1_cf	FS	1293800	1293899	1	NA
fructose	4	1	c	f	F4_t1_cf	FS	1293900	1298799	1	EXON:llmg_1320;EXON:llmg_1321;EXON:llmg_1322
fructose	4	1	c	f	F4_t1_cf	FS	1298801	1298899	1	NA
fructose	4	1	c	f	F4_t1_cf	FS	1298901	1299100	2	EXON:tnp905
[truncated: 23,213 more rows]

## Sheet: CNV population
treatment	replicate	timepoint	pop_name	Genomic position start	Genomic position end	change in relative coverage (non-integer values for population)	Annotation for the variant. In the case of intergenic regions, the closest 3’ and 5’ genes are annotated are annotated.
[truncated: 706 more rows]
