# Supplementary material for: Trade-Offs Predicted by Metabolic Network Structure Give Rise to Evolutionary Specialization and Phenotypic Diversification
Source: Mol Biol Evol. 2022 Jun 9;39(6):msac124. doi: 10.1093/molbev/msac124 (PMC9206417; doi:10.1093/molbev/msac124)
Supplement: msac124_Supplementary_Data [file msac124_supplementary_data.zip › Ekkers_et-al_MBE_supplementary_table_S2.xlsx]

## Sheet: Blad1
Primer	Sequence
glyA_FW	ATGGGAAAGAAGCACAGGACTTATTAG
glyA_RV	TGCCGCACCAATTCGCAC
fbp_FW	TCGCAACTACAAAATCTGGGAGAAC
fbp_RV	CGCGGTCATAAATATCCCCAACAAC
pfk_FW	ACATTCTTGTACTCAGCACGTTACC
pfk_RV	CACCACCGATTACAACGACACC
pgmA_FW	TGTTGCTCAAGGAACTCAATATTATGCTC
pgmA_RV	AGCTGCTTTTTCAAGTGCTCCC
ptnAB_FW	AAATTGAAGCTGCCATCGCAAC
ptnAB_RV	TGGATTTTCACCCATCACTGCAC
